# Supplementary material for: Daphnia galeata responds to the exposure to an ichthyosporean gut parasite by down-regulation of immunity and lipid metabolism
Source: BMC Genomics. 2018 Dec 14;19:932. doi: 10.1186/s12864-018-5312-7 (PMC6295042; doi:10.1186/s12864-018-5312-7)
Supplement: Supplementary file 1 — Table S1. Full list of Daphnia galeata transcripts that were up- or down-regulated at 4 h and 48 h after parasite exposure (based on published and de novo reference transcriptomes). (XLSX 82 kb) [file 12864_2018_5312_MOESM1_ESM.xlsx]

## Sheet: published
row	Library	baseMean	log2FoldChange	lfcSE	stat	pvalue	padj	weight
Dgal_s187809	4h	53.5346	-7.40373	1.30152	-5.68853	1.28141e-08	0.000503587	0.732146
Dgal_o503t5	48h	367.144	7.37119	1.79638	4.10335	4.07209e-05	0.0136833	1.40373
Dgal_o4352t8	48h	29.2555	6.28963	1.46452	4.29466	1.74958e-05	0.00930187	1.0022
Dgal_t20888c0t1	48h	689.442	4.72903	1.14256	4.13898	3.4886e-05	0.00953036	1.91498
Dgal_s162817	48h	17.8476	1.8152	0.444748	4.08141	4.47628e-05	0.0438964	0.341174
Dgal_s418763	48h	511.482	-1.17176	0.334606	-3.50192	0.000461922	0.0469005	3.10405
Dgal_o8433d38823t2	48h	697.612	-1.30132	0.275741	-4.71934	2.36612e-06	0.000865718	2.45751
Dgal_t25751c0t10	48h	733.561	-1.39697	0.303517	-4.6026	4.17241e-06	0.00174142	1.91498
Dgal_o462d63t1	48h	3877.97	-1.41601	0.317986	-4.45304	8.46629e-06	0.00382052	1.32835
Dgal_t24657c0t1	48h	2668.51	-1.50974	0.385975	-3.91151	9.17207e-05	0.0227916	1.63087
Dgal_s257747	48h	301.896	-1.52188	0.402844	-3.77785	0.000158191	0.0458264	1.11599
Dgal_s330153	48h	1758.82	-1.52893	0.410478	-3.72475	0.000195507	0.0469005	1.31933
Dgal_o4916t7	48h	1657.01	-1.5294	0.328104	-4.66132	3.14184e-06	0.00174498	1.32835
Dgal_sd43569355179	48h	115.057	-1.5398	0.39462	-3.90198	9.54077e-05	0.0339478	0.98615
Dgal_s260153	48h	5503.01	-1.5544	0.336506	-4.61922	3.85176e-06	0.00204884	1.31933
Dgal_o14110t3	48h	310.621	-1.59678	0.309147	-5.16513	2.40276e-07	0.00025056	1.11599
Dgal_o1995t1	48h	82.4087	-1.64438	0.346276	-4.74874	2.04688e-06	0.00174498	0.886203
Dgal_o40809t2	48h	2216.31	-1.64636	0.423254	-3.88977	0.00010034	0.022354	1.87179
Dgal_t30411c0t1	48h	30.8492	-1.675	0.406957	-4.1159	3.85665e-05	0.0192773	0.885595
Dgal_o3501t3	48h	841.648	-1.70493	0.467854	-3.64416	0.000268263	0.0458264	1.91498
Dgal_t21392c0t1	48h	66.5702	-1.75127	0.372018	-4.70747	2.50805e-06	0.00174498	1.11599
Dgal_s310661	48h	924.352	-1.7742	0.4224	-4.20029	2.66579e-05	0.00891806	1.6228
Dgal_a2329	48h	2278.17	-1.78199	0.46356	-3.84415	0.000120973	0.0327545	1.32835
Dgal_o1016d42394t1	48h	2024.74	-1.92308	0.449493	-4.27833	1.88303e-05	0.00799758	1.32835
Dgal_t24721c0t7	48h	49.7194	-1.99825	0.417483	-4.78642	1.6978e-06	0.00141534	0.98615
Dgal_t24869c0t3	48h	1914.7	-2.02043	0.479747	-4.21144	2.53746e-05	0.00970857	1.31933
Dgal_o1437t8	48h	570.009	-2.12403	0.406753	-5.22192	1.77081e-07	9.38851e-05	3.19235
Dgal_o1399d36353t4	48h	295.762	-2.17739	0.479282	-4.54303	5.54521e-06	0.00317709	1.11599
Dgal_o15873d40088t1	48h	454.44	-2.20013	0.515042	-4.27174	1.93953e-05	0.00382052	3.10405
Dgal_sd24485273703	48h	395.028	-2.21082	0.382363	-5.782	7.38168e-09	6.36263e-06	3.03467
Dgal_a24_b_768727	48h	596.047	-2.21397	0.486527	-4.55055	5.35067e-06	0.00141534	3.19235
Dgal_o14549t4	48h	85.4591	-2.3164	0.547986	-4.22712	2.36705e-05	0.0134804	0.842051
Dgal_o6t1664	48h	9247.02	-2.3542	0.514306	-4.57743	4.70718e-06	0.0021602	1.45809
Dgal_o2545d42932t1	48h	471.189	-2.3732	0.497301	-4.77217	1.82252e-06	0.000582547	3.10405
Dgal_a64_b_506908	48h	918.756	-2.41021	0.571721	-4.2157	2.49005e-05	0.00541371	2.70087
Dgal_a34_f_490862	48h	145.817	-2.44514	0.465034	-5.25797	1.45655e-07	0.000216393	0.842051
Dgal_sd24776275683	48h	34.6445	-2.44953	0.610623	-4.01153	6.03268e-05	0.0240552	1.0022
Dgal_s239475	48h	596.585	-2.51654	0.485349	-5.18502	2.15997e-07	0.000102525	3.19043
Dgal_o12851d20892t1	48h	75.7122	-2.52221	0.507895	-4.96601	6.83434e-07	0.000778434	0.842051
Dgal_o8626t2	48h	298.683	-2.52525	0.70151	-3.59973	0.000318544	0.0359554	3.03467
Dgal_o15820d6944t1	48h	104.251	-2.52915	0.498189	-5.07668	3.84084e-07	0.000461864	0.886203
Dgal_o16965d32893t1	48h	46.6856	-2.61304	0.612607	-4.26545	1.99498e-05	0.0117831	0.825677
Dgal_o2292d36819t1	48h	985.963	-2.62199	0.439555	-5.9651	2.44486e-09	5.33195e-06	1.31933
Dgal_o2443t5	48h	1117.53	-2.7041	0.517053	-5.22984	1.69658e-07	0.000167041	1.32835
Dgal_a76_b_461818	48h	429.836	-2.73459	0.419881	-6.51278	7.37747e-11	1.33068e-07	3.19043
Dgal_o2873t3	48h	362.409	-2.76352	0.452187	-6.11146	9.87232e-10	2.82814e-06	1.11599
Dgal_a60_b_534879	48h	373.932	-2.82342	0.5306	-5.32117	1.03099e-07	0.000105664	1.40373
Dgal_t21996c0t1	48h	394.414	-2.92812	0.752898	-3.88913	0.000100603	0.0271331	1.40373
Dgal_a76_f_338303	48h	72.0031	-2.95599	0.543611	-5.4377	5.39738e-08	8.69734e-05	1.11599
Dgal_o4916t6	48h	716.954	-3.0079	0.405688	-7.41431	1.22256e-13	1.07847e-09	1.63087
Dgal_o13301d21099t1	48h	156.437	-3.06063	0.687532	-4.45162	8.52263e-06	0.00553421	0.886203
Dgal_o14549t2	48h	354.873	-3.11828	0.705997	-4.41685	1.00152e-05	0.0021602	3.10405
Dgal_t21288c0t1	48h	46.1668	-3.25143	0.822989	-3.95076	7.79026e-05	0.0328635	0.842051
Dgal_o11472t3	48h	763.46	-3.31081	0.491045	-6.74238	1.5581e-11	4.56065e-08	2.45751
Dgal_t25676c0t1	48h	877.421	-3.40734	0.80581	-4.22846	2.35295e-05	0.00802286	1.6228
Dgal_sd44742372467	48h	45.3117	-3.43653	0.816251	-4.21013	2.55221e-05	0.014066	0.842051
Dgal_o15926t8	48h	1672.32	-3.70631	0.754346	-4.91328	8.95674e-07	0.000491723	1.87179
Dgal_o1372t1	48h	1120.4	-3.7549	0.614748	-6.10803	1.00869e-09	2.73112e-06	1.32835
Dgal_t21036c0t2	48h	70.6241	-3.8095	0.838347	-4.54406	5.51819e-06	0.00317709	1.11599
Dgal_o1293d26447t1	48h	523.388	-3.81377	1.02554	-3.71878	0.000200187	0.0247314	3.19043
Dgal_o6251d38248t1	48h	93.4059	-4.12116	1.01565	-4.05767	4.9564e-05	0.0215841	0.98615
Dgal_o12557t2	48h	1767.49	-4.14661	0.747543	-5.54698	2.90648e-08	3.66273e-05	1.63087
Dgal_o4866d16821t2	48h	783.813	-4.16041	0.815784	-5.09989	3.39851e-07	0.000167041	2.70087
Dgal_t23084c0t3	48h	1200.01	-4.30677	1.15326	-3.73441	0.000188153	0.0458264	1.32835
Dgal_t18457c0t5	48h	106.959	-4.39178	0.607088	-7.23418	4.68353e-13	4.55506e-09	0.98615
Dgal_o723t4	48h	2282.43	-4.44842	0.71491	-6.22235	4.89768e-10	1.07553e-06	1.87179
Dgal_o3698t3	48h	22.6203	-4.5249	1.1361	-3.98285	6.80936e-05	0.0264184	1.0022
Dgal_o9743t9	48h	174.46	-4.63429	0.726567	-6.37834	1.79019e-10	9.33717e-07	0.919428
Dgal_t24870c0t1	48h	540.131	-4.75478	1.06311	-4.47254	7.7297e-06	0.00179126	3.10405
Dgal_o6272d46969t2	48h	507.118	-5.0189	0.93095	-5.39116	7.0004e-08	4.41836e-05	3.03918
Dgal_o2484d46587t1	48h	1280.35	-5.17185	1.07371	-4.81679	1.45885e-06	0.000830261	1.63087
Dgal_t22909c0t1	48h	75.0006	-5.23655	0.896027	-5.84419	5.09049e-09	1.44952e-05	0.842051
Dgal_t23153c1t3	48h	10228.9	-5.27413	1.10257	-4.78348	1.72283e-06	0.00103022	1.45809
Dgal_t25222c0t6	48h	657.321	-6.15417	1.20869	-5.0916	3.55046e-07	0.00025056	1.63087
Dgal_t23534c0t6	48h	238.506	-6.61364	0.85137	-7.76824	7.95859e-15	2.71946e-10	0.842051
Dgal_o1442t7	48h	315.223	-6.98441	1.22001	-5.72488	1.03508e-08	2.05284e-05	1.11599
Dgal_o350t14	48h	42.2432	-7.00806	1.29316	-5.41932	5.9826e-08	9.6975e-05	0.98615

## Sheet: de novo
row	Library	baseMean	log2FoldChange	lfcSE	stat	pvalue	padj	weight
TRINITY_DN27990_c2_g1	4h	23.4036	2.73954	0.467717	5.85726	4.70563e-09	0.000768952	1
TRINITY_DN16032_c0_g1	48h	6.69843	6.91376	1.66852	4.14366	3.41811e-05	0.0198764	2.12681
TRINITY_DN20850_c0_g1	48h	54.5706	5.10171	1.29187	3.94908	7.84506e-05	0.0221142	4.2245
TRINITY_DN21113_c0_g1	48h	23.9813	-5.63441	1.28974	-4.36863	1.25026e-05	0.00549571	4.2245
TRINITY_DN21849_c0_g1	48h	21.0327	7.91874	1.88326	4.20481	2.61296e-05	0.0119942	3.06377
TRINITY_DN22305_c0_g1	48h	14.4239	-7.15623	1.81788	-3.93659	8.2649e-05	0.0329096	2.51773
TRINITY_DN22831_c0_g1	48h	108.155	-2.49984	0.458501	-5.45221	4.97486e-08	9.59642e-05	3.02548
TRINITY_DN23403_c0_g1	48h	30.3207	-3.26189	0.793972	-4.10832	3.98554e-05	0.0168457	3.06377
TRINITY_DN23476_c0_g1	48h	13.2722	-3.00023	0.787225	-3.81115	0.000138323	0.0473033	2.51773
TRINITY_DN23497_c0_g1	48h	15.1265	-6.38846	1.29063	-4.94987	7.42629e-07	0.00102788	2.45963
TRINITY_DN24071_c1_g3	48h	216.193	-3.84881	1.00007	-3.84853	0.000118828	0.0284908	4.42563
TRINITY_DN24148_c0_g1	48h	34.8698	-3.92829	0.933497	-4.20814	2.57477e-05	0.0119942	3.02548
TRINITY_DN24357_c1_g1	48h	379.743	-7.59715	0.733477	-10.3577	3.86035e-25	1.28515e-20	4.90856
TRINITY_DN24386_c0_g1	48h	938.736	-3.40762	0.794493	-4.28905	1.79435e-05	0.00829822	3.44899
TRINITY_DN24460_c0_g1	48h	94.3745	-2.6116	0.550483	-4.7442	2.09331e-06	0.00188584	3.02548
TRINITY_DN24498_c0_g1	48h	71.5322	-5.23597	0.869237	-6.02364	1.70539e-09	4.39783e-06	4.2245
TRINITY_DN24545_c0_g1	48h	299.719	-6.37949	1.20585	-5.29044	1.22024e-07	0.000149698	4.16256
TRINITY_DN24555_c0_g1	48h	237.239	-2.01621	0.506511	-3.98058	6.87475e-05	0.0201406	4.16256
TRINITY_DN24576_c0_g1	48h	22.365	7.97814	1.91167	4.17338	3.00111e-05	0.0159659	2.51773
TRINITY_DN25566_c0_g1	48h	502.793	-1.61415	0.454399	-3.55228	0.000381908	0.0473033	6.95573
TRINITY_DN25689_c1_g1	48h	180.024	-3.97813	1.03667	-3.83743	0.00012433	0.0312875	4.16256
TRINITY_DN25911_c0_g1	48h	466.329	-4.23624	1.12946	-3.75067	0.000176364	0.0389833	4.2245
TRINITY_DN25911_c0_g2	48h	309.311	-4.43216	1.13038	-3.92094	8.82035e-05	0.0238614	4.2245
TRINITY_DN25911_c0_g3	48h	234.666	-4.3383	1.11055	-3.90644	9.36672e-05	0.0251119	4.14642
TRINITY_DN25959_c0_g1	48h	36.7064	-3.32691	0.807833	-4.11832	3.81648e-05	0.0162846	3.06377
TRINITY_DN26103_c1_g2	48h	2486.73	-4.36188	1.1542	-3.77915	0.000157362	0.0346203	4.47449
TRINITY_DN26103_c1_g3	48h	498.649	-4.83252	1.00107	-4.82733	1.38374e-06	0.000995737	4.93667
TRINITY_DN26107_c3_g1	48h	71.9381	-2.38413	0.561952	-4.24258	2.20961e-05	0.00829822	4.2245
TRINITY_DN26229_c1_g1	48h	26.7606	1.33449	0.343082	3.88971	0.000100364	0.0258816	4.2245
TRINITY_DN26519_c2_g1	48h	358.341	-1.31263	0.356301	-3.68404	0.000229566	0.0419917	4.90856
TRINITY_DN26699_c0_g1	48h	40.5118	8.98856	2.03101	4.42565	9.61514e-06	0.00583515	3.02548
TRINITY_DN26721_c0_g2	48h	27.0205	-2.10432	0.470996	-4.46781	7.90236e-06	0.00391894	4.2245
TRINITY_DN26982_c1_g1	48h	107.752	-2.74656	0.575415	-4.77318	1.81335e-06	0.00243404	1.73915
TRINITY_DN27014_c0_g4	48h	17.5769	1.62835	0.403858	4.03198	5.53079e-05	0.0168457	4.2245
TRINITY_DN27019_c4_g1	48h	610.433	-1.81627	0.323704	-5.6109	2.01275e-08	3.3677e-05	4.98077
TRINITY_DN27271_c0_g1	48h	151.098	-2.18251	0.510321	-4.27674	1.89651e-05	0.0119942	2.23622
TRINITY_DN27271_c1_g1	48h	248.8	-2.50001	0.528508	-4.73032	2.2417e-06	0.00156174	4.42563
TRINITY_DN27565_c1_g1	48h	539.851	-4.68544	1.04387	-4.4885	7.17253e-06	0.0036032	4.2245
TRINITY_DN27580_c0_g2	48h	433.367	-3.16267	0.82432	-3.8367	0.000124697	0.0270934	4.98077
TRINITY_DN27611_c0_g1	48h	876.352	-1.14604	0.272103	-4.21178	2.53372e-05	0.00881265	4.47449
TRINITY_DN27611_c0_g2	48h	264.753	-1.25611	0.279024	-4.50181	6.73757e-06	0.00327338	4.42563
TRINITY_DN27619_c8_g1	48h	155.221	-2.97965	0.63605	-4.68462	2.80486e-06	0.00223286	3.06377
TRINITY_DN27638_c4_g2	48h	161.802	-2.11332	0.517835	-4.08107	4.48296e-05	0.0185353	3.06377
TRINITY_DN27684_c1_g1	48h	11.1435	2.84555	0.733763	3.87803	0.000105307	0.0393416	2.48526
TRINITY_DN27779_c1_g1	48h	14.1965	3.9204	1.00026	3.91937	8.87813e-05	0.0389833	2.12681
TRINITY_DN27846_c0_g1	48h	267.979	-2.16234	0.551628	-3.91993	8.85743e-05	0.0238614	4.16256
TRINITY_DN27846_c0_g2	48h	594.158	-5.61745	1.08919	-5.15746	2.50326e-07	0.000268974	4.2245
TRINITY_DN28142_c0_g1	48h	383.014	-1.73567	0.390853	-4.44073	8.96559e-06	0.00422933	4.2245
TRINITY_DN28156_c1_g4	48h	118.338	-2.42104	0.569334	-4.2524	2.1149e-05	0.0160255	1.73915
TRINITY_DN28486_c0_g3	48h	78.1851	-3.36448	0.660564	-5.09335	3.51794e-07	0.000348923	4.2245
TRINITY_DN28486_c0_g4	48h	251.146	-2.2523	0.477594	-4.71594	2.40601e-06	0.00168667	4.16256
TRINITY_DN28499_c0_g1	48h	48.0535	-3.42359	0.815626	-4.1975	2.69873e-05	0.0193567	1.73915
TRINITY_DN28560_c4_g2	48h	141.897	-1.27729	0.314557	-4.06061	4.89442e-05	0.0198764	3.02548
TRINITY_DN28615_c0_g2	48h	156.049	-2.59042	0.453285	-5.71478	1.09848e-08	4.30053e-05	1.73915
TRINITY_DN28742_c0_g1	48h	60.2369	-3.37839	0.609383	-5.54396	2.95713e-08	8.31122e-05	2.23622
TRINITY_DN28742_c0_g2	48h	193.209	-3.38541	0.505341	-6.69925	2.09485e-11	7.09779e-08	6.88991
TRINITY_DN28742_c0_g3	48h	119.238	-3.35986	0.473054	-7.10249	1.22526e-12	2.30251e-08	1.73915
TRINITY_DN28839_c1_g7	48h	19.383	2.94511	0.722676	4.07528	4.59595e-05	0.0219335	2.51773
TRINITY_DN29173_c1_g2	48h	12.985	1.87091	0.473032	3.95515	7.6486e-05	0.0318298	2.48526
TRINITY_DN29365_c3_g1	48h	142.557	-3.85936	0.845488	-4.56465	5.00327e-06	0.00540353	1.73915
TRINITY_DN29365_c3_g2	48h	72.7201	-4.19649	0.74346	-5.64453	1.65631e-08	6.22509e-05	1.73915
TRINITY_DN30086_c5_g2	48h	5824.8	-4.29611	0.927043	-4.63421	3.58305e-06	0.00243404	3.44899
TRINITY_DN30086_c5_g3	48h	267.371	-2.74986	0.565514	-4.86258	1.15864e-06	0.000995737	4.14642
TRINITY_DN30104_c3_g1	48h	372.799	-2.57779	0.678284	-3.80045	0.000144432	0.0238614	6.88991
TRINITY_DN30126_c2_g1	48h	196.196	-5.34003	1.11096	-4.8067	1.53442e-06	0.00118708	4.2245
TRINITY_DN30134_c0_g1	48h	230.606	-1.48434	0.329566	-4.50394	6.67051e-06	0.00232658	6.88991
TRINITY_DN30285_c2_g1	48h	826.078	1.07555	0.230535	4.66548	3.07892e-06	0.00221026	3.44899
TRINITY_DN30508_c1_g1	48h	711.531	1.63295	0.30488	5.35604	8.50654e-08	0.000111989	4.00402
TRINITY_DN30508_c1_g3	48h	202.22	1.29212	0.318123	4.06169	4.87179e-05	0.0158061	4.16256
TRINITY_DN30601_c3_g1	48h	192.498	2.16874	0.487208	4.45137	8.53249e-06	0.00398799	4.42563
TRINITY_DN30606_c2_g1	48h	440.725	2.29812	0.505922	4.54244	5.56059e-06	0.00200977	6.95573
TRINITY_DN30606_c2_g3	48h	1148.02	1.62288	0.439132	3.69565	0.000219321	0.0437691	4.47449
TRINITY_DN30615_c4_g1	48h	39.4764	-2.23471	0.562147	-3.97531	7.02869e-05	0.0253302	3.06377
TRINITY_DN30871_c0_g2	48h	226.64	1.98475	0.536045	3.70258	0.000213414	0.0318342	6.88991
TRINITY_DN31063_c1_g1	48h	291.584	-3.29197	0.749483	-4.39232	1.12147e-05	0.00519969	4.14642
TRINITY_DN31089_c3_g4	48h	88.4728	2.93801	0.676712	4.3416	1.41449e-05	0.00594729	4.2245
TRINITY_DN31137_c2_g2	48h	392.211	-2.1003	0.430767	-4.87573	1.08406e-06	0.000953028	4.2245
TRINITY_DN31201_c2_g2	48h	97.7609	-2.56454	0.576782	-4.4463	8.7363e-06	0.00417204	4.2245
TRINITY_DN31244_c0_g1	48h	267.944	-6.77604	1.26693	-5.34837	8.87475e-08	0.000101879	4.90856
TRINITY_DN31484_c6_g1	48h	185.038	-1.47525	0.383176	-3.85007	0.000118085	0.0284908	4.42563
TRINITY_DN31494_c3_g1	48h	433.459	-2.6223	0.675813	-3.88021	0.000104366	0.0188606	6.95573
TRINITY_DN31494_c3_g2	48h	2037.23	-2.60525	0.40685	-6.40347	1.51885e-10	7.45138e-07	3.44899
TRINITY_DN31494_c3_g3	48h	739.051	-2.40529	0.591279	-4.06795	4.74289e-05	0.0144344	4.47449
TRINITY_DN31728_c0_g2	48h	83.772	-2.3226	0.435606	-5.33187	9.72058e-08	0.000152489	3.06377
TRINITY_DN31968_c1_g1	48h	153.237	-1.53764	0.390252	-3.94013	8.14384e-05	0.0226481	4.2245
TRINITY_DN32008_c2_g1	48h	209.995	-2.85216	0.435154	-6.55437	5.5877e-11	2.70178e-07	4.2245
TRINITY_DN32047_c4_g1	48h	1986.82	-1.47151	0.353239	-4.16576	3.10317e-05	0.00981646	4.87334
TRINITY_DN32052_c1_g2	48h	29.2078	-1.88149	0.399225	-4.71287	2.44253e-06	0.00200977	3.06377
TRINITY_DN32111_c1_g3	48h	74.3431	-1.72164	0.381233	-4.51598	6.30246e-06	0.00628568	1.73915
TRINITY_DN32183_c5_g1	48h	281.813	-1.74685	0.315489	-5.53697	3.07746e-08	4.30053e-05	4.90856
TRINITY_DN32183_c6_g1	48h	831.096	-1.38317	0.31764	-4.35453	1.33355e-05	0.00594729	4.00402
TRINITY_DN32183_c6_g3	48h	558.566	-1.50982	0.291134	-5.18601	2.14852e-07	0.000152489	6.88991
TRINITY_DN32183_c6_g7	48h	472.466	-1.47321	0.287395	-5.12607	2.95849e-07	0.000309296	4.2245
TRINITY_DN32209_c3_g2	48h	249.367	-1.90856	0.479907	-3.97694	6.98071e-05	0.0202995	4.16256
TRINITY_DN32344_c0_g1	48h	110.506	-2.36914	0.532595	-4.4483	8.6553e-06	0.00658837	2.23622
TRINITY_DN32344_c1_g2	48h	117.351	-2.6394	0.460077	-5.73688	9.64387e-09	2.19436e-05	4.2245
TRINITY_DN32447_c1_g1	48h	402.853	-2.64804	0.379477	-6.97812	2.99164e-12	1.77385e-08	6.88991
TRINITY_DN32447_c1_g2	48h	338.911	-6.98367	0.929197	-7.51581	5.65598e-14	7.40129e-10	4.16256
TRINITY_DN32447_c1_g3	48h	121.469	-2.90697	0.416032	-6.98736	2.80097e-12	3.41134e-08	2.23622
TRINITY_DN32447_c1_g4	48h	144.026	-2.95769	0.479368	-6.16998	6.83004e-10	1.88713e-06	4.2245
TRINITY_DN32447_c1_g5	48h	434.717	-2.62739	0.4177	-6.29014	3.17175e-10	7.45138e-07	6.95573
TRINITY_DN32457_c0_g1	48h	107.708	9.33824	1.88928	4.94274	7.70309e-07	0.000696988	4.2245
TRINITY_DN32533_c2_g3	48h	25.291	3.38253	0.710859	4.75836	1.95172e-06	0.00182628	3.06377
TRINITY_DN32577_c1_g1	48h	588.76	-1.33967	0.323021	-4.14732	3.36383e-05	0.0102187	4.98077
TRINITY_DN32797_c0_g1	48h	304.549	-1.70786	0.363844	-4.69392	2.68016e-06	0.00165232	4.90856
TRINITY_DN32915_c9_g1	48h	1646.16	1.38824	0.294552	4.71305	2.44031e-06	0.00189541	3.44899
TRINITY_DN32915_c9_g2	48h	71.4496	1.23771	0.320505	3.86175	0.000112577	0.0361933	3.02548
TRINITY_DN32915_c9_g7	48h	292.856	1.75448	0.32671	5.37014	7.86742e-08	9.59642e-05	4.90856
TRINITY_DN32919_c8_g2	48h	528.498	-1.46305	0.39553	-3.69897	0.000216473	0.0402561	4.93667
TRINITY_DN32967_c2_g1	48h	1145.43	-1.54027	0.346776	-4.44168	8.92587e-06	0.00407472	4.47449
TRINITY_DN32981_c1_g3	48h	19.9745	-2.15892	0.451808	-4.7784	1.76697e-06	0.00168667	3.06377
TRINITY_DN32981_c2_g2	48h	456.245	-2.15446	0.432165	-4.98528	6.18724e-07	0.000366864	6.88991
TRINITY_DN32998_c0_g1	48h	2032.02	-1.95551	0.311661	-6.27447	3.50837e-10	1.05046e-06	4.96153
TRINITY_DN33205_c1_g1	48h	163.505	-7.03753	1.23845	-5.68252	1.32721e-08	4.30053e-05	2.23622
TRINITY_DN33205_c1_g2	48h	103.09	-4.82794	0.982717	-4.91285	8.97606e-07	0.00101862	3.06377
TRINITY_DN33205_c1_g3	48h	78.433	-5.23812	0.882659	-5.93447	2.94788e-09	9.82687e-06	3.06377
TRINITY_DN33468_c1_g8	48h	71.5795	1.06181	0.258967	4.10018	4.12833e-05	0.0174201	3.02548
TRINITY_DN33586_c2_g1	48h	235.228	-1.31843	0.357597	-3.68691	0.000226989	0.0455506	4.42563
TRINITY_DN33615_c0_g1	48h	36.6777	-4.32399	0.825862	-5.23573	1.64335e-07	0.0002536	3.02548
TRINITY_DN33623_c4_g3	48h	745.559	-1.05204	0.274629	-3.83074	0.000127756	0.0301015	4.47449
TRINITY_DN33626_c2_g2	48h	12.3612	-6.55046	1.28548	-5.09572	3.47419e-07	0.000651062	2.12681
TRINITY_DN33709_c1_g2	48h	403.74	1.25957	0.346836	3.6316	0.000281675	0.0386162	6.88991
TRINITY_DN33725_c0_g1	48h	29.5511	-3.52119	0.935877	-3.76245	0.000168255	0.0475797	3.02548
TRINITY_DN33725_c0_g2	48h	50.5751	-2.26298	0.505328	-4.47824	7.52593e-06	0.00478231	3.06377
TRINITY_DN33949_c6_g4	48h	117.77	-1.70121	0.36386	-4.67545	2.9331e-06	0.00287662	2.23622
TRINITY_DN33984_c0_g3	48h	437.715	-2.21908	0.471196	-4.70946	2.48375e-06	0.00118708	6.88991
TRINITY_DN33984_c0_g5	48h	267.325	-1.80548	0.436805	-4.13338	3.57469e-05	0.0119942	4.16256
TRINITY_DN33990_c12_g2	48h	1052.16	-1.35136	0.34435	-3.92438	8.69525e-05	0.0226481	4.47449
TRINITY_DN33990_c12_g3	48h	847.16	-1.19097	0.314821	-3.78302	0.000154937	0.040557	3.44899
TRINITY_DN33990_c12_g4	48h	227.173	-1.63804	0.393581	-4.16189	3.15626e-05	0.0113081	4.14642
TRINITY_DN33990_c12_g5	48h	295.395	-1.7937	0.377755	-4.74833	2.05107e-06	0.00155448	4.14642
TRINITY_DN34117_c1_g4	48h	72.7458	-2.30697	0.538767	-4.28194	1.85273e-05	0.00715142	4.2245
TRINITY_DN34117_c1_g7	48h	161.21	-2.20927	0.577353	-3.82656	0.000129947	0.0318298	4.2245
TRINITY_DN34162_c2_g3	48h	296.778	-2.50238	0.676221	-3.70053	0.000215148	0.0402561	4.90856
TRINITY_DN34226_c1_g2	48h	70.1484	-3.9144	0.618983	-6.32392	2.55011e-10	1.1478e-06	3.02548
TRINITY_DN34341_c2_g6	48h	309.624	-1.92221	0.490709	-3.91721	8.95779e-05	0.0238614	4.2245
TRINITY_DN34518_c0_g1	48h	873.507	-2.37749	0.612548	-3.88131	0.000103895	0.0238614	4.87334
TRINITY_DN34849_c8_g1	48h	176.227	1.1971	0.308973	3.87446	0.000106859	0.0345425	3.06377
TRINITY_DN34849_c8_g4	48h	1717.86	1.54795	0.275141	5.62601	1.84428e-08	3.3677e-05	4.47449
TRINITY_DN34947_c8_g5	48h	180.705	-2.09013	0.507058	-4.12206	3.75493e-05	0.00856321	6.88991
TRINITY_DN34958_c7_g3	48h	1063.23	-1.00875	0.2547	-3.96055	7.47766e-05	0.0221142	4.00402
TRINITY_DN35228_c1_g1	48h	1328.45	-1.97196	0.435421	-4.52884	5.93073e-06	0.00276204	4.87334
TRINITY_DN35257_c7_g2	48h	386.555	-1.54854	0.415697	-3.72517	0.000195184	0.0381204	4.90856
TRINITY_DN35284_c0_g1	48h	45.876	-2.54912	0.454293	-5.61117	2.00958e-08	3.70163e-05	4.2245
TRINITY_DN35301_c2_g4	48h	92.2842	-4.08416	1.05812	-3.85981	0.000113473	0.0362655	3.02548
TRINITY_DN35784_c15_g4	48h	180.188	1.2888	0.308812	4.17342	3.00066e-05	0.0106487	4.2245
TRINITY_DN35784_c15_g5	48h	873.804	1.24529	0.267999	4.6466	3.37444e-06	0.00188584	4.87334
TRINITY_DN35802_c22_g1	48h	567.349	-2.22065	0.362329	-6.12881	8.85376e-10	1.60001e-06	6.95573
TRINITY_DN35972_c8_g1	48h	1002.62	-2.57022	0.592166	-4.34037	1.42246e-05	0.00693332	3.44899
TRINITY_DN36004_c9_g3	48h	29.0237	-4.57051	0.961317	-4.75442	1.99013e-06	0.00200977	2.51773
TRINITY_DN36079_c10_g2	48h	64.8977	-1.96908	0.476722	-4.13046	3.62033e-05	0.0119942	4.2245
TRINITY_DN36079_c10_g3	48h	296.438	-1.78243	0.430041	-4.1448	3.40109e-05	0.011792	4.2245
TRINITY_DN36238_c1_g4	48h	86.5954	-1.07154	0.238823	-4.48676	7.23143e-06	0.00693332	1.73915
TRINITY_DN36292_c0_g1	48h	7.60773	-5.19686	1.33509	-3.89251	9.92126e-05	0.0468317	1.85126
TRINITY_DN36298_c0_g4	48h	316.099	-1.46441	0.361043	-4.05606	4.99069e-05	0.0159906	4.14642
TRINITY_DN36333_c4_g1	48h	419.58	-2.26041	0.423755	-5.33423	9.59507e-08	0.00010587	4.93667
TRINITY_DN36333_c4_g3	48h	383.873	-3.15763	0.365645	-8.63578	5.83255e-18	9.70858e-14	4.90856
TRINITY_DN36333_c4_g4	48h	77.773	-2.75235	0.484453	-5.68136	1.33631e-08	2.87171e-05	4.2245
TRINITY_DN36418_c10_g1	48h	199.572	-3.01081	0.806325	-3.73399	0.000188472	0.040557	4.2245
TRINITY_DN36575_c1_g2	48h	135.695	-2.83059	0.643987	-4.39542	1.10558e-05	0.00628568	3.02548
TRINITY_DN36749_c16_g4	48h	501.789	-1.54543	0.339721	-4.54911	5.38744e-06	0.00200977	6.88991
TRINITY_DN36749_c16_g6	48h	284.966	-1.39363	0.377825	-3.68856	0.000225525	0.0468317	4.2245
TRINITY_DN36820_c27_g3	48h	49.7017	-4.35851	0.909467	-4.79237	1.64821e-06	0.00125011	4.2245
TRINITY_DN36820_c27_g5	48h	532.327	-4.64752	0.946319	-4.91116	9.05412e-07	0.000696988	4.93667
TRINITY_DN36832_c8_g3	48h	251.308	-1.59169	0.366785	-4.33956	1.42771e-05	0.00602668	4.16256
TRINITY_DN36832_c8_g4	48h	255.062	-1.58959	0.348346	-4.56327	5.03642e-06	0.0026192	4.42563
TRINITY_DN37186_c0_g1	48h	8.23225	4.28333	0.974815	4.394	1.11286e-05	0.00715142	2.51773
TRINITY_DN56067_c0_g1	48h	15.0737	-5.73475	1.41166	-4.06242	4.8567e-05	0.0226481	2.48526
TRINITY_DN81111_c0_g1	48h	45.255	-2.57016	0.555924	-4.62322	3.77829e-06	0.0027955	3.02548
