# Supplementary material for: Daphnia galeata responds to the exposure to an ichthyosporean gut parasite by down-regulation of immunity and lipid metabolism
Source: BMC Genomics. 2018 Dec 14;19:932. doi: 10.1186/s12864-018-5312-7 (PMC6295042; doi:10.1186/s12864-018-5312-7)
Supplement: Supplementary file 3 — Table S2. Annotation of all differentially expressed transcripts of Daphnia galeata (based on published and de novo reference transcriptomes). (XLSX 308 kb) [file 12864_2018_5312_MOESM3_ESM.xlsx]

## Sheet: all_sig_anno_Query
row	library	baseMean	log2FoldChange	lfcSE	stat	pvalue	padj	weight	Query	Transcript	Hit type	PSSM-ID	From	To	E-Value	Bitscore	Accession	Short name	Incomplete	Superfamily	Definition
TRINITY_DN27990_c2_g1	4h_up	23.4036	2.73954	0.467717	5.85726	4.70563e-09	0.000768952	1	Q#1014 - >TRINITY_DN27990_c2_g1_i1_rframe-3[]	TRINITY_DN27990_c2_g1	specific	99751	55	89	1.44581e-15	66.0297	cd06257	DnaJ	C	cl02542	DnaJ domain or J-domain. DnaJ/Hsp40 (heat shock protein 40) proteins are highly conserved and play crucial roles in protein translation, folding, unfolding, translocation, and degradation. They act primarily by stimulating the ATPase activity of Hsp70s, an important chaperonine family. Hsp40 proteins are characterized by the presence of a J domain, which mediates the interaction with Hsp70. They …
TRINITY_DN27990_c2_g1	4h_up	23.4036	2.73954	0.467717	5.85726	4.70563e-09	0.000768952	1	Q#1013 - >TRINITY_DN27990_c2_g1_i1_rframe-2[]	TRINITY_DN27990_c2_g1	superfamily	321979	119	139	5.71802e-08	46.6996	cl02542	DnaJ superfamily	N	-	DnaJ domain or J-domain. DnaJ/Hsp40 (heat shock protein 40) proteins are highly conserved and play crucial roles in protein translation, folding, unfolding, translocation, and degradation. They act primarily by stimulating the ATPase activity of Hsp70s, an important chaperonine family. Hsp40 proteins are characterized by the presence of a J domain, which mediates the interaction with Hsp70. They …
TRINITY_DN27990_c2_g1	4h_up	23.4036	2.73954	0.467717	5.85726	4.70563e-09	0.000768952	1	Q#1014 - >TRINITY_DN27990_c2_g1_i1_rframe-3[]	TRINITY_DN27990_c2_g1	superfamily	321979	55	89	8.44701e-17	69.4264	cl02542	DnaJ superfamily	C	-	DnaJ domain or J-domain. DnaJ/Hsp40 (heat shock protein 40) proteins are highly conserved and play crucial roles in protein translation, folding, unfolding, translocation, and degradation. They act primarily by stimulating the ATPase activity of Hsp70s, an important chaperonine family. Hsp40 proteins are characterized by the presence of a J domain, which mediates the interaction with Hsp70. They …
TRINITY_DN27990_c2_g1	4h_up	23.4036	2.73954	0.467717	5.85726	4.70563e-09	0.000768952	1	Q#1014 - >TRINITY_DN27990_c2_g1_i1_rframe-3[]	TRINITY_DN27990_c2_g1	superfamily	236512	56	85	1.78329e-08	50.9658	cl26371	djlA superfamily	N	-	Dna-J like membrane chaperone protein; Provisional
TRINITY_DN27990_c2_g1	4h_up	23.4036	2.73954	0.467717	5.85726	4.70563e-09	0.000768952	1	Q#1014 - >TRINITY_DN27990_c2_g1_i1_rframe-3[]	TRINITY_DN27990_c2_g1	superfamily	333065	57	89	0.00095295	36.9579	cl28245	PHA03102 superfamily	C	-	Small T antigen; Reviewed
TRINITY_DN27990_c2_g1	4h_up	23.4036	2.73954	0.467717	5.85726	4.70563e-09	0.000768952	1	Q#1013 - >TRINITY_DN27990_c2_g1_i1_rframe-2[]	TRINITY_DN27990_c2_g1	superfamily	333066	119	146	1.53282e-08	51.7451	cl28246	DnaJ superfamily	C	-	DnaJ-class molecular chaperone with C-terminal Zn finger domain [Posttranslational modification, protein turnover, chaperones]; DnaJ-class molecular chaperone with C-terminal Zn finger domain [Posttranslational modification, protein turnover, chaperones].
TRINITY_DN27990_c2_g1	4h_up	23.4036	2.73954	0.467717	5.85726	4.70563e-09	0.000768952	1	Q#1014 - >TRINITY_DN27990_c2_g1_i1_rframe-3[]	TRINITY_DN27990_c2_g1	superfamily	333066	50	91	7.48837e-16	72.2727	cl28246	DnaJ superfamily	C	-	DnaJ-class molecular chaperone with C-terminal Zn finger domain [Posttranslational modification, protein turnover, chaperones]; DnaJ-class molecular chaperone with C-terminal Zn finger domain [Posttranslational modification, protein turnover, chaperones].
TRINITY_DN27990_c2_g1	4h_up	23.4036	2.73954	0.467717	5.85726	4.70563e-09	0.000768952	1	Q#1013 - >TRINITY_DN27990_c2_g1_i1_rframe-2[]	TRINITY_DN27990_c2_g1	non-specific	223560	119	143	7.93293e-08	49.5459	COG0484	DnaJ	C	cl28246	DnaJ-class molecular chaperone with C-terminal Zn finger domain [Posttranslational modification, protein turnover, chaperones]; DnaJ-class molecular chaperone with C-terminal Zn finger domain [Posttranslational modification, protein turnover, chaperones].
TRINITY_DN27990_c2_g1	4h_up	23.4036	2.73954	0.467717	5.85726	4.70563e-09	0.000768952	1	Q#1014 - >TRINITY_DN27990_c2_g1_i1_rframe-3[]	TRINITY_DN27990_c2_g1	non-specific	223560	50	91	7.48837e-16	72.2727	COG0484	DnaJ	C	cl28246	DnaJ-class molecular chaperone with C-terminal Zn finger domain [Posttranslational modification, protein turnover, chaperones]; DnaJ-class molecular chaperone with C-terminal Zn finger domain [Posttranslational modification, protein turnover, chaperones].
TRINITY_DN27990_c2_g1	4h_up	23.4036	2.73954	0.467717	5.85726	4.70563e-09	0.000768952	1	Q#1013 - >TRINITY_DN27990_c2_g1_i1_rframe-2[]	TRINITY_DN27990_c2_g1	non-specific	225124	119	144	0.00456719	35.5701	COG2214	CbpA	NC	cl28246	Curved DNA-binding protein CbpA, contains a DnaJ-like domain [Transcription]; DnaJ-class molecular chaperone [Posttranslational modification, protein turnover, chaperones].
TRINITY_DN27990_c2_g1	4h_up	23.4036	2.73954	0.467717	5.85726	4.70563e-09	0.000768952	1	Q#1014 - >TRINITY_DN27990_c2_g1_i1_rframe-3[]	TRINITY_DN27990_c2_g1	non-specific	225124	49	93	5.12973e-11	58.2969	COG2214	CbpA	C	cl28246	Curved DNA-binding protein CbpA, contains a DnaJ-like domain [Transcription]; DnaJ-class molecular chaperone [Posttranslational modification, protein turnover, chaperones].
TRINITY_DN27990_c2_g1	4h_up	23.4036	2.73954	0.467717	5.85726	4.70563e-09	0.000768952	1	Q#1014 - >TRINITY_DN27990_c2_g1_i1_rframe-3[]	TRINITY_DN27990_c2_g1	non-specific	227694	56	88	1.25881e-05	43.4098	COG5407	SEC63	C	cl28246	Preprotein translocase subunit Sec63 [Intracellular trafficking, secretion, and vesicular transport]; Preprotein translocase subunit Sec63 [Intracellular trafficking and secretion].
TRINITY_DN27990_c2_g1	4h_up	23.4036	2.73954	0.467717	5.85726	4.70563e-09	0.000768952	1	Q#1013 - >TRINITY_DN27990_c2_g1_i1_rframe-2[]	TRINITY_DN27990_c2_g1	non-specific	306689	119	139	5.71802e-08	46.6996	pfam00226	DnaJ	N	cl02542	DnaJ domain; DnaJ domains (J-domains) are associated with hsp70 heat-shock system and it is thought that this domain mediates the interaction. DnaJ-domain is therefore part of a chaperone (protein folding) system. The T-antigens, although not in Prosite are confirmed as DnaJ containing domains from literature.
TRINITY_DN27990_c2_g1	4h_up	23.4036	2.73954	0.467717	5.85726	4.70563e-09	0.000768952	1	Q#1014 - >TRINITY_DN27990_c2_g1_i1_rframe-3[]	TRINITY_DN27990_c2_g1	specific	306689	55	89	8.44701e-17	69.4264	pfam00226	DnaJ	C	cl02542	DnaJ domain; DnaJ domains (J-domains) are associated with hsp70 heat-shock system and it is thought that this domain mediates the interaction. DnaJ-domain is therefore part of a chaperone (protein folding) system. The T-antigens, although not in Prosite are confirmed as DnaJ containing domains from literature.
TRINITY_DN27990_c2_g1	4h_up	23.4036	2.73954	0.467717	5.85726	4.70563e-09	0.000768952	1	Q#1014 - >TRINITY_DN27990_c2_g1_i1_rframe-3[]	TRINITY_DN27990_c2_g1	non-specific	222912	57	89	0.00189084	36.8859	PHA02624	PHA02624	C	cl28245	large T antigen; Provisional
TRINITY_DN27990_c2_g1	4h_up	23.4036	2.73954	0.467717	5.85726	4.70563e-09	0.000768952	1	Q#1014 - >TRINITY_DN27990_c2_g1_i1_rframe-3[]	TRINITY_DN27990_c2_g1	non-specific	222986	57	89	0.00095295	36.9579	PHA03102	PHA03102	C	cl28245	Small T antigen; Reviewed
TRINITY_DN27990_c2_g1	4h_up	23.4036	2.73954	0.467717	5.85726	4.70563e-09	0.000768952	1	Q#1014 - >TRINITY_DN27990_c2_g1_i1_rframe-3[]	TRINITY_DN27990_c2_g1	non-specific	236512	56	85	1.78329e-08	50.9658	PRK09430	djlA	N	cl26371	Dna-J like membrane chaperone protein; Provisional
TRINITY_DN27990_c2_g1	4h_up	23.4036	2.73954	0.467717	5.85726	4.70563e-09	0.000768952	1	Q#1014 - >TRINITY_DN27990_c2_g1_i1_rframe-3[]	TRINITY_DN27990_c2_g1	non-specific	182347	52	92	8.83604e-07	46.3529	PRK10266	PRK10266	C	cl28246	curved DNA-binding protein CbpA; Provisional
TRINITY_DN27990_c2_g1	4h_up	23.4036	2.73954	0.467717	5.85726	4.70563e-09	0.000768952	1	Q#1013 - >TRINITY_DN27990_c2_g1_i1_rframe-2[]	TRINITY_DN27990_c2_g1	non-specific	236757	119	139	2.47295e-06	45.1354	PRK10767	PRK10767	C	cl28246	chaperone protein DnaJ; Provisional
TRINITY_DN27990_c2_g1	4h_up	23.4036	2.73954	0.467717	5.85726	4.70563e-09	0.000768952	1	Q#1014 - >TRINITY_DN27990_c2_g1_i1_rframe-3[]	TRINITY_DN27990_c2_g1	non-specific	236757	55	91	2.62893e-15	70.9437	PRK10767	PRK10767	C	cl28246	chaperone protein DnaJ; Provisional
TRINITY_DN27990_c2_g1	4h_up	23.4036	2.73954	0.467717	5.85726	4.70563e-09	0.000768952	1	Q#1014 - >TRINITY_DN27990_c2_g1_i1_rframe-3[]	TRINITY_DN27990_c2_g1	non-specific	237653	55	90	2.86374e-11	59.3311	PRK14276	PRK14276	C	cl28246	chaperone protein DnaJ; Provisional
TRINITY_DN27990_c2_g1	4h_up	23.4036	2.73954	0.467717	5.85726	4.70563e-09	0.000768952	1	Q#1013 - >TRINITY_DN27990_c2_g1_i1_rframe-2[]	TRINITY_DN27990_c2_g1	non-specific	184599	119	142	0.000441952	38.6283	PRK14277	PRK14277	C	cl28246	chaperone protein DnaJ; Provisional
TRINITY_DN27990_c2_g1	4h_up	23.4036	2.73954	0.467717	5.85726	4.70563e-09	0.000768952	1	Q#1014 - >TRINITY_DN27990_c2_g1_i1_rframe-3[]	TRINITY_DN27990_c2_g1	non-specific	184599	49	91	2.99767e-11	59.4291	PRK14277	PRK14277	C	cl28246	chaperone protein DnaJ; Provisional
TRINITY_DN27990_c2_g1	4h_up	23.4036	2.73954	0.467717	5.85726	4.70563e-09	0.000768952	1	Q#1013 - >TRINITY_DN27990_c2_g1_i1_rframe-2[]	TRINITY_DN27990_c2_g1	non-specific	237654	119	143	4.9114e-07	47.3545	PRK14278	PRK14278	C	cl28246	chaperone protein DnaJ; Provisional
TRINITY_DN27990_c2_g1	4h_up	23.4036	2.73954	0.467717	5.85726	4.70563e-09	0.000768952	1	Q#1014 - >TRINITY_DN27990_c2_g1_i1_rframe-3[]	TRINITY_DN27990_c2_g1	non-specific	237654	55	90	6.08301e-12	61.2216	PRK14278	PRK14278	C	cl28246	chaperone protein DnaJ; Provisional
TRINITY_DN27990_c2_g1	4h_up	23.4036	2.73954	0.467717	5.85726	4.70563e-09	0.000768952	1	Q#1013 - >TRINITY_DN27990_c2_g1_i1_rframe-2[]	TRINITY_DN27990_c2_g1	non-specific	237655	119	140	0.000618729	38.5599	PRK14279	PRK14279	C	cl28246	chaperone protein DnaJ; Provisional
TRINITY_DN27990_c2_g1	4h_up	23.4036	2.73954	0.467717	5.85726	4.70563e-09	0.000768952	1	Q#1014 - >TRINITY_DN27990_c2_g1_i1_rframe-3[]	TRINITY_DN27990_c2_g1	non-specific	237655	52	87	1.39308e-09	54.7383	PRK14279	PRK14279	C	cl28246	chaperone protein DnaJ; Provisional
TRINITY_DN27990_c2_g1	4h_up	23.4036	2.73954	0.467717	5.85726	4.70563e-09	0.000768952	1	Q#1013 - >TRINITY_DN27990_c2_g1_i1_rframe-2[]	TRINITY_DN27990_c2_g1	non-specific	237656	119	145	0.00039451	38.9345	PRK14280	PRK14280	C	cl28246	chaperone protein DnaJ; Provisional
TRINITY_DN27990_c2_g1	4h_up	23.4036	2.73954	0.467717	5.85726	4.70563e-09	0.000768952	1	Q#1014 - >TRINITY_DN27990_c2_g1_i1_rframe-3[]	TRINITY_DN27990_c2_g1	non-specific	237656	55	90	1.80344e-10	57.0389	PRK14280	PRK14280	C	cl28246	chaperone protein DnaJ; Provisional
TRINITY_DN27990_c2_g1	4h_up	23.4036	2.73954	0.467717	5.85726	4.70563e-09	0.000768952	1	Q#1013 - >TRINITY_DN27990_c2_g1_i1_rframe-2[]	TRINITY_DN27990_c2_g1	non-specific	237657	119	142	0.000391202	39.0209	PRK14281	PRK14281	C	cl28246	chaperone protein DnaJ; Provisional
TRINITY_DN27990_c2_g1	4h_up	23.4036	2.73954	0.467717	5.85726	4.70563e-09	0.000768952	1	Q#1014 - >TRINITY_DN27990_c2_g1_i1_rframe-3[]	TRINITY_DN27990_c2_g1	non-specific	237657	53	91	4.70538e-14	67.5256	PRK14281	PRK14281	C	cl28246	chaperone protein DnaJ; Provisional
TRINITY_DN27990_c2_g1	4h_up	23.4036	2.73954	0.467717	5.85726	4.70563e-09	0.000768952	1	Q#1013 - >TRINITY_DN27990_c2_g1_i1_rframe-2[]	TRINITY_DN27990_c2_g1	non-specific	184603	119	142	0.000174456	40.1613	PRK14282	PRK14282	C	cl28246	chaperone protein DnaJ; Provisional
TRINITY_DN27990_c2_g1	4h_up	23.4036	2.73954	0.467717	5.85726	4.70563e-09	0.000768952	1	Q#1014 - >TRINITY_DN27990_c2_g1_i1_rframe-3[]	TRINITY_DN27990_c2_g1	non-specific	184603	55	87	7.99963e-08	49.4061	PRK14282	PRK14282	C	cl28246	chaperone protein DnaJ; Provisional
TRINITY_DN27990_c2_g1	4h_up	23.4036	2.73954	0.467717	5.85726	4.70563e-09	0.000768952	1	Q#1014 - >TRINITY_DN27990_c2_g1_i1_rframe-3[]	TRINITY_DN27990_c2_g1	non-specific	184604	49	90	7.23682e-10	55.601	PRK14283	PRK14283	C	cl28246	chaperone protein DnaJ; Provisional
TRINITY_DN27990_c2_g1	4h_up	23.4036	2.73954	0.467717	5.85726	4.70563e-09	0.000768952	1	Q#1013 - >TRINITY_DN27990_c2_g1_i1_rframe-2[]	TRINITY_DN27990_c2_g1	non-specific	237658	119	143	0.000806437	37.9001	PRK14284	PRK14284	C	cl28246	chaperone protein DnaJ; Provisional
TRINITY_DN27990_c2_g1	4h_up	23.4036	2.73954	0.467717	5.85726	4.70563e-09	0.000768952	1	Q#1014 - >TRINITY_DN27990_c2_g1_i1_rframe-3[]	TRINITY_DN27990_c2_g1	non-specific	237658	53	91	3.28159e-13	65.2492	PRK14284	PRK14284	C	cl28246	chaperone protein DnaJ; Provisional
TRINITY_DN27990_c2_g1	4h_up	23.4036	2.73954	0.467717	5.85726	4.70563e-09	0.000768952	1	Q#1014 - >TRINITY_DN27990_c2_g1_i1_rframe-3[]	TRINITY_DN27990_c2_g1	non-specific	172773	55	91	1.20262e-09	54.9978	PRK14285	PRK14285	C	cl28246	chaperone protein DnaJ; Provisional
TRINITY_DN27990_c2_g1	4h_up	23.4036	2.73954	0.467717	5.85726	4.70563e-09	0.000768952	1	Q#1014 - >TRINITY_DN27990_c2_g1_i1_rframe-3[]	TRINITY_DN27990_c2_g1	non-specific	172774	50	91	6.12042e-11	58.4623	PRK14286	PRK14286	C	cl28246	chaperone protein DnaJ; Provisional
TRINITY_DN27990_c2_g1	4h_up	23.4036	2.73954	0.467717	5.85726	4.70563e-09	0.000768952	1	Q#1014 - >TRINITY_DN27990_c2_g1_i1_rframe-3[]	TRINITY_DN27990_c2_g1	non-specific	237659	55	89	5.6479e-09	53.0892	PRK14287	PRK14287	C	cl28246	chaperone protein DnaJ; Provisional
TRINITY_DN27990_c2_g1	4h_up	23.4036	2.73954	0.467717	5.85726	4.70563e-09	0.000768952	1	Q#1014 - >TRINITY_DN27990_c2_g1_i1_rframe-3[]	TRINITY_DN27990_c2_g1	non-specific	172776	52	91	7.4022e-07	46.9914	PRK14288	PRK14288	C	cl28246	chaperone protein DnaJ; Provisional
TRINITY_DN27990_c2_g1	4h_up	23.4036	2.73954	0.467717	5.85726	4.70563e-09	0.000768952	1	Q#1013 - >TRINITY_DN27990_c2_g1_i1_rframe-2[]	TRINITY_DN27990_c2_g1	non-specific	237660	119	142	0.000849814	37.8886	PRK14289	PRK14289	C	cl28246	chaperone protein DnaJ; Provisional
TRINITY_DN27990_c2_g1	4h_up	23.4036	2.73954	0.467717	5.85726	4.70563e-09	0.000768952	1	Q#1014 - >TRINITY_DN27990_c2_g1_i1_rframe-3[]	TRINITY_DN27990_c2_g1	non-specific	237660	49	91	1.56989e-12	62.9265	PRK14289	PRK14289	C	cl28246	chaperone protein DnaJ; Provisional
TRINITY_DN27990_c2_g1	4h_up	23.4036	2.73954	0.467717	5.85726	4.70563e-09	0.000768952	1	Q#1013 - >TRINITY_DN27990_c2_g1_i1_rframe-2[]	TRINITY_DN27990_c2_g1	non-specific	172778	119	146	3.73968e-06	44.922	PRK14290	PRK14290	C	cl28246	chaperone protein DnaJ; Provisional
TRINITY_DN27990_c2_g1	4h_up	23.4036	2.73954	0.467717	5.85726	4.70563e-09	0.000768952	1	Q#1014 - >TRINITY_DN27990_c2_g1_i1_rframe-3[]	TRINITY_DN27990_c2_g1	non-specific	172778	49	91	1.99556e-08	51.4704	PRK14290	PRK14290	C	cl28246	chaperone protein DnaJ; Provisional
TRINITY_DN27990_c2_g1	4h_up	23.4036	2.73954	0.467717	5.85726	4.70563e-09	0.000768952	1	Q#1013 - >TRINITY_DN27990_c2_g1_i1_rframe-2[]	TRINITY_DN27990_c2_g1	non-specific	237661	119	143	3.3662e-06	45.1456	PRK14291	PRK14291	C	cl28246	chaperone protein DnaJ; Provisional
TRINITY_DN27990_c2_g1	4h_up	23.4036	2.73954	0.467717	5.85726	4.70563e-09	0.000768952	1	Q#1014 - >TRINITY_DN27990_c2_g1_i1_rframe-3[]	TRINITY_DN27990_c2_g1	non-specific	237661	55	92	5.5902e-12	61.7092	PRK14291	PRK14291	C	cl28246	chaperone protein DnaJ; Provisional
TRINITY_DN27990_c2_g1	4h_up	23.4036	2.73954	0.467717	5.85726	4.70563e-09	0.000768952	1	Q#1014 - >TRINITY_DN27990_c2_g1_i1_rframe-3[]	TRINITY_DN27990_c2_g1	non-specific	237662	53	90	3.81545e-12	61.8287	PRK14292	PRK14292	C	cl28246	chaperone protein DnaJ; Provisional
TRINITY_DN27990_c2_g1	4h_up	23.4036	2.73954	0.467717	5.85726	4.70563e-09	0.000768952	1	Q#1013 - >TRINITY_DN27990_c2_g1_i1_rframe-2[]	TRINITY_DN27990_c2_g1	non-specific	237663	119	143	0.000147027	40.3585	PRK14293	PRK14293	C	cl28246	chaperone protein DnaJ; Provisional
TRINITY_DN27990_c2_g1	4h_up	23.4036	2.73954	0.467717	5.85726	4.70563e-09	0.000768952	1	Q#1014 - >TRINITY_DN27990_c2_g1_i1_rframe-3[]	TRINITY_DN27990_c2_g1	non-specific	237663	55	90	1.03037e-10	57.6924	PRK14293	PRK14293	C	cl28246	chaperone protein DnaJ; Provisional
TRINITY_DN27990_c2_g1	4h_up	23.4036	2.73954	0.467717	5.85726	4.70563e-09	0.000768952	1	Q#1013 - >TRINITY_DN27990_c2_g1_i1_rframe-2[]	TRINITY_DN27990_c2_g1	non-specific	237664	119	146	0.000117862	40.5179	PRK14294	PRK14294	C	cl28246	chaperone protein DnaJ; Provisional
TRINITY_DN27990_c2_g1	4h_up	23.4036	2.73954	0.467717	5.85726	4.70563e-09	0.000768952	1	Q#1014 - >TRINITY_DN27990_c2_g1_i1_rframe-3[]	TRINITY_DN27990_c2_g1	non-specific	237664	55	91	4.54396e-12	61.7039	PRK14294	PRK14294	C	cl28246	chaperone protein DnaJ; Provisional
TRINITY_DN27990_c2_g1	4h_up	23.4036	2.73954	0.467717	5.85726	4.70563e-09	0.000768952	1	Q#1013 - >TRINITY_DN27990_c2_g1_i1_rframe-2[]	TRINITY_DN27990_c2_g1	non-specific	237665	119	140	0.00077229	38.2911	PRK14295	PRK14295	C	cl28246	chaperone protein DnaJ; Provisional
TRINITY_DN27990_c2_g1	4h_up	23.4036	2.73954	0.467717	5.85726	4.70563e-09	0.000768952	1	Q#1014 - >TRINITY_DN27990_c2_g1_i1_rframe-3[]	TRINITY_DN27990_c2_g1	non-specific	237665	48	86	1.43928e-09	54.4695	PRK14295	PRK14295	C	cl28246	chaperone protein DnaJ; Provisional
TRINITY_DN27990_c2_g1	4h_up	23.4036	2.73954	0.467717	5.85726	4.70563e-09	0.000768952	1	Q#1014 - >TRINITY_DN27990_c2_g1_i1_rframe-3[]	TRINITY_DN27990_c2_g1	non-specific	237666	50	90	6.25693e-07	46.8634	PRK14296	PRK14296	C	cl28246	chaperone protein DnaJ; Provisional
TRINITY_DN27990_c2_g1	4h_up	23.4036	2.73954	0.467717	5.85726	4.70563e-09	0.000768952	1	Q#1013 - >TRINITY_DN27990_c2_g1_i1_rframe-2[]	TRINITY_DN27990_c2_g1	non-specific	184611	119	145	0.00140755	37.4551	PRK14297	PRK14297	C	cl28246	chaperone protein DnaJ; Provisional
TRINITY_DN27990_c2_g1	4h_up	23.4036	2.73954	0.467717	5.85726	4.70563e-09	0.000768952	1	Q#1014 - >TRINITY_DN27990_c2_g1_i1_rframe-3[]	TRINITY_DN27990_c2_g1	non-specific	184611	55	91	4.82048e-12	61.7227	PRK14297	PRK14297	C	cl28246	chaperone protein DnaJ; Provisional
TRINITY_DN27990_c2_g1	4h_up	23.4036	2.73954	0.467717	5.85726	4.70563e-09	0.000768952	1	Q#1013 - >TRINITY_DN27990_c2_g1_i1_rframe-2[]	TRINITY_DN27990_c2_g1	non-specific	184612	119	142	0.00268331	36.3653	PRK14298	PRK14298	C	cl28246	chaperone protein DnaJ; Provisional
TRINITY_DN27990_c2_g1	4h_up	23.4036	2.73954	0.467717	5.85726	4.70563e-09	0.000768952	1	Q#1014 - >TRINITY_DN27990_c2_g1_i1_rframe-3[]	TRINITY_DN27990_c2_g1	non-specific	184612	49	92	2.57781e-11	59.4773	PRK14298	PRK14298	C	cl28246	chaperone protein DnaJ; Provisional
TRINITY_DN27990_c2_g1	4h_up	23.4036	2.73954	0.467717	5.85726	4.70563e-09	0.000768952	1	Q#1013 - >TRINITY_DN27990_c2_g1_i1_rframe-2[]	TRINITY_DN27990_c2_g1	non-specific	237667	119	142	0.000556023	38.3812	PRK14299	PRK14299	C	cl28246	chaperone protein DnaJ; Provisional
TRINITY_DN27990_c2_g1	4h_up	23.4036	2.73954	0.467717	5.85726	4.70563e-09	0.000768952	1	Q#1014 - >TRINITY_DN27990_c2_g1_i1_rframe-3[]	TRINITY_DN27990_c2_g1	non-specific	237667	55	92	2.65993e-09	53.7892	PRK14299	PRK14299	C	cl28246	chaperone protein DnaJ; Provisional
TRINITY_DN27990_c2_g1	4h_up	23.4036	2.73954	0.467717	5.85726	4.70563e-09	0.000768952	1	Q#1014 - >TRINITY_DN27990_c2_g1_i1_rframe-3[]	TRINITY_DN27990_c2_g1	non-specific	172788	55	92	2.45402e-05	42.3089	PRK14300	PRK14300	C	cl28246	chaperone protein DnaJ; Provisional
TRINITY_DN27990_c2_g1	4h_up	23.4036	2.73954	0.467717	5.85726	4.70563e-09	0.000768952	1	Q#1014 - >TRINITY_DN27990_c2_g1_i1_rframe-3[]	TRINITY_DN27990_c2_g1	non-specific	237668	55	91	1.23427e-11	60.5259	PRK14301	PRK14301	C	cl28246	chaperone protein DnaJ; Provisional
TRINITY_DN27990_c2_g1	4h_up	23.4036	2.73954	0.467717	5.85726	4.70563e-09	0.000768952	1	Q#1013 - >TRINITY_DN27990_c2_g1_i1_rframe-2[]	TRINITY_DN27990_c2_g1	non-specific	240236	119	146	1.53282e-08	51.7451	PTZ00037	PTZ00037	C	cl28246	DnaJ_C chaperone protein; Provisional
TRINITY_DN27990_c2_g1	4h_up	23.4036	2.73954	0.467717	5.85726	4.70563e-09	0.000768952	1	Q#1014 - >TRINITY_DN27990_c2_g1_i1_rframe-3[]	TRINITY_DN27990_c2_g1	non-specific	240236	50	85	1.08547e-11	60.6047	PTZ00037	PTZ00037	C	cl28246	DnaJ_C chaperone protein; Provisional
TRINITY_DN27990_c2_g1	4h_up	23.4036	2.73954	0.467717	5.85726	4.70563e-09	0.000768952	1	Q#1014 - >TRINITY_DN27990_c2_g1_i1_rframe-3[]	TRINITY_DN27990_c2_g1	specific	197617	53	88	5.84549e-15	64.5633	smart00271	DnaJ	C	cl02542	DnaJ molecular chaperone homology domain; DnaJ molecular chaperone homology domain.
TRINITY_DN27990_c2_g1	4h_up	23.4036	2.73954	0.467717	5.85726	4.70563e-09	0.000768952	1	Q#1013 - >TRINITY_DN27990_c2_g1_i1_rframe-2[]	TRINITY_DN27990_c2_g1	non-specific	274090	119	146	2.13842e-07	48.3656	TIGR02349	DnaJ_bact	C	cl28246	chaperone protein DnaJ; This model represents bacterial forms of DnaJ, part of the DnaK-DnaJ-GrpE chaperone system. The three components typically are encoded by consecutive genes. DnaJ homologs occur in many genomes, typically not near DnaK and GrpE-like genes; most such genes are not included by this family. Eukaryotic (mitochondrial and chloroplast) forms are not included in the scope of this …
TRINITY_DN27990_c2_g1	4h_up	23.4036	2.73954	0.467717	5.85726	4.70563e-09	0.000768952	1	Q#1014 - >TRINITY_DN27990_c2_g1_i1_rframe-3[]	TRINITY_DN27990_c2_g1	non-specific	274090	55	92	6.9584e-14	66.8552	TIGR02349	DnaJ_bact	C	cl28246	chaperone protein DnaJ; This model represents bacterial forms of DnaJ, part of the DnaK-DnaJ-GrpE chaperone system. The three components typically are encoded by consecutive genes. DnaJ homologs occur in many genomes, typically not near DnaK and GrpE-like genes; most such genes are not included by this family. Eukaryotic (mitochondrial and chloroplast) forms are not included in the scope of this …
TRINITY_DN27990_c2_g1	4h_up	23.4036	2.73954	0.467717	5.85726	4.70563e-09	0.000768952	1	Q#1014 - >TRINITY_DN27990_c2_g1_i1_rframe-3[]	TRINITY_DN27990_c2_g1	non-specific	274808	55	86	2.58275e-08	51.3533	TIGR03835	termin_org_DnaJ	C	cl28246	terminal organelle assembly protein TopJ; This model describes TopJ (MG_200, CbpA), a DnaJ homolog and probable assembly protein of the Mycoplasma terminal organelle. The terminal organelle is involved in both cytadherence and gliding motility. [Cellular processes, Chemotaxis and motility]
Dgal_o503t5	48h_up	367.144	7.37119	1.79638	4.10335	4.07209e-05	0.0136833	1.40373	Q#1017 - >Dgal_o503t5_rframe3[]	Dgal_o503t5	specific	271266	66	198	9.19606e-23	92.5394	cd01040	Mb_like	-	cl21461	myoglobin_like; M family globin domain; This family includes chimeric (FHbs/flavohemoglobins) and single-domain globins: FHbs, Ngbs/neuroglobins, Cygb/cytoglobins, GbE/avian eye specific globin E, GbX/globin X, amphibian GbY/globin Y, Mb/myoglobin, HbA/hemoglobin-alpha, HbB/hemoglobin-beta, SDgbs/single-domain globins related to FHbs, and Adgb/androglobin. The M family exhibits the canonical seco…
Dgal_o503t5	48h_up	367.144	7.37119	1.79638	4.10335	4.07209e-05	0.0136833	1.40373	Q#1017 - >Dgal_o503t5_rframe3[]	Dgal_o503t5	specific	271266	223	354	1.52266e-12	64.0346	cd01040	Mb_like	-	cl21461	myoglobin_like; M family globin domain; This family includes chimeric (FHbs/flavohemoglobins) and single-domain globins: FHbs, Ngbs/neuroglobins, Cygb/cytoglobins, GbE/avian eye specific globin E, GbX/globin X, amphibian GbY/globin Y, Mb/myoglobin, HbA/hemoglobin-alpha, HbB/hemoglobin-beta, SDgbs/single-domain globins related to FHbs, and Adgb/androglobin. The M family exhibits the canonical seco…
Dgal_o503t5	48h_up	367.144	7.37119	1.79638	4.10335	4.07209e-05	0.0136833	1.40373	Q#1017 - >Dgal_o503t5_rframe3[]	Dgal_o503t5	non-specific	271272	58	200	0.0010286	39.051	cd08920	Ngb	-	cl21461	Neuroglobins; The Ngb described in this subfamily is a hexacoordinate heme globin chiefly expressed in neurons of the brain and retina. In the human brain, it is highly expressed in the hypothalamus, amygdala, and in the pontine tegmental nuclei. It affords protection of brain neurons from ischemia and hypoxia. In rats, it plays a role in the neuroprotection of limb ischemic preconditioning (LIP)…
Dgal_o503t5	48h_up	367.144	7.37119	1.79638	4.10335	4.07209e-05	0.0136833	1.40373	Q#1017 - >Dgal_o503t5_rframe3[]	Dgal_o503t5	non-specific	271275	58	195	2.81426e-12	64.0927	cd08924	Cygb	-	cl21461	Cytoglobin and related globins; Cygb is a hexacoordinated heme-containing protein, able to bind O2, NO and carbon monoxide. It has both nitric oxide dioxygenase and lipid peroxidase activities, and potentially participates in the maintenance of normal phenotype by implementing a homeostatic effect, to counteract stress conditions imposed on a cell. Cygb is implicated in multiple human pathologies…
Dgal_o503t5	48h_up	367.144	7.37119	1.79638	4.10335	4.07209e-05	0.0136833	1.40373	Q#1017 - >Dgal_o503t5_rframe3[]	Dgal_o503t5	non-specific	271277	83	204	2.17531e-10	58.2361	cd08926	Mb	-	cl21461	Animal Myoglobins; Myoglobin (Mb) is a monomeric pentacoordinate heme-bound globin protein whose expression has long been considered limited to cardiomyocytes and striated skeletal muscle cell, however it has recently been found localized in a wide variety of tissues including smooth muscle cells. As a physiological catalyst, it can modulate reactive oxygen species levels, facilitate oxygen diffu…
Dgal_o503t5	48h_up	367.144	7.37119	1.79638	4.10335	4.07209e-05	0.0136833	1.40373	Q#1017 - >Dgal_o503t5_rframe3[]	Dgal_o503t5	non-specific	271277	223	352	5.20603e-08	51.6877	cd08926	Mb	-	cl21461	Animal Myoglobins; Myoglobin (Mb) is a monomeric pentacoordinate heme-bound globin protein whose expression has long been considered limited to cardiomyocytes and striated skeletal muscle cell, however it has recently been found localized in a wide variety of tissues including smooth muscle cells. As a physiological catalyst, it can modulate reactive oxygen species levels, facilitate oxygen diffu…
Dgal_o503t5	48h_up	367.144	7.37119	1.79638	4.10335	4.07209e-05	0.0136833	1.40373	Q#1017 - >Dgal_o503t5_rframe3[]	Dgal_o503t5	non-specific	271286	94	189	1.39178e-06	46.769	cd12131	HGbI_like	-	cl21461	Hell's gate globin I (HGbI) from Methylacidophilum infernorum and related proteins; HGbI is a single-domain heme-containing protein isolated from Methylacidiphilum infernorum, an aerobic acidophilic and thermophlic methanotroph. M. infernorum grows optimally at pH 2.0 and 60C and its home is New Zealands Hell's Gate geothermal park. The physiological role of HGbI has yet to be determined. It has …
Dgal_o503t5	48h_up	367.144	7.37119	1.79638	4.10335	4.07209e-05	0.0136833	1.40373	Q#1017 - >Dgal_o503t5_rframe3[]	Dgal_o503t5	superfamily	328729	66	198	9.19606e-23	92.5394	cl21461	Globin_like superfamily	-	-	Globin-like proteins; This globin-like domain superfamily contains a wide variety of all-helical proteins that bind porphyrins, phycobilins, and other non-heme cofactors, and play various roles in all three kingdoms of life, including sensors or transporters of oxygen. It includes the M/myoglobin-like, S/sensor globin, and T/truncated globin (TrHb) families, and the phycobiliproteins (PBPs). The …
Dgal_o503t5	48h_up	367.144	7.37119	1.79638	4.10335	4.07209e-05	0.0136833	1.40373	Q#1017 - >Dgal_o503t5_rframe3[]	Dgal_o503t5	superfamily	328729	223	354	1.52266e-12	64.0346	cl21461	Globin_like superfamily	-	-	Globin-like proteins; This globin-like domain superfamily contains a wide variety of all-helical proteins that bind porphyrins, phycobilins, and other non-heme cofactors, and play various roles in all three kingdoms of life, including sensors or transporters of oxygen. It includes the M/myoglobin-like, S/sensor globin, and T/truncated globin (TrHb) families, and the phycobiliproteins (PBPs). The …
Dgal_o503t5	48h_up	367.144	7.37119	1.79638	4.10335	4.07209e-05	0.0136833	1.40373	Q#1017 - >Dgal_o503t5_rframe3[]	Dgal_o503t5	specific	306539	62	166	2.24954e-11	60.0162	pfam00042	Globin	-	cl21461	Globin; Globin.
Dgal_o503t5	48h_up	367.144	7.37119	1.79638	4.10335	4.07209e-05	0.0136833	1.40373	Q#1017 - >Dgal_o503t5_rframe3[]	Dgal_o503t5	non-specific	306539	219	299	8.8242e-08	50.001	pfam00042	Globin	C	cl21461	Globin; Globin.
Dgal_t20888c0t1	48h_up	689.442	4.72903	1.14256	4.13898	3.4886e-05	0.00953036	1.91498	Q#1027 - >Dgal_t20888c0t1_rframe1[]	Dgal_t20888c0t1	superfamily	331378	154	289	3.12513e-06	50.0381	cl26557	RNase_E_G superfamily	N	-	Ribonuclease E/G family; Ribonuclease E and Ribonuclease G are related enzymes that cleave a wide variety of RNAs.
Dgal_t20888c0t1	48h_up	689.442	4.72903	1.14256	4.13898	3.4886e-05	0.00953036	1.91498	Q#1027 - >Dgal_t20888c0t1_rframe1[]	Dgal_t20888c0t1	non-specific	236766	154	289	3.12513e-06	50.0381	PRK10811	rne	N	cl26557	ribonuclease E; Reviewed
Dgal_t20888c0t1	48h_up	689.442	4.72903	1.14256	4.13898	3.4886e-05	0.00953036	1.91498	Q#1027 - >Dgal_t20888c0t1_rframe1[]	Dgal_t20888c0t1	non-specific	236766	170	288	0.000109663	45.0305	PRK10811	rne	N	cl26557	ribonuclease E; Reviewed
TRINITY_DN16032_c0_g1	48h_up	6.69843	6.91376	1.66852	4.14366	3.41811e-05	0.0198764	2.12681	Q#4 - >TRINITY_DN16032_c0_g1_i1_rframe-1[]	TRINITY_DN16032_c0_g1	specific	238030	36	165	8.75648e-07	47.6414	cd00075	HATPase_c	-	cl00075	Histidine kinase-like ATPases; This family includes several ATP-binding proteins for example: histidine kinase, DNA gyrase B, topoisomerases, heat shock protein HSP90, phytochrome-like ATPases and DNA mismatch repair proteins
TRINITY_DN16032_c0_g1	48h_up	6.69843	6.91376	1.66852	4.14366	3.41811e-05	0.0198764	2.12681	Q#4 - >TRINITY_DN16032_c0_g1_i1_rframe-1[]	TRINITY_DN16032_c0_g1	superfamily	320747	36	165	8.75648e-07	47.6414	cl00075	HATPase_c superfamily	-	-	Histidine kinase-like ATPases; This family includes several ATP-binding proteins for example: histidine kinase, DNA gyrase B, topoisomerases, heat shock protein HSP90, phytochrome-like ATPases and DNA mismatch repair proteins
TRINITY_DN16032_c0_g1	48h_up	6.69843	6.91376	1.66852	4.14366	3.41811e-05	0.0198764	2.12681	Q#4 - >TRINITY_DN16032_c0_g1_i1_rframe-1[]	TRINITY_DN16032_c0_g1	superfamily	332554	9	703	0	829.319	cl27733	HSP90 superfamily	-	-	Hsp90 protein; Hsp90 protein.
TRINITY_DN16032_c0_g1	48h_up	6.69843	6.91376	1.66852	4.14366	3.41811e-05	0.0198764	2.12681	Q#4 - >TRINITY_DN16032_c0_g1_i1_rframe-1[]	TRINITY_DN16032_c0_g1	specific	223403	9	669	0	660.502	COG0326	HtpG	-	cl27733	Molecular chaperone, HSP90 family [Posttranslational modification, protein turnover, chaperones]; Molecular chaperone, HSP90 family [Posttranslational modification, protein turnover, chaperones].
TRINITY_DN16032_c0_g1	48h_up	6.69843	6.91376	1.66852	4.14366	3.41811e-05	0.0198764	2.12681	Q#4 - >TRINITY_DN16032_c0_g1_i1_rframe-1[]	TRINITY_DN16032_c0_g1	specific	306652	188	691	0	711.623	pfam00183	HSP90	-	cl27733	Hsp90 protein; Hsp90 protein.
TRINITY_DN16032_c0_g1	48h_up	6.69843	6.91376	1.66852	4.14366	3.41811e-05	0.0198764	2.12681	Q#4 - >TRINITY_DN16032_c0_g1_i1_rframe-1[]	TRINITY_DN16032_c0_g1	non-specific	308236	36	167	7.26346e-05	42.3568	pfam02518	HATPase_c	-	cl00075	Histidine kinase-, DNA gyrase B-, and HSP90-like ATPase; This family represents the structurally related ATPase domains of histidine kinase, DNA gyrase B and HSP90.
TRINITY_DN16032_c0_g1	48h_up	6.69843	6.91376	1.66852	4.14366	3.41811e-05	0.0198764	2.12681	Q#4 - >TRINITY_DN16032_c0_g1_i1_rframe-1[]	TRINITY_DN16032_c0_g1	non-specific	316143	29	148	2.07024e-05	44.6137	pfam13589	HATPase_c_3	C	cl00075	Histidine kinase-, DNA gyrase B-, and HSP90-like ATPase; This family represents, additionally, the structurally related ATPase domains of histidine kinase, DNA gyrase B and HSP90.
TRINITY_DN16032_c0_g1	48h_up	6.69843	6.91376	1.66852	4.14366	3.41811e-05	0.0198764	2.12681	Q#4 - >TRINITY_DN16032_c0_g1_i1_rframe-1[]	TRINITY_DN16032_c0_g1	non-specific	235366	9	664	0	690.312	PRK05218	PRK05218	-	cl27733	heat shock protein 90; Provisional
TRINITY_DN16032_c0_g1	48h_up	6.69843	6.91376	1.66852	4.14366	3.41811e-05	0.0198764	2.12681	Q#4 - >TRINITY_DN16032_c0_g1_i1_rframe-1[]	TRINITY_DN16032_c0_g1	non-specific	237603	12	386	1.03604e-21	99.631	PRK14083	PRK14083	C	cl27733	HSP90 family protein; Provisional
TRINITY_DN16032_c0_g1	48h_up	6.69843	6.91376	1.66852	4.14366	3.41811e-05	0.0198764	2.12681	Q#4 - >TRINITY_DN16032_c0_g1_i1_rframe-1[]	TRINITY_DN16032_c0_g1	non-specific	185466	3	703	3.47593e-151	459.121	PTZ00130	PTZ00130	-	cl27733	heat shock protein 90; Provisional
TRINITY_DN16032_c0_g1	48h_up	6.69843	6.91376	1.66852	4.14366	3.41811e-05	0.0198764	2.12681	Q#4 - >TRINITY_DN16032_c0_g1_i1_rframe-1[]	TRINITY_DN16032_c0_g1	non-specific	240341	9	703	0	829.319	PTZ00272	PTZ00272	-	cl27733	heat shock protein 83 kDa (Hsp83); Provisional
TRINITY_DN16032_c0_g1	48h_up	6.69843	6.91376	1.66852	4.14366	3.41811e-05	0.0198764	2.12681	Q#4 - >TRINITY_DN16032_c0_g1_i1_rframe-1[]	TRINITY_DN16032_c0_g1	specific	214643	36	166	1.43989e-06	47.2583	smart00387	HATPase_c	-	cl00075	Histidine kinase-like ATPases; Histidine kinase-, DNA gyrase B-, phytochrome-like ATPases.
TRINITY_DN26229_c1_g1	48h_up	26.7606	1.33449	0.343082	3.88971	0.000100364	0.0258816	4.2245	Q#164 - >TRINITY_DN26229_c1_g1_i1_rframe2[]	TRINITY_DN26229_c1_g1	superfamily	331136	47	104	4.18623e-10	52.6842	cl26315	Tropomyosin_1 superfamily	C	-	Tropomyosin like; This family is a set of eukaryotic tropomyosins. Within the yeast Tmp1 and Tmp2, biochemical and sequence analyses indicate that Tpm2p spans four actin monomers along a filament, whereas Tpmlp spans five. Despite its shorter length, Tpm2p can compete with Tpm1p for binding to F-actin. Over-expression of Tpm2p in vivo alters the axial budding of haploids to a bipolar pattern, and…
TRINITY_DN26229_c1_g1	48h_up	26.7606	1.33449	0.343082	3.88971	0.000100364	0.0258816	4.2245	Q#164 - >TRINITY_DN26229_c1_g1_i1_rframe2[]	TRINITY_DN26229_c1_g1	non-specific	306717	46	104	7.06581e-06	42.2892	pfam00261	Tropomyosin	C	cl26315	Tropomyosin; Tropomyosin.
TRINITY_DN26229_c1_g1	48h_up	26.7606	1.33449	0.343082	3.88971	0.000100364	0.0258816	4.2245	Q#164 - >TRINITY_DN26229_c1_g1_i1_rframe2[]	TRINITY_DN26229_c1_g1	non-specific	315401	47	104	4.18623e-10	52.6842	pfam12718	Tropomyosin_1	C	cl26315	Tropomyosin like; This family is a set of eukaryotic tropomyosins. Within the yeast Tmp1 and Tmp2, biochemical and sequence analyses indicate that Tpm2p spans four actin monomers along a filament, whereas Tpmlp spans five. Despite its shorter length, Tpm2p can compete with Tpm1p for binding to F-actin. Over-expression of Tpm2p in vivo alters the axial budding of haploids to a bipolar pattern, and…
TRINITY_DN27779_c1_g1	48h_up	14.1965	3.9204	1.00026	3.91937	8.87813e-05	0.0389833	2.12681	Q#259 - >TRINITY_DN27779_c1_g1_i1_rframe1[]	TRINITY_DN27779_c1_g1	superfamily	321934	131	228	2.10019e-12	66.572	cl02436	COLFI superfamily	C	-	Fibrillar collagen C-terminal domain; Found at C-termini of fibrillar collagens: Ephydatia muelleri procollagen EMF1 alpha, vertebrate collagens alpha(1)III, alpha(1)II, alpha(2)V etc.
TRINITY_DN27779_c1_g1	48h_up	14.1965	3.9204	1.00026	3.91937	8.87813e-05	0.0389833	2.12681	Q#259 - >TRINITY_DN27779_c1_g1_i1_rframe1[]	TRINITY_DN27779_c1_g1	superfamily	329144	394	526	7.22537e-13	65.3876	cl23878	C1q superfamily	-	-	C1q domain; C1q is a subunit of the C1 enzyme complex that activates the serum complement system.
TRINITY_DN27779_c1_g1	48h_up	14.1965	3.9204	1.00026	3.91937	8.87813e-05	0.0389833	2.12681	Q#259 - >TRINITY_DN27779_c1_g1_i1_rframe1[]	TRINITY_DN27779_c1_g1	non-specific	306816	394	526	7.22537e-13	65.3876	pfam00386	C1q	-	cl23878	C1q domain; C1q is a subunit of the C1 enzyme complex that activates the serum complement system.
TRINITY_DN27779_c1_g1	48h_up	14.1965	3.9204	1.00026	3.91937	8.87813e-05	0.0389833	2.12681	Q#259 - >TRINITY_DN27779_c1_g1_i1_rframe1[]	TRINITY_DN27779_c1_g1	non-specific	307527	131	228	2.10019e-12	66.572	pfam01410	COLFI	C	cl02436	Fibrillar collagen C-terminal domain; Found at C-termini of fibrillar collagens: Ephydatia muelleri procollagen EMF1 alpha, vertebrate collagens alpha(1)III, alpha(1)II, alpha(2)V etc.
TRINITY_DN27779_c1_g1	48h_up	14.1965	3.9204	1.00026	3.91937	8.87813e-05	0.0389833	2.12681	Q#259 - >TRINITY_DN27779_c1_g1_i1_rframe1[]	TRINITY_DN27779_c1_g1	non-specific	197483	111	228	9.44951e-12	64.7983	smart00038	COLFI	C	cl02436	Fibrillar collagens C-terminal domain; Found at C-termini of fibrillar collagens: Ephydatia muelleri procollagen EMF1alpha, vertebrate collagens alpha(1)III, alpha(1)II, alpha(2)V etc.
TRINITY_DN27779_c1_g1	48h_up	14.1965	3.9204	1.00026	3.91937	8.87813e-05	0.0389833	2.12681	Q#259 - >TRINITY_DN27779_c1_g1_i1_rframe1[]	TRINITY_DN27779_c1_g1	non-specific	128420	394	526	4.00097e-08	51.9193	smart00110	C1Q	-	cl23878	Complement component C1q domain; Globular domain found in many collagens and eponymously in complement C1q. When part of full length proteins these domains form a 'bouquet' due to the multimerization of heterotrimers. The C1q fold is similar to that of tumour necrosis factor.
TRINITY_DN30508_c1_g1	48h_up	711.531	1.63295	0.30488	5.35604	8.50654e-08	0.000111989	4.00402	Q#398 - >TRINITY_DN30508_c1_g1_i1_rframe2[]	TRINITY_DN30508_c1_g1	superfamily	189968	163	221	3.82275e-07	45.5578	cl22949	Collagen superfamily	-	-	Collagen triple helix repeat (20 copies); Members of this family belong to the collagen superfamily. Collagens are generally extracellular structural proteins involved in formation of connective tissue structure. The alignment contains 20 copies of the G-X-Y repeat that forms a triple helix. The first position of the repeat is glycine, the second and third positions can be any residue but are fre…
TRINITY_DN30508_c1_g1	48h_up	711.531	1.63295	0.30488	5.35604	8.50654e-08	0.000111989	4.00402	Q#398 - >TRINITY_DN30508_c1_g1_i1_rframe2[]	TRINITY_DN30508_c1_g1	superfamily	189968	28	87	2.42401e-05	40.5502	cl22949	Collagen superfamily	-	-	Collagen triple helix repeat (20 copies); Members of this family belong to the collagen superfamily. Collagens are generally extracellular structural proteins involved in formation of connective tissue structure. The alignment contains 20 copies of the G-X-Y repeat that forms a triple helix. The first position of the repeat is glycine, the second and third positions can be any residue but are fre…
TRINITY_DN30508_c1_g1	48h_up	711.531	1.63295	0.30488	5.35604	8.50654e-08	0.000111989	4.00402	Q#400 - >TRINITY_DN30508_c1_g1_i1_rframe-1[]	TRINITY_DN30508_c1_g1	superfamily	330572	143	230	1.24051e-10	60.4737	cl25751	DUF4045 superfamily	NC	-	Domain of unknown function (DUF4045); This presumed domain is functionally uncharacterized. This domain family is found in bacteria and eukaryotes, and is typically between 384 and 430 amino acids in length.
TRINITY_DN30508_c1_g1	48h_up	711.531	1.63295	0.30488	5.35604	8.50654e-08	0.000111989	4.00402	Q#400 - >TRINITY_DN30508_c1_g1_i1_rframe-1[]	TRINITY_DN30508_c1_g1	superfamily	330572	5	179	2.14467e-08	53.9254	cl25751	DUF4045 superfamily	NC	-	Domain of unknown function (DUF4045); This presumed domain is functionally uncharacterized. This domain family is found in bacteria and eukaryotes, and is typically between 384 and 430 amino acids in length.
TRINITY_DN30508_c1_g1	48h_up	711.531	1.63295	0.30488	5.35604	8.50654e-08	0.000111989	4.00402	Q#400 - >TRINITY_DN30508_c1_g1_i1_rframe-1[]	TRINITY_DN30508_c1_g1	superfamily	331207	13	225	0.00202149	38.8137	cl26386	DNA_pol3_gamma3 superfamily	N	-	DNA polymerase III subunits gamma and tau domain III; This domain family is found in bacteria, and is approximately 110 amino acids in length. The family is found in association with pfam00004. Domains I-III are shared between the tau and the gamma subunits, while most of the DnaB-binding Domain IV and all of the alpha-interacting Domain V are unique to tau.
TRINITY_DN30508_c1_g1	48h_up	711.531	1.63295	0.30488	5.35604	8.50654e-08	0.000111989	4.00402	Q#400 - >TRINITY_DN30508_c1_g1_i1_rframe-1[]	TRINITY_DN30508_c1_g1	superfamily	331285	1	230	5.07483e-06	46.8553	cl26464	Atrophin-1 superfamily	N	-	Atrophin-1 family; Atrophin-1 is the protein product of the dentatorubral-pallidoluysian atrophy (DRPLA) gene. DRPLA OMIM:125370 is a progressive neurodegenerative disorder. It is caused by the expansion of a CAG repeat in the DRPLA gene on chromosome 12p. This results in an extended polyglutamine region in atrophin-1, that is thought to confer toxicity to the protein, possibly through altering i…
TRINITY_DN30508_c1_g1	48h_up	711.531	1.63295	0.30488	5.35604	8.50654e-08	0.000111989	4.00402	Q#398 - >TRINITY_DN30508_c1_g1_i1_rframe2[]	TRINITY_DN30508_c1_g1	specific	189968	163	221	3.82275e-07	45.5578	pfam01391	Collagen	-	cl22949	Collagen triple helix repeat (20 copies); Members of this family belong to the collagen superfamily. Collagens are generally extracellular structural proteins involved in formation of connective tissue structure. The alignment contains 20 copies of the G-X-Y repeat that forms a triple helix. The first position of the repeat is glycine, the second and third positions can be any residue but are fre…
TRINITY_DN30508_c1_g1	48h_up	711.531	1.63295	0.30488	5.35604	8.50654e-08	0.000111989	4.00402	Q#398 - >TRINITY_DN30508_c1_g1_i1_rframe2[]	TRINITY_DN30508_c1_g1	non-specific	189968	157	216	7.73461e-07	44.7874	pfam01391	Collagen	-	cl22949	Collagen triple helix repeat (20 copies); Members of this family belong to the collagen superfamily. Collagens are generally extracellular structural proteins involved in formation of connective tissue structure. The alignment contains 20 copies of the G-X-Y repeat that forms a triple helix. The first position of the repeat is glycine, the second and third positions can be any residue but are fre…
TRINITY_DN30508_c1_g1	48h_up	711.531	1.63295	0.30488	5.35604	8.50654e-08	0.000111989	4.00402	Q#398 - >TRINITY_DN30508_c1_g1_i1_rframe2[]	TRINITY_DN30508_c1_g1	non-specific	189968	151	208	5.05021e-06	42.4762	pfam01391	Collagen	-	cl22949	Collagen triple helix repeat (20 copies); Members of this family belong to the collagen superfamily. Collagens are generally extracellular structural proteins involved in formation of connective tissue structure. The alignment contains 20 copies of the G-X-Y repeat that forms a triple helix. The first position of the repeat is glycine, the second and third positions can be any residue but are fre…
TRINITY_DN30508_c1_g1	48h_up	711.531	1.63295	0.30488	5.35604	8.50654e-08	0.000111989	4.00402	Q#398 - >TRINITY_DN30508_c1_g1_i1_rframe2[]	TRINITY_DN30508_c1_g1	specific	189968	28	87	2.42401e-05	40.5502	pfam01391	Collagen	-	cl22949	Collagen triple helix repeat (20 copies); Members of this family belong to the collagen superfamily. Collagens are generally extracellular structural proteins involved in formation of connective tissue structure. The alignment contains 20 copies of the G-X-Y repeat that forms a triple helix. The first position of the repeat is glycine, the second and third positions can be any residue but are fre…
TRINITY_DN30508_c1_g1	48h_up	711.531	1.63295	0.30488	5.35604	8.50654e-08	0.000111989	4.00402	Q#398 - >TRINITY_DN30508_c1_g1_i1_rframe2[]	TRINITY_DN30508_c1_g1	non-specific	189968	49	99	6.12248e-05	39.3946	pfam01391	Collagen	-	cl22949	Collagen triple helix repeat (20 copies); Members of this family belong to the collagen superfamily. Collagens are generally extracellular structural proteins involved in formation of connective tissue structure. The alignment contains 20 copies of the G-X-Y repeat that forms a triple helix. The first position of the repeat is glycine, the second and third positions can be any residue but are fre…
TRINITY_DN30508_c1_g1	48h_up	711.531	1.63295	0.30488	5.35604	8.50654e-08	0.000111989	4.00402	Q#398 - >TRINITY_DN30508_c1_g1_i1_rframe2[]	TRINITY_DN30508_c1_g1	non-specific	189968	4	63	6.83078e-05	39.3946	pfam01391	Collagen	-	cl22949	Collagen triple helix repeat (20 copies); Members of this family belong to the collagen superfamily. Collagens are generally extracellular structural proteins involved in formation of connective tissue structure. The alignment contains 20 copies of the G-X-Y repeat that forms a triple helix. The first position of the repeat is glycine, the second and third positions can be any residue but are fre…
TRINITY_DN30508_c1_g1	48h_up	711.531	1.63295	0.30488	5.35604	8.50654e-08	0.000111989	4.00402	Q#398 - >TRINITY_DN30508_c1_g1_i1_rframe2[]	TRINITY_DN30508_c1_g1	non-specific	189968	40	99	7.93023e-05	39.3946	pfam01391	Collagen	-	cl22949	Collagen triple helix repeat (20 copies); Members of this family belong to the collagen superfamily. Collagens are generally extracellular structural proteins involved in formation of connective tissue structure. The alignment contains 20 copies of the G-X-Y repeat that forms a triple helix. The first position of the repeat is glycine, the second and third positions can be any residue but are fre…
TRINITY_DN30508_c1_g1	48h_up	711.531	1.63295	0.30488	5.35604	8.50654e-08	0.000111989	4.00402	Q#398 - >TRINITY_DN30508_c1_g1_i1_rframe2[]	TRINITY_DN30508_c1_g1	non-specific	189968	169	227	0.000114573	38.6242	pfam01391	Collagen	-	cl22949	Collagen triple helix repeat (20 copies); Members of this family belong to the collagen superfamily. Collagens are generally extracellular structural proteins involved in formation of connective tissue structure. The alignment contains 20 copies of the G-X-Y repeat that forms a triple helix. The first position of the repeat is glycine, the second and third positions can be any residue but are fre…
TRINITY_DN30508_c1_g1	48h_up	711.531	1.63295	0.30488	5.35604	8.50654e-08	0.000111989	4.00402	Q#398 - >TRINITY_DN30508_c1_g1_i1_rframe2[]	TRINITY_DN30508_c1_g1	non-specific	189968	1	57	0.00015747	38.239	pfam01391	Collagen	-	cl22949	Collagen triple helix repeat (20 copies); Members of this family belong to the collagen superfamily. Collagens are generally extracellular structural proteins involved in formation of connective tissue structure. The alignment contains 20 copies of the G-X-Y repeat that forms a triple helix. The first position of the repeat is glycine, the second and third positions can be any residue but are fre…
TRINITY_DN30508_c1_g1	48h_up	711.531	1.63295	0.30488	5.35604	8.50654e-08	0.000111989	4.00402	Q#398 - >TRINITY_DN30508_c1_g1_i1_rframe2[]	TRINITY_DN30508_c1_g1	non-specific	189968	142	194	0.00707624	33.6166	pfam01391	Collagen	-	cl22949	Collagen triple helix repeat (20 copies); Members of this family belong to the collagen superfamily. Collagens are generally extracellular structural proteins involved in formation of connective tissue structure. The alignment contains 20 copies of the G-X-Y repeat that forms a triple helix. The first position of the repeat is glycine, the second and third positions can be any residue but are fre…
TRINITY_DN30508_c1_g1	48h_up	711.531	1.63295	0.30488	5.35604	8.50654e-08	0.000111989	4.00402	Q#400 - >TRINITY_DN30508_c1_g1_i1_rframe-1[]	TRINITY_DN30508_c1_g1	non-specific	223021	1	230	5.07483e-06	46.8553	PHA03247	PHA03247	N	cl26464	large tegument protein UL36; Provisional
TRINITY_DN30508_c1_g1	48h_up	711.531	1.63295	0.30488	5.35604	8.50654e-08	0.000111989	4.00402	Q#400 - >TRINITY_DN30508_c1_g1_i1_rframe-1[]	TRINITY_DN30508_c1_g1	non-specific	223021	2	230	0.00173904	39.1513	PHA03247	PHA03247	N	cl26464	large tegument protein UL36; Provisional
TRINITY_DN30508_c1_g1	48h_up	711.531	1.63295	0.30488	5.35604	8.50654e-08	0.000111989	4.00402	Q#400 - >TRINITY_DN30508_c1_g1_i1_rframe-1[]	TRINITY_DN30508_c1_g1	non-specific	223021	30	230	0.00208138	38.7661	PHA03247	PHA03247	N	cl26464	large tegument protein UL36; Provisional
TRINITY_DN30508_c1_g1	48h_up	711.531	1.63295	0.30488	5.35604	8.50654e-08	0.000111989	4.00402	Q#400 - >TRINITY_DN30508_c1_g1_i1_rframe-1[]	TRINITY_DN30508_c1_g1	non-specific	223021	1	228	0.00219663	38.7661	PHA03247	PHA03247	N	cl26464	large tegument protein UL36; Provisional
TRINITY_DN30508_c1_g1	48h_up	711.531	1.63295	0.30488	5.35604	8.50654e-08	0.000111989	4.00402	Q#400 - >TRINITY_DN30508_c1_g1_i1_rframe-1[]	TRINITY_DN30508_c1_g1	non-specific	236090	13	225	0.00202149	38.8137	PRK07764	PRK07764	N	cl26386	DNA polymerase III subunits gamma and tau; Validated
TRINITY_DN30508_c1_g1	48h_up	711.531	1.63295	0.30488	5.35604	8.50654e-08	0.000111989	4.00402	Q#400 - >TRINITY_DN30508_c1_g1_i1_rframe-1[]	TRINITY_DN30508_c1_g1	non-specific	185628	143	230	1.24051e-10	60.4737	PTZ00449	PTZ00449	NC	cl25751	104 kDa microneme/rhoptry antigen; Provisional
TRINITY_DN30508_c1_g1	48h_up	711.531	1.63295	0.30488	5.35604	8.50654e-08	0.000111989	4.00402	Q#400 - >TRINITY_DN30508_c1_g1_i1_rframe-1[]	TRINITY_DN30508_c1_g1	non-specific	185628	137	227	1.73614e-10	60.0885	PTZ00449	PTZ00449	NC	cl25751	104 kDa microneme/rhoptry antigen; Provisional
TRINITY_DN30508_c1_g1	48h_up	711.531	1.63295	0.30488	5.35604	8.50654e-08	0.000111989	4.00402	Q#400 - >TRINITY_DN30508_c1_g1_i1_rframe-1[]	TRINITY_DN30508_c1_g1	non-specific	185628	134	211	1.64023e-09	57.0069	PTZ00449	PTZ00449	NC	cl25751	104 kDa microneme/rhoptry antigen; Provisional
TRINITY_DN30508_c1_g1	48h_up	711.531	1.63295	0.30488	5.35604	8.50654e-08	0.000111989	4.00402	Q#400 - >TRINITY_DN30508_c1_g1_i1_rframe-1[]	TRINITY_DN30508_c1_g1	non-specific	185628	5	179	2.14467e-08	53.9254	PTZ00449	PTZ00449	NC	cl25751	104 kDa microneme/rhoptry antigen; Provisional
TRINITY_DN30508_c1_g1	48h_up	711.531	1.63295	0.30488	5.35604	8.50654e-08	0.000111989	4.00402	Q#400 - >TRINITY_DN30508_c1_g1_i1_rframe-1[]	TRINITY_DN30508_c1_g1	non-specific	185628	2	81	1.40972e-06	48.5326	PTZ00449	PTZ00449	NC	cl25751	104 kDa microneme/rhoptry antigen; Provisional
TRINITY_DN30508_c1_g1	48h_up	711.531	1.63295	0.30488	5.35604	8.50654e-08	0.000111989	4.00402	Q#400 - >TRINITY_DN30508_c1_g1_i1_rframe-1[]	TRINITY_DN30508_c1_g1	non-specific	185628	17	221	2.70365e-05	44.2954	PTZ00449	PTZ00449	N	cl25751	104 kDa microneme/rhoptry antigen; Provisional
TRINITY_DN30508_c1_g1	48h_up	711.531	1.63295	0.30488	5.35604	8.50654e-08	0.000111989	4.00402	Q#400 - >TRINITY_DN30508_c1_g1_i1_rframe-1[]	TRINITY_DN30508_c1_g1	non-specific	185628	40	219	8.82183e-05	42.7546	PTZ00449	PTZ00449	NC	cl25751	104 kDa microneme/rhoptry antigen; Provisional
TRINITY_DN30508_c1_g1	48h_up	711.531	1.63295	0.30488	5.35604	8.50654e-08	0.000111989	4.00402	Q#400 - >TRINITY_DN30508_c1_g1_i1_rframe-1[]	TRINITY_DN30508_c1_g1	non-specific	185628	14	221	0.000241447	41.599	PTZ00449	PTZ00449	NC	cl25751	104 kDa microneme/rhoptry antigen; Provisional
TRINITY_DN30606_c2_g3	48h_up	1148.02	1.62288	0.439132	3.69565	0.000219321	0.0437691	4.47449	Q#421 - >TRINITY_DN30606_c2_g3_i1_rframe1[]	TRINITY_DN30606_c2_g3	non-specific	132728	184	213	0.000128894	40.672	cd06930	NR_LBD_F2	C	cl11397	Ligand-binding domain of nuclear receptor family 2; Ligand-binding domain (LBD) of nuclear receptor (NR) family 2: This is one of the major subfamily of nuclear receptors, including some well known nuclear receptors such as glucocorticoid receptor (GR), mineralocorticoid receptor (MR), estrogen receptor (ER), progesterone receptor (PR), and androgen receptor (AR), other related receptors. Nuclear…
TRINITY_DN30606_c2_g3	48h_up	1148.02	1.62288	0.439132	3.69565	0.000219321	0.0437691	4.47449	Q#421 - >TRINITY_DN30606_c2_g3_i1_rframe1[]	TRINITY_DN30606_c2_g3	non-specific	132742	147	213	1.26611e-30	112.374	cd06944	NR_LBD_Ftz-F1_like	C	cl11397	The ligand binding domain of FTZ-F1 like nuclear receptors; The ligand binding domain of FTZ-F1 like nuclear receptors: This nuclear receptor family includes at least three subgroups of receptors that function in embryo development and differentiation, and other processes. FTZ-F1 interacts with the cis-acting DNA motif of ftz gene, which required at several stages of development. Particularly, FT…
TRINITY_DN30606_c2_g3	48h_up	1148.02	1.62288	0.439132	3.69565	0.000219321	0.0437691	4.47449	Q#421 - >TRINITY_DN30606_c2_g3_i1_rframe1[]	TRINITY_DN30606_c2_g3	non-specific	132754	147	213	1.30951e-09	55.804	cd07069	NR_LBD_Lrh-1	C	cl11397	The ligand binding domain of the liver receptor homolog-1, a member of nuclear receptor superfamily,; The ligand binding domain (LBD) of the liver receptor homolog-1 (LRH-1): LRH-1 belongs to nuclear hormone receptor superfamily, and is expressed mainly in the liver, intestine, exocrine pancreas, and ovary. Most nuclear receptors function as homodimer or heterodimers. However, LRH-1 binds DNA as …
TRINITY_DN30606_c2_g3	48h_up	1148.02	1.62288	0.439132	3.69565	0.000219321	0.0437691	4.47449	Q#421 - >TRINITY_DN30606_c2_g3_i1_rframe1[]	TRINITY_DN30606_c2_g3	non-specific	132755	147	213	4.50471e-08	51.4919	cd07070	NR_LBD_SF-1	C	cl11397	The ligand binding domain of nuclear receptor steroidogenic factor 1, a member of nuclear receptor superfamily; The ligand binding domain of nuclear receptor steroidogenic factor 1 (SF-1): SF-1, a member of the nuclear hormone receptor superfamily, is an essential regulator of endocrine development and function and is considered a master regulator of reproduction. Most nuclear receptors function …
TRINITY_DN30606_c2_g3	48h_up	1148.02	1.62288	0.439132	3.69565	0.000219321	0.0437691	4.47449	Q#421 - >TRINITY_DN30606_c2_g3_i1_rframe1[]	TRINITY_DN30606_c2_g3	superfamily	325017	147	213	1.26611e-30	112.374	cl11397	NR_LBD superfamily	C	-	The ligand binding domain of nuclear receptors, a family of ligand-activated transcription regulators; Ligand-binding domain (LBD) of nuclear receptor (NR): Nuclear receptors form a superfamily of ligand-activated transcription regulators, which regulate various physiological functions in metazoans, from development, reproduction, to homeostasis and metabolism. The superfamily contains not only r…
TRINITY_DN30871_c0_g2	48h_up	226.64	1.98475	0.536045	3.70258	0.000213414	0.0318342	6.88991	Q#438 - >TRINITY_DN30871_c0_g2_i1_rframe-3[]	TRINITY_DN30871_c0_g2	non-specific	189008	48	90	8.1117e-07	51.4103	cd09601	M1_APN_2	N	cl14813	Peptidase M1 Aminopeptidase N family incudes tricorn interacting factor F3, Endoplasmic reticulum aminopeptidase 1 (ERAP1), Aminopeptidase Q (APQ); This M1 peptidase family includes eukaryotic and bacterial members: aminopeptidase N (APN), aminopeptidase Q (APQ, laeverin), endoplasmic reticulum aminopeptidase 1 (ERAP1) as well as tricorn interacting factor F3. Aminopeptidase N (APN; CD13; Alanyl …
TRINITY_DN30871_c0_g2	48h_up	226.64	1.98475	0.536045	3.70258	0.000213414	0.0318342	6.88991	Q#438 - >TRINITY_DN30871_c0_g2_i1_rframe-3[]	TRINITY_DN30871_c0_g2	superfamily	326357	48	90	8.1117e-07	51.4103	cl14813	GluZincin superfamily	N	-	Peptidase Gluzincin family (thermolysin-like proteinases, TLPs) includes peptidases M1, M2, M3, M4, M13, M32 and M36 (fungalysins); Gluzincin family (thermolysin-like peptidases or TLPs) includes several zinc-dependent metallopeptidases such as the M1, M2, M3, M4, M13, M32, M36 peptidases (MEROPS classification), and contain HEXXH and EXXXD motifs as part of their active site. All peptidases in t…
TRINITY_DN30871_c0_g2	48h_up	226.64	1.98475	0.536045	3.70258	0.000213414	0.0318342	6.88991	Q#438 - >TRINITY_DN30871_c0_g2_i1_rframe-3[]	TRINITY_DN30871_c0_g2	superfamily	314669	165	468	3.53418e-71	229.839	cl19988	ERAP1_C superfamily	-	-	ERAP1-like C-terminal domain; This large domain is composed of 16 alpha helices organized as 8 HEAT-like repeats. This domain forms a concave face that faces towards the active site of the peptidase.
TRINITY_DN30871_c0_g2	48h_up	226.64	1.98475	0.536045	3.70258	0.000213414	0.0318342	6.88991	Q#438 - >TRINITY_DN30871_c0_g2_i1_rframe-3[]	TRINITY_DN30871_c0_g2	superfamily	332951	49	238	2.6828e-10	62.8806	cl28130	Peptidase_M1 superfamily	NC	-	Peptidase family M1; Members of this family are aminopeptidases. The members differ widely in specificity, hydrolysing acidic, basic or neutral N-terminal residues. This family includes leukotriene-A4 hydrolase, this enzyme also has an aminopeptidase activity.
TRINITY_DN30871_c0_g2	48h_up	226.64	1.98475	0.536045	3.70258	0.000213414	0.0318342	6.88991	Q#438 - >TRINITY_DN30871_c0_g2_i1_rframe-3[]	TRINITY_DN30871_c0_g2	non-specific	223385	49	238	2.6828e-10	62.8806	COG0308	PepN	NC	cl28130	Aminopeptidase N [Amino acid transport and metabolism]; Aminopeptidase N [Amino acid transport and metabolism].
TRINITY_DN30871_c0_g2	48h_up	226.64	1.98475	0.536045	3.70258	0.000213414	0.0318342	6.88991	Q#438 - >TRINITY_DN30871_c0_g2_i1_rframe-3[]	TRINITY_DN30871_c0_g2	specific	314669	165	468	3.53418e-71	229.839	pfam11838	ERAP1_C	-	cl19988	ERAP1-like C-terminal domain; This large domain is composed of 16 alpha helices organized as 8 HEAT-like repeats. This domain forms a concave face that faces towards the active site of the peptidase.
TRINITY_DN31089_c3_g4	48h_up	88.4728	2.93801	0.676712	4.3416	1.41449e-05	0.00594729	4.2245	Q#445 - >TRINITY_DN31089_c3_g4_i1_rframe1[]	TRINITY_DN31089_c3_g4	non-specific	238113	39	74	2.23097e-07	45.345	cd00190	Tryp_SPc	C	cl21584	Trypsin-like serine protease; Many of these are synthesized as inactive precursor zymogens that are cleaved during limited proteolysis to generate their active forms. Alignment contains also inactive enzymes that have substitutions of the catalytic triad residues.
TRINITY_DN31089_c3_g4	48h_up	88.4728	2.93801	0.676712	4.3416	1.41449e-05	0.00594729	4.2245	Q#445 - >TRINITY_DN31089_c3_g4_i1_rframe1[]	TRINITY_DN31089_c3_g4	superfamily	328812	39	74	2.23097e-07	45.345	cl21584	Tryp_SPc superfamily	C	-	Trypsin-like serine protease; Many of these are synthesized as inactive precursor zymogens that are cleaved during limited proteolysis to generate their active forms. Alignment contains also inactive enzymes that have substitutions of the catalytic triad residues.
TRINITY_DN31089_c3_g4	48h_up	88.4728	2.93801	0.676712	4.3416	1.41449e-05	0.00594729	4.2245	Q#445 - >TRINITY_DN31089_c3_g4_i1_rframe1[]	TRINITY_DN31089_c3_g4	superfamily	332058	39	74	5.16767e-07	44.2058	cl27237	Trypsin superfamily	C	-	Trypsin; Trypsin.
TRINITY_DN31089_c3_g4	48h_up	88.4728	2.93801	0.676712	4.3416	1.41449e-05	0.00594729	4.2245	Q#445 - >TRINITY_DN31089_c3_g4_i1_rframe1[]	TRINITY_DN31089_c3_g4	non-specific	227927	24	69	0.00113451	35.2371	COG5640	COG5640	C	cl27237	Secreted trypsin-like serine protease [Posttranslational modification, protein turnover, chaperones]; Secreted trypsin-like serine protease [Posttranslational modification, protein turnover, chaperones].
TRINITY_DN31089_c3_g4	48h_up	88.4728	2.93801	0.676712	4.3416	1.41449e-05	0.00594729	4.2245	Q#445 - >TRINITY_DN31089_c3_g4_i1_rframe1[]	TRINITY_DN31089_c3_g4	non-specific	306573	39	74	0.00142504	34.7265	pfam00089	Trypsin	C	cl27237	Trypsin; Trypsin.
TRINITY_DN31089_c3_g4	48h_up	88.4728	2.93801	0.676712	4.3416	1.41449e-05	0.00594729	4.2245	Q#445 - >TRINITY_DN31089_c3_g4_i1_rframe1[]	TRINITY_DN31089_c3_g4	non-specific	214473	39	74	5.16767e-07	44.2058	smart00020	Tryp_SPc	C	cl27237	Trypsin-like serine protease; Many of these are synthesised as inactive precursor zymogens that are cleaved during limited proteolysis to generate their active forms. A few, however, are active as single chain molecules, and others are inactive due to substitutions of the catalytic triad residues.
TRINITY_DN32457_c0_g1	48h_up	107.708	9.33824	1.88928	4.94274	7.70309e-07	0.000696988	4.2245	Q#606 - >TRINITY_DN32457_c0_g1_i1_rframe-3[]	TRINITY_DN32457_c0_g1	non-specific	187582	1088	1265	1.46073e-18	89.365	cd05274	KR_FAS_SDR_x	N	cl25409	ketoreductase (KR) and fatty acid synthase (FAS), complex (x) SDRs; Ketoreductase, a module of the multidomain polyketide synthase (PKS), has 2 subdomains, each corresponding to a SDR family monomer. The C-terminal subdomain catalyzes the NADPH-dependent reduction of the beta-carbonyl of a polyketide to a hydroxyl group, a step in the biosynthesis of polyketides, such as erythromycin. The N-termi…
TRINITY_DN32457_c0_g1	48h_up	107.708	9.33824	1.88928	4.94274	7.70309e-07	0.000696988	4.2245	Q#606 - >TRINITY_DN32457_c0_g1_i1_rframe-3[]	TRINITY_DN32457_c0_g1	non-specific	187655	1057	1235	6.55492e-06	50.247	cd08952	KR_1_SDR_x	NC	cl25409	ketoreductase (KR), subgroup 1, complex (x) SDRs; Ketoreductase, a module of the multidomain polyketide synthase (PKS), has 2 subdomains, each corresponding to a SDR family monomer. The C-terminal subdomain catalyzes the NADPH-dependent reduction of the beta-carbonyl of a polyketide to a hydroxyl group, a step in the biosynthesis of polyketides, such as erythromycin. The N-terminal subdomain, an …
TRINITY_DN32457_c0_g1	48h_up	107.708	9.33824	1.88928	4.94274	7.70309e-07	0.000696988	4.2245	Q#606 - >TRINITY_DN32457_c0_g1_i1_rframe-3[]	TRINITY_DN32457_c0_g1	non-specific	187656	1088	1265	2.44606e-11	67.3924	cd08953	KR_2_SDR_x	N	cl25409	ketoreductase (KR), subgroup 2, complex (x) SDRs; Ketoreductase, a module of the multidomain polyketide synthase (PKS), has 2 subdomains, each corresponding to a SDR family monomer. The C-terminal subdomain catalyzes the NADPH-dependent reduction of the beta-carbonyl of a polyketide to a hydroxyl group, a step in the biosynthesis of polyketides, such as erythromycin. The N-terminal subdomain, an …
TRINITY_DN32457_c0_g1	48h_up	107.708	9.33824	1.88928	4.94274	7.70309e-07	0.000696988	4.2245	Q#606 - >TRINITY_DN32457_c0_g1_i1_rframe-3[]	TRINITY_DN32457_c0_g1	non-specific	187657	715	1265	2.56142e-25	111.002	cd08954	KR_1_FAS_SDR_x	-	cl25409	beta-ketoacyl reductase (KR) domain of fatty acid synthase (FAS), subgroup 1, complex (x) SDRs; NADP-dependent KR domain of the multidomain type I FAS, a complex SDR family. This subfamily also includes proteins identified as polyketide synthase (PKS), a protein with related modular protein architecture and similar function. It includes the KR domains of mammalian and chicken FAS, and Dictyosteli…
TRINITY_DN32457_c0_g1	48h_up	107.708	9.33824	1.88928	4.94274	7.70309e-07	0.000696988	4.2245	Q#606 - >TRINITY_DN32457_c0_g1_i1_rframe-3[]	TRINITY_DN32457_c0_g1	non-specific	187658	1085	1265	3.28249e-19	91.1922	cd08955	KR_2_FAS_SDR_x	N	cl25409	beta-ketoacyl reductase (KR) domain of fatty acid synthase (FAS), subgroup 2, complex (x); Ketoreductase, a module of the multidomain polyketide synthase, has 2 subdomains, each corresponding to a short-chain dehydrogenases/reductase (SDR) family monomer. The C-terminal subdomain catalyzes the NADPH-dependent reduction of the beta-carbonyl of a polyketide to a hydroxyl group, a step in the biosyn…
TRINITY_DN32457_c0_g1	48h_up	107.708	9.33824	1.88928	4.94274	7.70309e-07	0.000696988	4.2245	Q#606 - >TRINITY_DN32457_c0_g1_i1_rframe-3[]	TRINITY_DN32457_c0_g1	non-specific	187659	1070	1265	1.27971e-07	55.7353	cd08956	KR_3_FAS_SDR_x	N	cl25409	beta-ketoacyl reductase (KR) domain of fatty acid synthase (FAS), subgroup 3, complex (x); Ketoreductase, a module of the multidomain polyketide synthase (PKS), has 2 subdomains, each corresponding to a SDR family monomer. The C-terminal subdomain catalyzes the NADPH-dependent reduction of the beta-carbonyl of a polyketide to a hydroxyl group, a step in the biosynthesis of polyketides, such as er…
TRINITY_DN32457_c0_g1	48h_up	107.708	9.33824	1.88928	4.94274	7.70309e-07	0.000696988	4.2245	Q#606 - >TRINITY_DN32457_c0_g1_i1_rframe-3[]	TRINITY_DN32457_c0_g1	superfamily	321012	107	373	1.08248e-14	76.2437	cl00509	hot_dog superfamily	-	-	The hotdog fold was initially identified in the E. coli FabA (beta-hydroxydecanoyl-acyl carrier protein (ACP)-dehydratase) structure and subsequently in 4HBT (4-hydroxybenzoyl-CoA thioesterase) from Pseudomonas. A number of other seemingly unrelated proteins also share the hotdog fold. These proteins have related, but distinct, catalytic activities that include metabolic roles such as thioester h…
TRINITY_DN32457_c0_g1	48h_up	107.708	9.33824	1.88928	4.94274	7.70309e-07	0.000696988	4.2245	Q#606 - >TRINITY_DN32457_c0_g1_i1_rframe-3[]	TRINITY_DN32457_c0_g1	superfamily	328723	1088	1265	2.43097e-24	101.405	cl21454	NADB_Rossmann superfamily	-	-	Rossmann-fold NAD(P)(+)-binding proteins; A large family of proteins that share a Rossmann-fold NAD(P)H/NAD(P)(+) binding (NADB) domain. The NADB domain is found in numerous dehydrogenases of metabolic pathways such as glycolysis, and many other redox enzymes. NAD binding involves numerous hydrogen-bonds and van der Waals contacts, in particular H-bonding of residues in a turn between the first s…
TRINITY_DN32457_c0_g1	48h_up	107.708	9.33824	1.88928	4.94274	7.70309e-07	0.000696988	4.2245	Q#606 - >TRINITY_DN32457_c0_g1_i1_rframe-3[]	TRINITY_DN32457_c0_g1	superfamily	330230	715	1265	2.56142e-25	111.002	cl25409	SDR superfamily	-	-	Short-chain dehydrogenases/reductases (SDR); SDRs are a functionally diverse family of oxidoreductases that have a single domain with a structurally conserved Rossmann fold (alpha/beta folding pattern with a central beta-sheet), an NAD(P)(H)-binding region, and a structurally diverse C-terminal region. Classical SDRs are typically about 250 residues long, while extended SDRs are approximately 350…
TRINITY_DN32457_c0_g1	48h_up	107.708	9.33824	1.88928	4.94274	7.70309e-07	0.000696988	4.2245	Q#606 - >TRINITY_DN32457_c0_g1_i1_rframe-3[]	TRINITY_DN32457_c0_g1	non-specific	312251	1088	1266	5.99659e-21	91.4671	pfam08659	KR	-	cl21454	KR domain; This enzymatic domain is part of bacterial polyketide synthases and catalyzes the first step in the reductive modification of the beta-carbonyl centers in the growing polyketide chain. It uses NADPH to reduce the keto group to a hydroxy group.
TRINITY_DN32457_c0_g1	48h_up	107.708	9.33824	1.88928	4.94274	7.70309e-07	0.000696988	4.2245	Q#606 - >TRINITY_DN32457_c0_g1_i1_rframe-3[]	TRINITY_DN32457_c0_g1	non-specific	317204	107	373	1.08248e-14	76.2437	pfam14765	PS-DH	-	cl00509	Polyketide synthase dehydratase; This is the dehydratase domain of polyketide synthases. Structural analysis shows these DH domains are double hotdogs in which the active site contains a histidine from the N-terminal hotdog and an aspartate from the C-terminal hotdog. Studies have uncovered that a substrate tunnel formed between the DH domains may be essential for loading substrates and unloading…
TRINITY_DN32457_c0_g1	48h_up	107.708	9.33824	1.88928	4.94274	7.70309e-07	0.000696988	4.2245	Q#606 - >TRINITY_DN32457_c0_g1_i1_rframe-3[]	TRINITY_DN32457_c0_g1	specific	214833	1088	1265	2.43097e-24	101.405	smart00822	PKS_KR	-	cl21454	This enzymatic domain is part of bacterial polyketide synthases; It catalyses the first step in the reductive modification of the beta-carbonyl centres in the growing polyketide chain. It uses NADPH to reduce the keto group to a hydroxy group.
TRINITY_DN32915_c9_g1	48h_up	1646.16	1.38824	0.294552	4.71305	2.44031e-06	0.00189541	3.44899	Q#627 - >TRINITY_DN32915_c9_g1_i1_rframe3[]	TRINITY_DN32915_c9_g1	superfamily	189968	284	342	8.57706e-08	48.6394	cl22949	Collagen superfamily	-	-	Collagen triple helix repeat (20 copies); Members of this family belong to the collagen superfamily. Collagens are generally extracellular structural proteins involved in formation of connective tissue structure. The alignment contains 20 copies of the G-X-Y repeat that forms a triple helix. The first position of the repeat is glycine, the second and third positions can be any residue but are fre…
TRINITY_DN32915_c9_g1	48h_up	1646.16	1.38824	0.294552	4.71305	2.44031e-06	0.00189541	3.44899	Q#627 - >TRINITY_DN32915_c9_g1_i1_rframe3[]	TRINITY_DN32915_c9_g1	superfamily	189968	377	436	3.65853e-07	47.0986	cl22949	Collagen superfamily	-	-	Collagen triple helix repeat (20 copies); Members of this family belong to the collagen superfamily. Collagens are generally extracellular structural proteins involved in formation of connective tissue structure. The alignment contains 20 copies of the G-X-Y repeat that forms a triple helix. The first position of the repeat is glycine, the second and third positions can be any residue but are fre…
TRINITY_DN32915_c9_g1	48h_up	1646.16	1.38824	0.294552	4.71305	2.44031e-06	0.00189541	3.44899	Q#627 - >TRINITY_DN32915_c9_g1_i1_rframe3[]	TRINITY_DN32915_c9_g1	superfamily	189968	2	61	1.21028e-06	45.5578	cl22949	Collagen superfamily	-	-	Collagen triple helix repeat (20 copies); Members of this family belong to the collagen superfamily. Collagens are generally extracellular structural proteins involved in formation of connective tissue structure. The alignment contains 20 copies of the G-X-Y repeat that forms a triple helix. The first position of the repeat is glycine, the second and third positions can be any residue but are fre…
TRINITY_DN32915_c9_g1	48h_up	1646.16	1.38824	0.294552	4.71305	2.44031e-06	0.00189541	3.44899	Q#627 - >TRINITY_DN32915_c9_g1_i1_rframe3[]	TRINITY_DN32915_c9_g1	superfamily	189968	326	385	3.44079e-05	41.3206	cl22949	Collagen superfamily	-	-	Collagen triple helix repeat (20 copies); Members of this family belong to the collagen superfamily. Collagens are generally extracellular structural proteins involved in formation of connective tissue structure. The alignment contains 20 copies of the G-X-Y repeat that forms a triple helix. The first position of the repeat is glycine, the second and third positions can be any residue but are fre…
TRINITY_DN32915_c9_g1	48h_up	1646.16	1.38824	0.294552	4.71305	2.44031e-06	0.00189541	3.44899	Q#627 - >TRINITY_DN32915_c9_g1_i1_rframe3[]	TRINITY_DN32915_c9_g1	superfamily	189968	257	309	0.000308145	38.6242	cl22949	Collagen superfamily	-	-	Collagen triple helix repeat (20 copies); Members of this family belong to the collagen superfamily. Collagens are generally extracellular structural proteins involved in formation of connective tissue structure. The alignment contains 20 copies of the G-X-Y repeat that forms a triple helix. The first position of the repeat is glycine, the second and third positions can be any residue but are fre…
TRINITY_DN32915_c9_g1	48h_up	1646.16	1.38824	0.294552	4.71305	2.44031e-06	0.00189541	3.44899	Q#627 - >TRINITY_DN32915_c9_g1_i1_rframe3[]	TRINITY_DN32915_c9_g1	superfamily	189968	470	523	0.00763878	34.7722	cl22949	Collagen superfamily	-	-	Collagen triple helix repeat (20 copies); Members of this family belong to the collagen superfamily. Collagens are generally extracellular structural proteins involved in formation of connective tissue structure. The alignment contains 20 copies of the G-X-Y repeat that forms a triple helix. The first position of the repeat is glycine, the second and third positions can be any residue but are fre…
TRINITY_DN32915_c9_g1	48h_up	1646.16	1.38824	0.294552	4.71305	2.44031e-06	0.00189541	3.44899	Q#629 - >TRINITY_DN32915_c9_g1_i1_rframe-2[]	TRINITY_DN32915_c9_g1	superfamily	330572	458	548	3.39384e-11	65.8665	cl25751	DUF4045 superfamily	NC	-	Domain of unknown function (DUF4045); This presumed domain is functionally uncharacterized. This domain family is found in bacteria and eukaryotes, and is typically between 384 and 430 amino acids in length.
TRINITY_DN32915_c9_g1	48h_up	1646.16	1.38824	0.294552	4.71305	2.44031e-06	0.00189541	3.44899	Q#629 - >TRINITY_DN32915_c9_g1_i1_rframe-2[]	TRINITY_DN32915_c9_g1	superfamily	330572	125	287	1.23684e-07	54.3106	cl25751	DUF4045 superfamily	NC	-	Domain of unknown function (DUF4045); This presumed domain is functionally uncharacterized. This domain family is found in bacteria and eukaryotes, and is typically between 384 and 430 amino acids in length.
TRINITY_DN32915_c9_g1	48h_up	1646.16	1.38824	0.294552	4.71305	2.44031e-06	0.00189541	3.44899	Q#627 - >TRINITY_DN32915_c9_g1_i1_rframe3[]	TRINITY_DN32915_c9_g1	superfamily	331207	259	428	2.81955e-06	49.9845	cl26386	DNA_pol3_gamma3 superfamily	N	-	DNA polymerase III subunits gamma and tau domain III; This domain family is found in bacteria, and is approximately 110 amino acids in length. The family is found in association with pfam00004. Domains I-III are shared between the tau and the gamma subunits, while most of the DnaB-binding Domain IV and all of the alpha-interacting Domain V are unique to tau.
TRINITY_DN32915_c9_g1	48h_up	1646.16	1.38824	0.294552	4.71305	2.44031e-06	0.00189541	3.44899	Q#629 - >TRINITY_DN32915_c9_g1_i1_rframe-2[]	TRINITY_DN32915_c9_g1	superfamily	331285	38	401	7.96527e-07	52.2481	cl26464	Atrophin-1 superfamily	N	-	Atrophin-1 family; Atrophin-1 is the protein product of the dentatorubral-pallidoluysian atrophy (DRPLA) gene. DRPLA OMIM:125370 is a progressive neurodegenerative disorder. It is caused by the expansion of a CAG repeat in the DRPLA gene on chromosome 12p. This results in an extended polyglutamine region in atrophin-1, that is thought to confer toxicity to the protein, possibly through altering i…
TRINITY_DN32915_c9_g1	48h_up	1646.16	1.38824	0.294552	4.71305	2.44031e-06	0.00189541	3.44899	Q#629 - >TRINITY_DN32915_c9_g1_i1_rframe-2[]	TRINITY_DN32915_c9_g1	superfamily	331285	467	549	0.00987594	38.7661	cl26464	Atrophin-1 superfamily	N	-	Atrophin-1 family; Atrophin-1 is the protein product of the dentatorubral-pallidoluysian atrophy (DRPLA) gene. DRPLA OMIM:125370 is a progressive neurodegenerative disorder. It is caused by the expansion of a CAG repeat in the DRPLA gene on chromosome 12p. This results in an extended polyglutamine region in atrophin-1, that is thought to confer toxicity to the protein, possibly through altering i…
TRINITY_DN32915_c9_g1	48h_up	1646.16	1.38824	0.294552	4.71305	2.44031e-06	0.00189541	3.44899	Q#627 - >TRINITY_DN32915_c9_g1_i1_rframe3[]	TRINITY_DN32915_c9_g1	superfamily	333130	239	440	0.000633076	42.1983	cl28310	Rho superfamily	C	-	Transcription termination factor Rho [Transcription]; Transcription termination factor [Transcription].
TRINITY_DN32915_c9_g1	48h_up	1646.16	1.38824	0.294552	4.71305	2.44031e-06	0.00189541	3.44899	Q#627 - >TRINITY_DN32915_c9_g1_i1_rframe3[]	TRINITY_DN32915_c9_g1	specific	189968	284	342	8.57706e-08	48.6394	pfam01391	Collagen	-	cl22949	Collagen triple helix repeat (20 copies); Members of this family belong to the collagen superfamily. Collagens are generally extracellular structural proteins involved in formation of connective tissue structure. The alignment contains 20 copies of the G-X-Y repeat that forms a triple helix. The first position of the repeat is glycine, the second and third positions can be any residue but are fre…
TRINITY_DN32915_c9_g1	48h_up	1646.16	1.38824	0.294552	4.71305	2.44031e-06	0.00189541	3.44899	Q#627 - >TRINITY_DN32915_c9_g1_i1_rframe3[]	TRINITY_DN32915_c9_g1	non-specific	189968	269	328	1.48478e-07	48.2542	pfam01391	Collagen	-	cl22949	Collagen triple helix repeat (20 copies); Members of this family belong to the collagen superfamily. Collagens are generally extracellular structural proteins involved in formation of connective tissue structure. The alignment contains 20 copies of the G-X-Y repeat that forms a triple helix. The first position of the repeat is glycine, the second and third positions can be any residue but are fre…
TRINITY_DN32915_c9_g1	48h_up	1646.16	1.38824	0.294552	4.71305	2.44031e-06	0.00189541	3.44899	Q#627 - >TRINITY_DN32915_c9_g1_i1_rframe3[]	TRINITY_DN32915_c9_g1	specific	189968	377	436	3.65853e-07	47.0986	pfam01391	Collagen	-	cl22949	Collagen triple helix repeat (20 copies); Members of this family belong to the collagen superfamily. Collagens are generally extracellular structural proteins involved in formation of connective tissue structure. The alignment contains 20 copies of the G-X-Y repeat that forms a triple helix. The first position of the repeat is glycine, the second and third positions can be any residue but are fre…
TRINITY_DN32915_c9_g1	48h_up	1646.16	1.38824	0.294552	4.71305	2.44031e-06	0.00189541	3.44899	Q#627 - >TRINITY_DN32915_c9_g1_i1_rframe3[]	TRINITY_DN32915_c9_g1	non-specific	189968	263	321	3.76773e-07	47.0986	pfam01391	Collagen	-	cl22949	Collagen triple helix repeat (20 copies); Members of this family belong to the collagen superfamily. Collagens are generally extracellular structural proteins involved in formation of connective tissue structure. The alignment contains 20 copies of the G-X-Y repeat that forms a triple helix. The first position of the repeat is glycine, the second and third positions can be any residue but are fre…
TRINITY_DN32915_c9_g1	48h_up	1646.16	1.38824	0.294552	4.71305	2.44031e-06	0.00189541	3.44899	Q#627 - >TRINITY_DN32915_c9_g1_i1_rframe3[]	TRINITY_DN32915_c9_g1	non-specific	189968	365	424	5.20712e-07	46.7134	pfam01391	Collagen	-	cl22949	Collagen triple helix repeat (20 copies); Members of this family belong to the collagen superfamily. Collagens are generally extracellular structural proteins involved in formation of connective tissue structure. The alignment contains 20 copies of the G-X-Y repeat that forms a triple helix. The first position of the repeat is glycine, the second and third positions can be any residue but are fre…
TRINITY_DN32915_c9_g1	48h_up	1646.16	1.38824	0.294552	4.71305	2.44031e-06	0.00189541	3.44899	Q#627 - >TRINITY_DN32915_c9_g1_i1_rframe3[]	TRINITY_DN32915_c9_g1	non-specific	189968	371	428	8.09549e-07	45.943	pfam01391	Collagen	-	cl22949	Collagen triple helix repeat (20 copies); Members of this family belong to the collagen superfamily. Collagens are generally extracellular structural proteins involved in formation of connective tissue structure. The alignment contains 20 copies of the G-X-Y repeat that forms a triple helix. The first position of the repeat is glycine, the second and third positions can be any residue but are fre…
TRINITY_DN32915_c9_g1	48h_up	1646.16	1.38824	0.294552	4.71305	2.44031e-06	0.00189541	3.44899	Q#627 - >TRINITY_DN32915_c9_g1_i1_rframe3[]	TRINITY_DN32915_c9_g1	specific	189968	2	61	1.21028e-06	45.5578	pfam01391	Collagen	-	cl22949	Collagen triple helix repeat (20 copies); Members of this family belong to the collagen superfamily. Collagens are generally extracellular structural proteins involved in formation of connective tissue structure. The alignment contains 20 copies of the G-X-Y repeat that forms a triple helix. The first position of the repeat is glycine, the second and third positions can be any residue but are fre…
TRINITY_DN32915_c9_g1	48h_up	1646.16	1.38824	0.294552	4.71305	2.44031e-06	0.00189541	3.44899	Q#627 - >TRINITY_DN32915_c9_g1_i1_rframe3[]	TRINITY_DN32915_c9_g1	non-specific	189968	266	323	1.6404e-06	45.1726	pfam01391	Collagen	-	cl22949	Collagen triple helix repeat (20 copies); Members of this family belong to the collagen superfamily. Collagens are generally extracellular structural proteins involved in formation of connective tissue structure. The alignment contains 20 copies of the G-X-Y repeat that forms a triple helix. The first position of the repeat is glycine, the second and third positions can be any residue but are fre…
TRINITY_DN32915_c9_g1	48h_up	1646.16	1.38824	0.294552	4.71305	2.44031e-06	0.00189541	3.44899	Q#627 - >TRINITY_DN32915_c9_g1_i1_rframe3[]	TRINITY_DN32915_c9_g1	non-specific	189968	32	90	1.99602e-06	44.7874	pfam01391	Collagen	-	cl22949	Collagen triple helix repeat (20 copies); Members of this family belong to the collagen superfamily. Collagens are generally extracellular structural proteins involved in formation of connective tissue structure. The alignment contains 20 copies of the G-X-Y repeat that forms a triple helix. The first position of the repeat is glycine, the second and third positions can be any residue but are fre…
TRINITY_DN32915_c9_g1	48h_up	1646.16	1.38824	0.294552	4.71305	2.44031e-06	0.00189541	3.44899	Q#627 - >TRINITY_DN32915_c9_g1_i1_rframe3[]	TRINITY_DN32915_c9_g1	non-specific	189968	5	63	5.59322e-06	43.6318	pfam01391	Collagen	-	cl22949	Collagen triple helix repeat (20 copies); Members of this family belong to the collagen superfamily. Collagens are generally extracellular structural proteins involved in formation of connective tissue structure. The alignment contains 20 copies of the G-X-Y repeat that forms a triple helix. The first position of the repeat is glycine, the second and third positions can be any residue but are fre…
TRINITY_DN32915_c9_g1	48h_up	1646.16	1.38824	0.294552	4.71305	2.44031e-06	0.00189541	3.44899	Q#627 - >TRINITY_DN32915_c9_g1_i1_rframe3[]	TRINITY_DN32915_c9_g1	non-specific	189968	314	371	7.07909e-06	43.2466	pfam01391	Collagen	-	cl22949	Collagen triple helix repeat (20 copies); Members of this family belong to the collagen superfamily. Collagens are generally extracellular structural proteins involved in formation of connective tissue structure. The alignment contains 20 copies of the G-X-Y repeat that forms a triple helix. The first position of the repeat is glycine, the second and third positions can be any residue but are fre…
TRINITY_DN32915_c9_g1	48h_up	1646.16	1.38824	0.294552	4.71305	2.44031e-06	0.00189541	3.44899	Q#627 - >TRINITY_DN32915_c9_g1_i1_rframe3[]	TRINITY_DN32915_c9_g1	non-specific	189968	392	451	7.80931e-06	43.2466	pfam01391	Collagen	-	cl22949	Collagen triple helix repeat (20 copies); Members of this family belong to the collagen superfamily. Collagens are generally extracellular structural proteins involved in formation of connective tissue structure. The alignment contains 20 copies of the G-X-Y repeat that forms a triple helix. The first position of the repeat is glycine, the second and third positions can be any residue but are fre…
TRINITY_DN32915_c9_g1	48h_up	1646.16	1.38824	0.294552	4.71305	2.44031e-06	0.00189541	3.44899	Q#627 - >TRINITY_DN32915_c9_g1_i1_rframe3[]	TRINITY_DN32915_c9_g1	non-specific	189968	389	447	1.0692e-05	42.8614	pfam01391	Collagen	-	cl22949	Collagen triple helix repeat (20 copies); Members of this family belong to the collagen superfamily. Collagens are generally extracellular structural proteins involved in formation of connective tissue structure. The alignment contains 20 copies of the G-X-Y repeat that forms a triple helix. The first position of the repeat is glycine, the second and third positions can be any residue but are fre…
TRINITY_DN32915_c9_g1	48h_up	1646.16	1.38824	0.294552	4.71305	2.44031e-06	0.00189541	3.44899	Q#627 - >TRINITY_DN32915_c9_g1_i1_rframe3[]	TRINITY_DN32915_c9_g1	non-specific	189968	23	80	1.90848e-05	42.091	pfam01391	Collagen	-	cl22949	Collagen triple helix repeat (20 copies); Members of this family belong to the collagen superfamily. Collagens are generally extracellular structural proteins involved in formation of connective tissue structure. The alignment contains 20 copies of the G-X-Y repeat that forms a triple helix. The first position of the repeat is glycine, the second and third positions can be any residue but are fre…
TRINITY_DN32915_c9_g1	48h_up	1646.16	1.38824	0.294552	4.71305	2.44031e-06	0.00189541	3.44899	Q#627 - >TRINITY_DN32915_c9_g1_i1_rframe3[]	TRINITY_DN32915_c9_g1	specific	189968	326	385	3.44079e-05	41.3206	pfam01391	Collagen	-	cl22949	Collagen triple helix repeat (20 copies); Members of this family belong to the collagen superfamily. Collagens are generally extracellular structural proteins involved in formation of connective tissue structure. The alignment contains 20 copies of the G-X-Y repeat that forms a triple helix. The first position of the repeat is glycine, the second and third positions can be any residue but are fre…
TRINITY_DN32915_c9_g1	48h_up	1646.16	1.38824	0.294552	4.71305	2.44031e-06	0.00189541	3.44899	Q#627 - >TRINITY_DN32915_c9_g1_i1_rframe3[]	TRINITY_DN32915_c9_g1	non-specific	189968	14	71	5.79205e-05	40.9354	pfam01391	Collagen	-	cl22949	Collagen triple helix repeat (20 copies); Members of this family belong to the collagen superfamily. Collagens are generally extracellular structural proteins involved in formation of connective tissue structure. The alignment contains 20 copies of the G-X-Y repeat that forms a triple helix. The first position of the repeat is glycine, the second and third positions can be any residue but are fre…
TRINITY_DN32915_c9_g1	48h_up	1646.16	1.38824	0.294552	4.71305	2.44031e-06	0.00189541	3.44899	Q#627 - >TRINITY_DN32915_c9_g1_i1_rframe3[]	TRINITY_DN32915_c9_g1	non-specific	189968	20	78	7.70223e-05	40.5502	pfam01391	Collagen	-	cl22949	Collagen triple helix repeat (20 copies); Members of this family belong to the collagen superfamily. Collagens are generally extracellular structural proteins involved in formation of connective tissue structure. The alignment contains 20 copies of the G-X-Y repeat that forms a triple helix. The first position of the repeat is glycine, the second and third positions can be any residue but are fre…
TRINITY_DN32915_c9_g1	48h_up	1646.16	1.38824	0.294552	4.71305	2.44031e-06	0.00189541	3.44899	Q#627 - >TRINITY_DN32915_c9_g1_i1_rframe3[]	TRINITY_DN32915_c9_g1	non-specific	189968	1	51	8.83855e-05	40.165	pfam01391	Collagen	-	cl22949	Collagen triple helix repeat (20 copies); Members of this family belong to the collagen superfamily. Collagens are generally extracellular structural proteins involved in formation of connective tissue structure. The alignment contains 20 copies of the G-X-Y repeat that forms a triple helix. The first position of the repeat is glycine, the second and third positions can be any residue but are fre…
TRINITY_DN32915_c9_g1	48h_up	1646.16	1.38824	0.294552	4.71305	2.44031e-06	0.00189541	3.44899	Q#627 - >TRINITY_DN32915_c9_g1_i1_rframe3[]	TRINITY_DN32915_c9_g1	non-specific	189968	320	379	0.000165826	39.3946	pfam01391	Collagen	-	cl22949	Collagen triple helix repeat (20 copies); Members of this family belong to the collagen superfamily. Collagens are generally extracellular structural proteins involved in formation of connective tissue structure. The alignment contains 20 copies of the G-X-Y repeat that forms a triple helix. The first position of the repeat is glycine, the second and third positions can be any residue but are fre…
TRINITY_DN32915_c9_g1	48h_up	1646.16	1.38824	0.294552	4.71305	2.44031e-06	0.00189541	3.44899	Q#627 - >TRINITY_DN32915_c9_g1_i1_rframe3[]	TRINITY_DN32915_c9_g1	non-specific	189968	404	454	0.000165826	39.3946	pfam01391	Collagen	-	cl22949	Collagen triple helix repeat (20 copies); Members of this family belong to the collagen superfamily. Collagens are generally extracellular structural proteins involved in formation of connective tissue structure. The alignment contains 20 copies of the G-X-Y repeat that forms a triple helix. The first position of the repeat is glycine, the second and third positions can be any residue but are fre…
TRINITY_DN32915_c9_g1	48h_up	1646.16	1.38824	0.294552	4.71305	2.44031e-06	0.00189541	3.44899	Q#627 - >TRINITY_DN32915_c9_g1_i1_rframe3[]	TRINITY_DN32915_c9_g1	non-specific	189968	8	65	0.000238608	39.0094	pfam01391	Collagen	-	cl22949	Collagen triple helix repeat (20 copies); Members of this family belong to the collagen superfamily. Collagens are generally extracellular structural proteins involved in formation of connective tissue structure. The alignment contains 20 copies of the G-X-Y repeat that forms a triple helix. The first position of the repeat is glycine, the second and third positions can be any residue but are fre…
TRINITY_DN32915_c9_g1	48h_up	1646.16	1.38824	0.294552	4.71305	2.44031e-06	0.00189541	3.44899	Q#627 - >TRINITY_DN32915_c9_g1_i1_rframe3[]	TRINITY_DN32915_c9_g1	specific	189968	257	309	0.000308145	38.6242	pfam01391	Collagen	-	cl22949	Collagen triple helix repeat (20 copies); Members of this family belong to the collagen superfamily. Collagens are generally extracellular structural proteins involved in formation of connective tissue structure. The alignment contains 20 copies of the G-X-Y repeat that forms a triple helix. The first position of the repeat is glycine, the second and third positions can be any residue but are fre…
TRINITY_DN32915_c9_g1	48h_up	1646.16	1.38824	0.294552	4.71305	2.44031e-06	0.00189541	3.44899	Q#627 - >TRINITY_DN32915_c9_g1_i1_rframe3[]	TRINITY_DN32915_c9_g1	non-specific	189968	236	294	0.00162614	36.6982	pfam01391	Collagen	-	cl22949	Collagen triple helix repeat (20 copies); Members of this family belong to the collagen superfamily. Collagens are generally extracellular structural proteins involved in formation of connective tissue structure. The alignment contains 20 copies of the G-X-Y repeat that forms a triple helix. The first position of the repeat is glycine, the second and third positions can be any residue but are fre…
TRINITY_DN32915_c9_g1	48h_up	1646.16	1.38824	0.294552	4.71305	2.44031e-06	0.00189541	3.44899	Q#627 - >TRINITY_DN32915_c9_g1_i1_rframe3[]	TRINITY_DN32915_c9_g1	specific	189968	470	523	0.00763878	34.7722	pfam01391	Collagen	-	cl22949	Collagen triple helix repeat (20 copies); Members of this family belong to the collagen superfamily. Collagens are generally extracellular structural proteins involved in formation of connective tissue structure. The alignment contains 20 copies of the G-X-Y repeat that forms a triple helix. The first position of the repeat is glycine, the second and third positions can be any residue but are fre…
TRINITY_DN32915_c9_g1	48h_up	1646.16	1.38824	0.294552	4.71305	2.44031e-06	0.00189541	3.44899	Q#627 - >TRINITY_DN32915_c9_g1_i1_rframe3[]	TRINITY_DN32915_c9_g1	non-specific	189968	1	46	0.00834762	34.7722	pfam01391	Collagen	N	cl22949	Collagen triple helix repeat (20 copies); Members of this family belong to the collagen superfamily. Collagens are generally extracellular structural proteins involved in formation of connective tissue structure. The alignment contains 20 copies of the G-X-Y repeat that forms a triple helix. The first position of the repeat is glycine, the second and third positions can be any residue but are fre…
TRINITY_DN32915_c9_g1	48h_up	1646.16	1.38824	0.294552	4.71305	2.44031e-06	0.00189541	3.44899	Q#629 - >TRINITY_DN32915_c9_g1_i1_rframe-2[]	TRINITY_DN32915_c9_g1	non-specific	223021	38	401	7.96527e-07	52.2481	PHA03247	PHA03247	N	cl26464	large tegument protein UL36; Provisional
TRINITY_DN32915_c9_g1	48h_up	1646.16	1.38824	0.294552	4.71305	2.44031e-06	0.00189541	3.44899	Q#629 - >TRINITY_DN32915_c9_g1_i1_rframe-2[]	TRINITY_DN32915_c9_g1	non-specific	223021	467	549	0.00987594	38.7661	PHA03247	PHA03247	N	cl26464	large tegument protein UL36; Provisional
TRINITY_DN32915_c9_g1	48h_up	1646.16	1.38824	0.294552	4.71305	2.44031e-06	0.00189541	3.44899	Q#627 - >TRINITY_DN32915_c9_g1_i1_rframe3[]	TRINITY_DN32915_c9_g1	non-specific	236090	259	428	2.81955e-06	49.9845	PRK07764	PRK07764	N	cl26386	DNA polymerase III subunits gamma and tau; Validated
TRINITY_DN32915_c9_g1	48h_up	1646.16	1.38824	0.294552	4.71305	2.44031e-06	0.00189541	3.44899	Q#627 - >TRINITY_DN32915_c9_g1_i1_rframe3[]	TRINITY_DN32915_c9_g1	non-specific	236090	224	442	0.000239334	43.8213	PRK07764	PRK07764	N	cl26386	DNA polymerase III subunits gamma and tau; Validated
TRINITY_DN32915_c9_g1	48h_up	1646.16	1.38824	0.294552	4.71305	2.44031e-06	0.00189541	3.44899	Q#627 - >TRINITY_DN32915_c9_g1_i1_rframe3[]	TRINITY_DN32915_c9_g1	non-specific	236090	284	480	0.00350818	39.9693	PRK07764	PRK07764	N	cl26386	DNA polymerase III subunits gamma and tau; Validated
TRINITY_DN32915_c9_g1	48h_up	1646.16	1.38824	0.294552	4.71305	2.44031e-06	0.00189541	3.44899	Q#627 - >TRINITY_DN32915_c9_g1_i1_rframe3[]	TRINITY_DN32915_c9_g1	non-specific	237171	239	440	0.000633076	42.1983	PRK12678	PRK12678	C	cl28310	transcription termination factor Rho; Provisional
TRINITY_DN32915_c9_g1	48h_up	1646.16	1.38824	0.294552	4.71305	2.44031e-06	0.00189541	3.44899	Q#629 - >TRINITY_DN32915_c9_g1_i1_rframe-2[]	TRINITY_DN32915_c9_g1	non-specific	185628	458	548	3.39384e-11	65.8665	PTZ00449	PTZ00449	NC	cl25751	104 kDa microneme/rhoptry antigen; Provisional
TRINITY_DN32915_c9_g1	48h_up	1646.16	1.38824	0.294552	4.71305	2.44031e-06	0.00189541	3.44899	Q#629 - >TRINITY_DN32915_c9_g1_i1_rframe-2[]	TRINITY_DN32915_c9_g1	non-specific	185628	125	287	1.23684e-07	54.3106	PTZ00449	PTZ00449	NC	cl25751	104 kDa microneme/rhoptry antigen; Provisional
TRINITY_DN32915_c9_g1	48h_up	1646.16	1.38824	0.294552	4.71305	2.44031e-06	0.00189541	3.44899	Q#629 - >TRINITY_DN32915_c9_g1_i1_rframe-2[]	TRINITY_DN32915_c9_g1	non-specific	185628	97	242	1.55994e-07	54.3106	PTZ00449	PTZ00449	NC	cl25751	104 kDa microneme/rhoptry antigen; Provisional
TRINITY_DN32915_c9_g2	48h_up	71.4496	1.23771	0.320505	3.86175	0.000112577	0.0361933	3.02548	Q#632 - >TRINITY_DN32915_c9_g2_i1_rframe2[]	TRINITY_DN32915_c9_g2	superfamily	321934	1	75	9.34283e-28	99.314	cl02436	COLFI superfamily	C	-	Fibrillar collagen C-terminal domain; Found at C-termini of fibrillar collagens: Ephydatia muelleri procollagen EMF1 alpha, vertebrate collagens alpha(1)III, alpha(1)II, alpha(2)V etc.
TRINITY_DN32915_c9_g2	48h_up	71.4496	1.23771	0.320505	3.86175	0.000112577	0.0361933	3.02548	Q#632 - >TRINITY_DN32915_c9_g2_i1_rframe2[]	TRINITY_DN32915_c9_g2	non-specific	307527	1	75	9.34283e-28	99.314	pfam01410	COLFI	C	cl02436	Fibrillar collagen C-terminal domain; Found at C-termini of fibrillar collagens: Ephydatia muelleri procollagen EMF1 alpha, vertebrate collagens alpha(1)III, alpha(1)II, alpha(2)V etc.
TRINITY_DN32915_c9_g2	48h_up	71.4496	1.23771	0.320505	3.86175	0.000112577	0.0361933	3.02548	Q#632 - >TRINITY_DN32915_c9_g2_i1_rframe2[]	TRINITY_DN32915_c9_g2	non-specific	197483	1	75	2.07561e-21	82.9027	smart00038	COLFI	C	cl02436	Fibrillar collagens C-terminal domain; Found at C-termini of fibrillar collagens: Ephydatia muelleri procollagen EMF1alpha, vertebrate collagens alpha(1)III, alpha(1)II, alpha(2)V etc.
TRINITY_DN34849_c8_g4	48h_up	1717.86	1.54795	0.275141	5.62601	1.84428e-08	3.3677e-05	4.47449	Q#825 - >TRINITY_DN34849_c8_g4_i1_rframe3[]	TRINITY_DN34849_c8_g4	superfamily	189968	29	68	0.00099584	34.0018	cl22949	Collagen superfamily	C	-	Collagen triple helix repeat (20 copies); Members of this family belong to the collagen superfamily. Collagens are generally extracellular structural proteins involved in formation of connective tissue structure. The alignment contains 20 copies of the G-X-Y repeat that forms a triple helix. The first position of the repeat is glycine, the second and third positions can be any residue but are fre…
TRINITY_DN34849_c8_g4	48h_up	1717.86	1.54795	0.275141	5.62601	1.84428e-08	3.3677e-05	4.47449	Q#826 - >TRINITY_DN34849_c8_g4_i1_rframe-1[]	TRINITY_DN34849_c8_g4	superfamily	330572	23	68	6.41457e-06	42.3694	cl25751	DUF4045 superfamily	NC	-	Domain of unknown function (DUF4045); This presumed domain is functionally uncharacterized. This domain family is found in bacteria and eukaryotes, and is typically between 384 and 430 amino acids in length.
TRINITY_DN34849_c8_g4	48h_up	1717.86	1.54795	0.275141	5.62601	1.84428e-08	3.3677e-05	4.47449	Q#825 - >TRINITY_DN34849_c8_g4_i1_rframe3[]	TRINITY_DN34849_c8_g4	specific	189968	29	68	0.00099584	34.0018	pfam01391	Collagen	C	cl22949	Collagen triple helix repeat (20 copies); Members of this family belong to the collagen superfamily. Collagens are generally extracellular structural proteins involved in formation of connective tissue structure. The alignment contains 20 copies of the G-X-Y repeat that forms a triple helix. The first position of the repeat is glycine, the second and third positions can be any residue but are fre…
TRINITY_DN34849_c8_g4	48h_up	1717.86	1.54795	0.275141	5.62601	1.84428e-08	3.3677e-05	4.47449	Q#826 - >TRINITY_DN34849_c8_g4_i1_rframe-1[]	TRINITY_DN34849_c8_g4	non-specific	185628	23	68	6.41457e-06	42.3694	PTZ00449	PTZ00449	NC	cl25751	104 kDa microneme/rhoptry antigen; Provisional
TRINITY_DN34849_c8_g4	48h_up	1717.86	1.54795	0.275141	5.62601	1.84428e-08	3.3677e-05	4.47449	Q#826 - >TRINITY_DN34849_c8_g4_i1_rframe-1[]	TRINITY_DN34849_c8_g4	non-specific	185628	21	68	0.000226921	38.1322	PTZ00449	PTZ00449	NC	cl25751	104 kDa microneme/rhoptry antigen; Provisional
TRINITY_DN34849_c8_g4	48h_up	1717.86	1.54795	0.275141	5.62601	1.84428e-08	3.3677e-05	4.47449	Q#826 - >TRINITY_DN34849_c8_g4_i1_rframe-1[]	TRINITY_DN34849_c8_g4	non-specific	185628	23	68	0.0018545	35.4358	PTZ00449	PTZ00449	NC	cl25751	104 kDa microneme/rhoptry antigen; Provisional
TRINITY_DN34849_c8_g4	48h_up	1717.86	1.54795	0.275141	5.62601	1.84428e-08	3.3677e-05	4.47449	Q#826 - >TRINITY_DN34849_c8_g4_i1_rframe-1[]	TRINITY_DN34849_c8_g4	non-specific	185628	21	57	0.00382146	34.2802	PTZ00449	PTZ00449	NC	cl25751	104 kDa microneme/rhoptry antigen; Provisional
TRINITY_DN35784_c15_g4	48h_up	180.188	1.2888	0.308812	4.17342	3.00066e-05	0.0106487	4.2245	Q#867 - >TRINITY_DN35784_c15_g4_i1_rframe3[]	TRINITY_DN35784_c15_g4	superfamily	189968	1	58	1.69156e-06	40.5502	cl22949	Collagen superfamily	-	-	Collagen triple helix repeat (20 copies); Members of this family belong to the collagen superfamily. Collagens are generally extracellular structural proteins involved in formation of connective tissue structure. The alignment contains 20 copies of the G-X-Y repeat that forms a triple helix. The first position of the repeat is glycine, the second and third positions can be any residue but are fre…
TRINITY_DN35784_c15_g4	48h_up	180.188	1.2888	0.308812	4.17342	3.00066e-05	0.0106487	4.2245	Q#868 - >TRINITY_DN35784_c15_g4_i1_rframe-1[]	TRINITY_DN35784_c15_g4	superfamily	330572	2	72	9.93172e-07	43.9102	cl25751	DUF4045 superfamily	NC	-	Domain of unknown function (DUF4045); This presumed domain is functionally uncharacterized. This domain family is found in bacteria and eukaryotes, and is typically between 384 and 430 amino acids in length.
TRINITY_DN35784_c15_g4	48h_up	180.188	1.2888	0.308812	4.17342	3.00066e-05	0.0106487	4.2245	Q#867 - >TRINITY_DN35784_c15_g4_i1_rframe3[]	TRINITY_DN35784_c15_g4	specific	189968	1	58	1.69156e-06	40.5502	pfam01391	Collagen	-	cl22949	Collagen triple helix repeat (20 copies); Members of this family belong to the collagen superfamily. Collagens are generally extracellular structural proteins involved in formation of connective tissue structure. The alignment contains 20 copies of the G-X-Y repeat that forms a triple helix. The first position of the repeat is glycine, the second and third positions can be any residue but are fre…
TRINITY_DN35784_c15_g4	48h_up	180.188	1.2888	0.308812	4.17342	3.00066e-05	0.0106487	4.2245	Q#867 - >TRINITY_DN35784_c15_g4_i1_rframe3[]	TRINITY_DN35784_c15_g4	non-specific	189968	5	62	1.97001e-06	40.165	pfam01391	Collagen	-	cl22949	Collagen triple helix repeat (20 copies); Members of this family belong to the collagen superfamily. Collagens are generally extracellular structural proteins involved in formation of connective tissue structure. The alignment contains 20 copies of the G-X-Y repeat that forms a triple helix. The first position of the repeat is glycine, the second and third positions can be any residue but are fre…
TRINITY_DN35784_c15_g4	48h_up	180.188	1.2888	0.308812	4.17342	3.00066e-05	0.0106487	4.2245	Q#867 - >TRINITY_DN35784_c15_g4_i1_rframe3[]	TRINITY_DN35784_c15_g4	non-specific	189968	11	70	9.03456e-06	38.6242	pfam01391	Collagen	-	cl22949	Collagen triple helix repeat (20 copies); Members of this family belong to the collagen superfamily. Collagens are generally extracellular structural proteins involved in formation of connective tissue structure. The alignment contains 20 copies of the G-X-Y repeat that forms a triple helix. The first position of the repeat is glycine, the second and third positions can be any residue but are fre…
TRINITY_DN35784_c15_g4	48h_up	180.188	1.2888	0.308812	4.17342	3.00066e-05	0.0106487	4.2245	Q#867 - >TRINITY_DN35784_c15_g4_i1_rframe3[]	TRINITY_DN35784_c15_g4	non-specific	189968	17	72	2.04146e-05	37.8538	pfam01391	Collagen	-	cl22949	Collagen triple helix repeat (20 copies); Members of this family belong to the collagen superfamily. Collagens are generally extracellular structural proteins involved in formation of connective tissue structure. The alignment contains 20 copies of the G-X-Y repeat that forms a triple helix. The first position of the repeat is glycine, the second and third positions can be any residue but are fre…
TRINITY_DN35784_c15_g4	48h_up	180.188	1.2888	0.308812	4.17342	3.00066e-05	0.0106487	4.2245	Q#868 - >TRINITY_DN35784_c15_g4_i1_rframe-1[]	TRINITY_DN35784_c15_g4	non-specific	185628	2	72	9.93172e-07	43.9102	PTZ00449	PTZ00449	NC	cl25751	104 kDa microneme/rhoptry antigen; Provisional
TRINITY_DN35784_c15_g4	48h_up	180.188	1.2888	0.308812	4.17342	3.00066e-05	0.0106487	4.2245	Q#868 - >TRINITY_DN35784_c15_g4_i1_rframe-1[]	TRINITY_DN35784_c15_g4	non-specific	185628	6	75	2.86909e-05	39.673	PTZ00449	PTZ00449	NC	cl25751	104 kDa microneme/rhoptry antigen; Provisional
TRINITY_DN35784_c15_g4	48h_up	180.188	1.2888	0.308812	4.17342	3.00066e-05	0.0106487	4.2245	Q#868 - >TRINITY_DN35784_c15_g4_i1_rframe-1[]	TRINITY_DN35784_c15_g4	non-specific	185628	4	75	3.77632e-05	39.673	PTZ00449	PTZ00449	NC	cl25751	104 kDa microneme/rhoptry antigen; Provisional
TRINITY_DN35784_c15_g4	48h_up	180.188	1.2888	0.308812	4.17342	3.00066e-05	0.0106487	4.2245	Q#868 - >TRINITY_DN35784_c15_g4_i1_rframe-1[]	TRINITY_DN35784_c15_g4	non-specific	185628	12	75	7.21749e-05	38.5174	PTZ00449	PTZ00449	NC	cl25751	104 kDa microneme/rhoptry antigen; Provisional
TRINITY_DN35784_c15_g5	48h_up	873.804	1.24529	0.267999	4.6466	3.37444e-06	0.00188584	4.87334	Q#871 - >TRINITY_DN35784_c15_g5_i1_rframe1[]	TRINITY_DN35784_c15_g5	superfamily	189968	246	297	2.4748e-06	44.017	cl22949	Collagen superfamily	-	-	Collagen triple helix repeat (20 copies); Members of this family belong to the collagen superfamily. Collagens are generally extracellular structural proteins involved in formation of connective tissue structure. The alignment contains 20 copies of the G-X-Y repeat that forms a triple helix. The first position of the repeat is glycine, the second and third positions can be any residue but are fre…
TRINITY_DN35784_c15_g5	48h_up	873.804	1.24529	0.267999	4.6466	3.37444e-06	0.00188584	4.87334	Q#871 - >TRINITY_DN35784_c15_g5_i1_rframe1[]	TRINITY_DN35784_c15_g5	superfamily	189968	31	90	6.17994e-06	42.8614	cl22949	Collagen superfamily	-	-	Collagen triple helix repeat (20 copies); Members of this family belong to the collagen superfamily. Collagens are generally extracellular structural proteins involved in formation of connective tissue structure. The alignment contains 20 copies of the G-X-Y repeat that forms a triple helix. The first position of the repeat is glycine, the second and third positions can be any residue but are fre…
TRINITY_DN35784_c15_g5	48h_up	873.804	1.24529	0.267999	4.6466	3.37444e-06	0.00188584	4.87334	Q#871 - >TRINITY_DN35784_c15_g5_i1_rframe1[]	TRINITY_DN35784_c15_g5	superfamily	189968	118	177	7.59824e-06	42.4762	cl22949	Collagen superfamily	-	-	Collagen triple helix repeat (20 copies); Members of this family belong to the collagen superfamily. Collagens are generally extracellular structural proteins involved in formation of connective tissue structure. The alignment contains 20 copies of the G-X-Y repeat that forms a triple helix. The first position of the repeat is glycine, the second and third positions can be any residue but are fre…
TRINITY_DN35784_c15_g5	48h_up	873.804	1.24529	0.267999	4.6466	3.37444e-06	0.00188584	4.87334	Q#871 - >TRINITY_DN35784_c15_g5_i1_rframe1[]	TRINITY_DN35784_c15_g5	superfamily	189968	151	208	1.68568e-05	41.3206	cl22949	Collagen superfamily	-	-	Collagen triple helix repeat (20 copies); Members of this family belong to the collagen superfamily. Collagens are generally extracellular structural proteins involved in formation of connective tissue structure. The alignment contains 20 copies of the G-X-Y repeat that forms a triple helix. The first position of the repeat is glycine, the second and third positions can be any residue but are fre…
TRINITY_DN35784_c15_g5	48h_up	873.804	1.24529	0.267999	4.6466	3.37444e-06	0.00188584	4.87334	Q#871 - >TRINITY_DN35784_c15_g5_i1_rframe1[]	TRINITY_DN35784_c15_g5	superfamily	189968	199	263	0.00245253	35.5426	cl22949	Collagen superfamily	-	-	Collagen triple helix repeat (20 copies); Members of this family belong to the collagen superfamily. Collagens are generally extracellular structural proteins involved in formation of connective tissue structure. The alignment contains 20 copies of the G-X-Y repeat that forms a triple helix. The first position of the repeat is glycine, the second and third positions can be any residue but are fre…
TRINITY_DN35784_c15_g5	48h_up	873.804	1.24529	0.267999	4.6466	3.37444e-06	0.00188584	4.87334	Q#876 - >TRINITY_DN35784_c15_g5_i1_rframe-3[]	TRINITY_DN35784_c15_g5	superfamily	283903	119	275	0.000137408	41.0371	cl25521	Drf_FH1 superfamily	-	-	Formin Homology Region 1; This region is found in some of the Diaphanous related formins (Drfs). It consists of low complexity repeats of around 12 residues.
TRINITY_DN35784_c15_g5	48h_up	873.804	1.24529	0.267999	4.6466	3.37444e-06	0.00188584	4.87334	Q#876 - >TRINITY_DN35784_c15_g5_i1_rframe-3[]	TRINITY_DN35784_c15_g5	superfamily	330572	10	247	2.03933e-13	70.4889	cl25751	DUF4045 superfamily	NC	-	Domain of unknown function (DUF4045); This presumed domain is functionally uncharacterized. This domain family is found in bacteria and eukaryotes, and is typically between 384 and 430 amino acids in length.
TRINITY_DN35784_c15_g5	48h_up	873.804	1.24529	0.267999	4.6466	3.37444e-06	0.00188584	4.87334	Q#876 - >TRINITY_DN35784_c15_g5_i1_rframe-3[]	TRINITY_DN35784_c15_g5	superfamily	309573	100	193	0.00708534	37.3343	cl25904	DUF566 superfamily	C	-	Family of unknown function (DUF566); Family of related proteins that is plant specific.
TRINITY_DN35784_c15_g5	48h_up	873.804	1.24529	0.267999	4.6466	3.37444e-06	0.00188584	4.87334	Q#876 - >TRINITY_DN35784_c15_g5_i1_rframe-3[]	TRINITY_DN35784_c15_g5	superfamily	331207	104	296	1.05841e-05	46.5177	cl26386	DNA_pol3_gamma3 superfamily	N	-	DNA polymerase III subunits gamma and tau domain III; This domain family is found in bacteria, and is approximately 110 amino acids in length. The family is found in association with pfam00004. Domains I-III are shared between the tau and the gamma subunits, while most of the DnaB-binding Domain IV and all of the alpha-interacting Domain V are unique to tau.
TRINITY_DN35784_c15_g5	48h_up	873.804	1.24529	0.267999	4.6466	3.37444e-06	0.00188584	4.87334	Q#876 - >TRINITY_DN35784_c15_g5_i1_rframe-3[]	TRINITY_DN35784_c15_g5	superfamily	331285	1	298	2.0573e-14	73.434	cl26464	Atrophin-1 superfamily	N	-	Atrophin-1 family; Atrophin-1 is the protein product of the dentatorubral-pallidoluysian atrophy (DRPLA) gene. DRPLA OMIM:125370 is a progressive neurodegenerative disorder. It is caused by the expansion of a CAG repeat in the DRPLA gene on chromosome 12p. This results in an extended polyglutamine region in atrophin-1, that is thought to confer toxicity to the protein, possibly through altering i…
TRINITY_DN35784_c15_g5	48h_up	873.804	1.24529	0.267999	4.6466	3.37444e-06	0.00188584	4.87334	Q#871 - >TRINITY_DN35784_c15_g5_i1_rframe1[]	TRINITY_DN35784_c15_g5	specific	189968	246	297	2.4748e-06	44.017	pfam01391	Collagen	-	cl22949	Collagen triple helix repeat (20 copies); Members of this family belong to the collagen superfamily. Collagens are generally extracellular structural proteins involved in formation of connective tissue structure. The alignment contains 20 copies of the G-X-Y repeat that forms a triple helix. The first position of the repeat is glycine, the second and third positions can be any residue but are fre…
TRINITY_DN35784_c15_g5	48h_up	873.804	1.24529	0.267999	4.6466	3.37444e-06	0.00188584	4.87334	Q#871 - >TRINITY_DN35784_c15_g5_i1_rframe1[]	TRINITY_DN35784_c15_g5	non-specific	189968	231	290	3.6686e-06	43.2466	pfam01391	Collagen	-	cl22949	Collagen triple helix repeat (20 copies); Members of this family belong to the collagen superfamily. Collagens are generally extracellular structural proteins involved in formation of connective tissue structure. The alignment contains 20 copies of the G-X-Y repeat that forms a triple helix. The first position of the repeat is glycine, the second and third positions can be any residue but are fre…
TRINITY_DN35784_c15_g5	48h_up	873.804	1.24529	0.267999	4.6466	3.37444e-06	0.00188584	4.87334	Q#871 - >TRINITY_DN35784_c15_g5_i1_rframe1[]	TRINITY_DN35784_c15_g5	non-specific	189968	240	297	4.60035e-06	43.2466	pfam01391	Collagen	-	cl22949	Collagen triple helix repeat (20 copies); Members of this family belong to the collagen superfamily. Collagens are generally extracellular structural proteins involved in formation of connective tissue structure. The alignment contains 20 copies of the G-X-Y repeat that forms a triple helix. The first position of the repeat is glycine, the second and third positions can be any residue but are fre…
TRINITY_DN35784_c15_g5	48h_up	873.804	1.24529	0.267999	4.6466	3.37444e-06	0.00188584	4.87334	Q#871 - >TRINITY_DN35784_c15_g5_i1_rframe1[]	TRINITY_DN35784_c15_g5	specific	189968	31	90	6.17994e-06	42.8614	pfam01391	Collagen	-	cl22949	Collagen triple helix repeat (20 copies); Members of this family belong to the collagen superfamily. Collagens are generally extracellular structural proteins involved in formation of connective tissue structure. The alignment contains 20 copies of the G-X-Y repeat that forms a triple helix. The first position of the repeat is glycine, the second and third positions can be any residue but are fre…
TRINITY_DN35784_c15_g5	48h_up	873.804	1.24529	0.267999	4.6466	3.37444e-06	0.00188584	4.87334	Q#871 - >TRINITY_DN35784_c15_g5_i1_rframe1[]	TRINITY_DN35784_c15_g5	specific	189968	118	177	7.59824e-06	42.4762	pfam01391	Collagen	-	cl22949	Collagen triple helix repeat (20 copies); Members of this family belong to the collagen superfamily. Collagens are generally extracellular structural proteins involved in formation of connective tissue structure. The alignment contains 20 copies of the G-X-Y repeat that forms a triple helix. The first position of the repeat is glycine, the second and third positions can be any residue but are fre…
TRINITY_DN35784_c15_g5	48h_up	873.804	1.24529	0.267999	4.6466	3.37444e-06	0.00188584	4.87334	Q#871 - >TRINITY_DN35784_c15_g5_i1_rframe1[]	TRINITY_DN35784_c15_g5	non-specific	189968	237	296	1.44019e-05	41.7058	pfam01391	Collagen	-	cl22949	Collagen triple helix repeat (20 copies); Members of this family belong to the collagen superfamily. Collagens are generally extracellular structural proteins involved in formation of connective tissue structure. The alignment contains 20 copies of the G-X-Y repeat that forms a triple helix. The first position of the repeat is glycine, the second and third positions can be any residue but are fre…
TRINITY_DN35784_c15_g5	48h_up	873.804	1.24529	0.267999	4.6466	3.37444e-06	0.00188584	4.87334	Q#871 - >TRINITY_DN35784_c15_g5_i1_rframe1[]	TRINITY_DN35784_c15_g5	specific	189968	151	208	1.68568e-05	41.3206	pfam01391	Collagen	-	cl22949	Collagen triple helix repeat (20 copies); Members of this family belong to the collagen superfamily. Collagens are generally extracellular structural proteins involved in formation of connective tissue structure. The alignment contains 20 copies of the G-X-Y repeat that forms a triple helix. The first position of the repeat is glycine, the second and third positions can be any residue but are fre…
TRINITY_DN35784_c15_g5	48h_up	873.804	1.24529	0.267999	4.6466	3.37444e-06	0.00188584	4.87334	Q#871 - >TRINITY_DN35784_c15_g5_i1_rframe1[]	TRINITY_DN35784_c15_g5	non-specific	189968	136	193	2.4984e-05	40.9354	pfam01391	Collagen	-	cl22949	Collagen triple helix repeat (20 copies); Members of this family belong to the collagen superfamily. Collagens are generally extracellular structural proteins involved in formation of connective tissue structure. The alignment contains 20 copies of the G-X-Y repeat that forms a triple helix. The first position of the repeat is glycine, the second and third positions can be any residue but are fre…
TRINITY_DN35784_c15_g5	48h_up	873.804	1.24529	0.267999	4.6466	3.37444e-06	0.00188584	4.87334	Q#871 - >TRINITY_DN35784_c15_g5_i1_rframe1[]	TRINITY_DN35784_c15_g5	non-specific	189968	139	196	2.70295e-05	40.9354	pfam01391	Collagen	-	cl22949	Collagen triple helix repeat (20 copies); Members of this family belong to the collagen superfamily. Collagens are generally extracellular structural proteins involved in formation of connective tissue structure. The alignment contains 20 copies of the G-X-Y repeat that forms a triple helix. The first position of the repeat is glycine, the second and third positions can be any residue but are fre…
TRINITY_DN35784_c15_g5	48h_up	873.804	1.24529	0.267999	4.6466	3.37444e-06	0.00188584	4.87334	Q#871 - >TRINITY_DN35784_c15_g5_i1_rframe1[]	TRINITY_DN35784_c15_g5	non-specific	189968	112	169	3.32317e-05	40.5502	pfam01391	Collagen	-	cl22949	Collagen triple helix repeat (20 copies); Members of this family belong to the collagen superfamily. Collagens are generally extracellular structural proteins involved in formation of connective tissue structure. The alignment contains 20 copies of the G-X-Y repeat that forms a triple helix. The first position of the repeat is glycine, the second and third positions can be any residue but are fre…
TRINITY_DN35784_c15_g5	48h_up	873.804	1.24529	0.267999	4.6466	3.37444e-06	0.00188584	4.87334	Q#871 - >TRINITY_DN35784_c15_g5_i1_rframe1[]	TRINITY_DN35784_c15_g5	non-specific	189968	109	168	3.35602e-05	40.5502	pfam01391	Collagen	-	cl22949	Collagen triple helix repeat (20 copies); Members of this family belong to the collagen superfamily. Collagens are generally extracellular structural proteins involved in formation of connective tissue structure. The alignment contains 20 copies of the G-X-Y repeat that forms a triple helix. The first position of the repeat is glycine, the second and third positions can be any residue but are fre…
TRINITY_DN35784_c15_g5	48h_up	873.804	1.24529	0.267999	4.6466	3.37444e-06	0.00188584	4.87334	Q#871 - >TRINITY_DN35784_c15_g5_i1_rframe1[]	TRINITY_DN35784_c15_g5	non-specific	189968	130	189	3.88962e-05	40.5502	pfam01391	Collagen	-	cl22949	Collagen triple helix repeat (20 copies); Members of this family belong to the collagen superfamily. Collagens are generally extracellular structural proteins involved in formation of connective tissue structure. The alignment contains 20 copies of the G-X-Y repeat that forms a triple helix. The first position of the repeat is glycine, the second and third positions can be any residue but are fre…
TRINITY_DN35784_c15_g5	48h_up	873.804	1.24529	0.267999	4.6466	3.37444e-06	0.00188584	4.87334	Q#871 - >TRINITY_DN35784_c15_g5_i1_rframe1[]	TRINITY_DN35784_c15_g5	non-specific	189968	19	73	7.08791e-05	39.7798	pfam01391	Collagen	-	cl22949	Collagen triple helix repeat (20 copies); Members of this family belong to the collagen superfamily. Collagens are generally extracellular structural proteins involved in formation of connective tissue structure. The alignment contains 20 copies of the G-X-Y repeat that forms a triple helix. The first position of the repeat is glycine, the second and third positions can be any residue but are fre…
TRINITY_DN35784_c15_g5	48h_up	873.804	1.24529	0.267999	4.6466	3.37444e-06	0.00188584	4.87334	Q#871 - >TRINITY_DN35784_c15_g5_i1_rframe1[]	TRINITY_DN35784_c15_g5	non-specific	189968	88	147	0.000106096	39.3946	pfam01391	Collagen	-	cl22949	Collagen triple helix repeat (20 copies); Members of this family belong to the collagen superfamily. Collagens are generally extracellular structural proteins involved in formation of connective tissue structure. The alignment contains 20 copies of the G-X-Y repeat that forms a triple helix. The first position of the repeat is glycine, the second and third positions can be any residue but are fre…
TRINITY_DN35784_c15_g5	48h_up	873.804	1.24529	0.267999	4.6466	3.37444e-06	0.00188584	4.87334	Q#871 - >TRINITY_DN35784_c15_g5_i1_rframe1[]	TRINITY_DN35784_c15_g5	non-specific	189968	87	141	0.00011366	39.0094	pfam01391	Collagen	-	cl22949	Collagen triple helix repeat (20 copies); Members of this family belong to the collagen superfamily. Collagens are generally extracellular structural proteins involved in formation of connective tissue structure. The alignment contains 20 copies of the G-X-Y repeat that forms a triple helix. The first position of the repeat is glycine, the second and third positions can be any residue but are fre…
TRINITY_DN35784_c15_g5	48h_up	873.804	1.24529	0.267999	4.6466	3.37444e-06	0.00188584	4.87334	Q#871 - >TRINITY_DN35784_c15_g5_i1_rframe1[]	TRINITY_DN35784_c15_g5	non-specific	189968	100	157	0.000185897	38.6242	pfam01391	Collagen	-	cl22949	Collagen triple helix repeat (20 copies); Members of this family belong to the collagen superfamily. Collagens are generally extracellular structural proteins involved in formation of connective tissue structure. The alignment contains 20 copies of the G-X-Y repeat that forms a triple helix. The first position of the repeat is glycine, the second and third positions can be any residue but are fre…
TRINITY_DN35784_c15_g5	48h_up	873.804	1.24529	0.267999	4.6466	3.37444e-06	0.00188584	4.87334	Q#871 - >TRINITY_DN35784_c15_g5_i1_rframe1[]	TRINITY_DN35784_c15_g5	non-specific	189968	218	274	0.000348991	37.8538	pfam01391	Collagen	-	cl22949	Collagen triple helix repeat (20 copies); Members of this family belong to the collagen superfamily. Collagens are generally extracellular structural proteins involved in formation of connective tissue structure. The alignment contains 20 copies of the G-X-Y repeat that forms a triple helix. The first position of the repeat is glycine, the second and third positions can be any residue but are fre…
TRINITY_DN35784_c15_g5	48h_up	873.804	1.24529	0.267999	4.6466	3.37444e-06	0.00188584	4.87334	Q#871 - >TRINITY_DN35784_c15_g5_i1_rframe1[]	TRINITY_DN35784_c15_g5	non-specific	189968	91	149	0.000813777	36.6982	pfam01391	Collagen	-	cl22949	Collagen triple helix repeat (20 copies); Members of this family belong to the collagen superfamily. Collagens are generally extracellular structural proteins involved in formation of connective tissue structure. The alignment contains 20 copies of the G-X-Y repeat that forms a triple helix. The first position of the repeat is glycine, the second and third positions can be any residue but are fre…
TRINITY_DN35784_c15_g5	48h_up	873.804	1.24529	0.267999	4.6466	3.37444e-06	0.00188584	4.87334	Q#871 - >TRINITY_DN35784_c15_g5_i1_rframe1[]	TRINITY_DN35784_c15_g5	non-specific	189968	61	119	0.00211558	35.5426	pfam01391	Collagen	-	cl22949	Collagen triple helix repeat (20 copies); Members of this family belong to the collagen superfamily. Collagens are generally extracellular structural proteins involved in formation of connective tissue structure. The alignment contains 20 copies of the G-X-Y repeat that forms a triple helix. The first position of the repeat is glycine, the second and third positions can be any residue but are fre…
TRINITY_DN35784_c15_g5	48h_up	873.804	1.24529	0.267999	4.6466	3.37444e-06	0.00188584	4.87334	Q#871 - >TRINITY_DN35784_c15_g5_i1_rframe1[]	TRINITY_DN35784_c15_g5	specific	189968	199	263	0.00245253	35.5426	pfam01391	Collagen	-	cl22949	Collagen triple helix repeat (20 copies); Members of this family belong to the collagen superfamily. Collagens are generally extracellular structural proteins involved in formation of connective tissue structure. The alignment contains 20 copies of the G-X-Y repeat that forms a triple helix. The first position of the repeat is glycine, the second and third positions can be any residue but are fre…
TRINITY_DN35784_c15_g5	48h_up	873.804	1.24529	0.267999	4.6466	3.37444e-06	0.00188584	4.87334	Q#871 - >TRINITY_DN35784_c15_g5_i1_rframe1[]	TRINITY_DN35784_c15_g5	non-specific	189968	2	63	0.00544916	34.387	pfam01391	Collagen	-	cl22949	Collagen triple helix repeat (20 copies); Members of this family belong to the collagen superfamily. Collagens are generally extracellular structural proteins involved in formation of connective tissue structure. The alignment contains 20 copies of the G-X-Y repeat that forms a triple helix. The first position of the repeat is glycine, the second and third positions can be any residue but are fre…
TRINITY_DN35784_c15_g5	48h_up	873.804	1.24529	0.267999	4.6466	3.37444e-06	0.00188584	4.87334	Q#876 - >TRINITY_DN35784_c15_g5_i1_rframe-3[]	TRINITY_DN35784_c15_g5	non-specific	309573	100	193	0.00708534	37.3343	pfam04484	DUF566	C	cl25904	Family of unknown function (DUF566); Family of related proteins that is plant specific.
TRINITY_DN35784_c15_g5	48h_up	873.804	1.24529	0.267999	4.6466	3.37444e-06	0.00188584	4.87334	Q#876 - >TRINITY_DN35784_c15_g5_i1_rframe-3[]	TRINITY_DN35784_c15_g5	specific	283903	119	275	0.000137408	41.0371	pfam06346	Drf_FH1	-	cl25521	Formin Homology Region 1; This region is found in some of the Diaphanous related formins (Drfs). It consists of low complexity repeats of around 12 residues.
TRINITY_DN35784_c15_g5	48h_up	873.804	1.24529	0.267999	4.6466	3.37444e-06	0.00188584	4.87334	Q#876 - >TRINITY_DN35784_c15_g5_i1_rframe-3[]	TRINITY_DN35784_c15_g5	non-specific	283903	3	128	0.000333036	40.2667	pfam06346	Drf_FH1	-	cl25521	Formin Homology Region 1; This region is found in some of the Diaphanous related formins (Drfs). It consists of low complexity repeats of around 12 residues.
TRINITY_DN35784_c15_g5	48h_up	873.804	1.24529	0.267999	4.6466	3.37444e-06	0.00188584	4.87334	Q#876 - >TRINITY_DN35784_c15_g5_i1_rframe-3[]	TRINITY_DN35784_c15_g5	non-specific	283903	3	152	0.000540855	39.4963	pfam06346	Drf_FH1	-	cl25521	Formin Homology Region 1; This region is found in some of the Diaphanous related formins (Drfs). It consists of low complexity repeats of around 12 residues.
TRINITY_DN35784_c15_g5	48h_up	873.804	1.24529	0.267999	4.6466	3.37444e-06	0.00188584	4.87334	Q#876 - >TRINITY_DN35784_c15_g5_i1_rframe-3[]	TRINITY_DN35784_c15_g5	non-specific	283903	151	281	0.00686517	36.4147	pfam06346	Drf_FH1	-	cl25521	Formin Homology Region 1; This region is found in some of the Diaphanous related formins (Drfs). It consists of low complexity repeats of around 12 residues.
TRINITY_DN35784_c15_g5	48h_up	873.804	1.24529	0.267999	4.6466	3.37444e-06	0.00188584	4.87334	Q#876 - >TRINITY_DN35784_c15_g5_i1_rframe-3[]	TRINITY_DN35784_c15_g5	non-specific	223021	1	298	2.0573e-14	73.434	PHA03247	PHA03247	N	cl26464	large tegument protein UL36; Provisional
TRINITY_DN35784_c15_g5	48h_up	873.804	1.24529	0.267999	4.6466	3.37444e-06	0.00188584	4.87334	Q#876 - >TRINITY_DN35784_c15_g5_i1_rframe-3[]	TRINITY_DN35784_c15_g5	non-specific	223021	1	291	7.5354e-14	71.8932	PHA03247	PHA03247	N	cl26464	large tegument protein UL36; Provisional
TRINITY_DN35784_c15_g5	48h_up	873.804	1.24529	0.267999	4.6466	3.37444e-06	0.00188584	4.87334	Q#876 - >TRINITY_DN35784_c15_g5_i1_rframe-3[]	TRINITY_DN35784_c15_g5	non-specific	223021	3	298	3.52666e-13	69.9672	PHA03247	PHA03247	N	cl26464	large tegument protein UL36; Provisional
TRINITY_DN35784_c15_g5	48h_up	873.804	1.24529	0.267999	4.6466	3.37444e-06	0.00188584	4.87334	Q#876 - >TRINITY_DN35784_c15_g5_i1_rframe-3[]	TRINITY_DN35784_c15_g5	non-specific	223021	3	298	1.04976e-12	68.4264	PHA03247	PHA03247	N	cl26464	large tegument protein UL36; Provisional
TRINITY_DN35784_c15_g5	48h_up	873.804	1.24529	0.267999	4.6466	3.37444e-06	0.00188584	4.87334	Q#876 - >TRINITY_DN35784_c15_g5_i1_rframe-3[]	TRINITY_DN35784_c15_g5	non-specific	223021	5	298	1.24923e-12	68.0412	PHA03247	PHA03247	N	cl26464	large tegument protein UL36; Provisional
TRINITY_DN35784_c15_g5	48h_up	873.804	1.24529	0.267999	4.6466	3.37444e-06	0.00188584	4.87334	Q#876 - >TRINITY_DN35784_c15_g5_i1_rframe-3[]	TRINITY_DN35784_c15_g5	non-specific	223021	10	298	1.54015e-11	64.9596	PHA03247	PHA03247	N	cl26464	large tegument protein UL36; Provisional
TRINITY_DN35784_c15_g5	48h_up	873.804	1.24529	0.267999	4.6466	3.37444e-06	0.00188584	4.87334	Q#876 - >TRINITY_DN35784_c15_g5_i1_rframe-3[]	TRINITY_DN35784_c15_g5	non-specific	223021	8	298	9.23216e-10	59.5669	PHA03247	PHA03247	N	cl26464	large tegument protein UL36; Provisional
TRINITY_DN35784_c15_g5	48h_up	873.804	1.24529	0.267999	4.6466	3.37444e-06	0.00188584	4.87334	Q#876 - >TRINITY_DN35784_c15_g5_i1_rframe-3[]	TRINITY_DN35784_c15_g5	non-specific	223021	66	298	5.6165e-05	44.5441	PHA03247	PHA03247	N	cl26464	large tegument protein UL36; Provisional
TRINITY_DN35784_c15_g5	48h_up	873.804	1.24529	0.267999	4.6466	3.37444e-06	0.00188584	4.87334	Q#876 - >TRINITY_DN35784_c15_g5_i1_rframe-3[]	TRINITY_DN35784_c15_g5	non-specific	223021	2	180	0.000126309	43.3885	PHA03247	PHA03247	N	cl26464	large tegument protein UL36; Provisional
TRINITY_DN35784_c15_g5	48h_up	873.804	1.24529	0.267999	4.6466	3.37444e-06	0.00188584	4.87334	Q#876 - >TRINITY_DN35784_c15_g5_i1_rframe-3[]	TRINITY_DN35784_c15_g5	non-specific	235906	109	286	0.0093053	37.5216	PRK07003	PRK07003	NC	cl26386	DNA polymerase III subunits gamma and tau; Validated
TRINITY_DN35784_c15_g5	48h_up	873.804	1.24529	0.267999	4.6466	3.37444e-06	0.00188584	4.87334	Q#876 - >TRINITY_DN35784_c15_g5_i1_rframe-3[]	TRINITY_DN35784_c15_g5	non-specific	236090	104	296	1.05841e-05	46.5177	PRK07764	PRK07764	N	cl26386	DNA polymerase III subunits gamma and tau; Validated
TRINITY_DN35784_c15_g5	48h_up	873.804	1.24529	0.267999	4.6466	3.37444e-06	0.00188584	4.87334	Q#876 - >TRINITY_DN35784_c15_g5_i1_rframe-3[]	TRINITY_DN35784_c15_g5	non-specific	236090	41	239	0.00028848	42.2805	PRK07764	PRK07764	N	cl26386	DNA polymerase III subunits gamma and tau; Validated
TRINITY_DN35784_c15_g5	48h_up	873.804	1.24529	0.267999	4.6466	3.37444e-06	0.00188584	4.87334	Q#876 - >TRINITY_DN35784_c15_g5_i1_rframe-3[]	TRINITY_DN35784_c15_g5	non-specific	236090	1	164	0.000379317	41.8953	PRK07764	PRK07764	N	cl26386	DNA polymerase III subunits gamma and tau; Validated
TRINITY_DN35784_c15_g5	48h_up	873.804	1.24529	0.267999	4.6466	3.37444e-06	0.00188584	4.87334	Q#876 - >TRINITY_DN35784_c15_g5_i1_rframe-3[]	TRINITY_DN35784_c15_g5	non-specific	236090	3	201	0.00107396	40.3545	PRK07764	PRK07764	N	cl26386	DNA polymerase III subunits gamma and tau; Validated
TRINITY_DN35784_c15_g5	48h_up	873.804	1.24529	0.267999	4.6466	3.37444e-06	0.00188584	4.87334	Q#876 - >TRINITY_DN35784_c15_g5_i1_rframe-3[]	TRINITY_DN35784_c15_g5	non-specific	236090	86	286	0.00154112	39.9693	PRK07764	PRK07764	N	cl26386	DNA polymerase III subunits gamma and tau; Validated
TRINITY_DN35784_c15_g5	48h_up	873.804	1.24529	0.267999	4.6466	3.37444e-06	0.00188584	4.87334	Q#876 - >TRINITY_DN35784_c15_g5_i1_rframe-3[]	TRINITY_DN35784_c15_g5	non-specific	237057	74	280	0.00324628	38.7035	PRK12323	PRK12323	N	cl26386	DNA polymerase III subunits gamma and tau; Provisional
TRINITY_DN35784_c15_g5	48h_up	873.804	1.24529	0.267999	4.6466	3.37444e-06	0.00188584	4.87334	Q#876 - >TRINITY_DN35784_c15_g5_i1_rframe-3[]	TRINITY_DN35784_c15_g5	non-specific	185628	10	247	2.03933e-13	70.4889	PTZ00449	PTZ00449	NC	cl25751	104 kDa microneme/rhoptry antigen; Provisional
TRINITY_DN35784_c15_g5	48h_up	873.804	1.24529	0.267999	4.6466	3.37444e-06	0.00188584	4.87334	Q#876 - >TRINITY_DN35784_c15_g5_i1_rframe-3[]	TRINITY_DN35784_c15_g5	non-specific	185628	107	275	3.02484e-12	66.6369	PTZ00449	PTZ00449	NC	cl25751	104 kDa microneme/rhoptry antigen; Provisional
TRINITY_DN35784_c15_g5	48h_up	873.804	1.24529	0.267999	4.6466	3.37444e-06	0.00188584	4.87334	Q#876 - >TRINITY_DN35784_c15_g5_i1_rframe-3[]	TRINITY_DN35784_c15_g5	non-specific	185628	5	161	1.8982e-11	64.3257	PTZ00449	PTZ00449	NC	cl25751	104 kDa microneme/rhoptry antigen; Provisional
TRINITY_DN35784_c15_g5	48h_up	873.804	1.24529	0.267999	4.6466	3.37444e-06	0.00188584	4.87334	Q#876 - >TRINITY_DN35784_c15_g5_i1_rframe-3[]	TRINITY_DN35784_c15_g5	non-specific	185628	6	259	9.7812e-11	62.0145	PTZ00449	PTZ00449	N	cl25751	104 kDa microneme/rhoptry antigen; Provisional
TRINITY_DN35784_c15_g5	48h_up	873.804	1.24529	0.267999	4.6466	3.37444e-06	0.00188584	4.87334	Q#876 - >TRINITY_DN35784_c15_g5_i1_rframe-3[]	TRINITY_DN35784_c15_g5	non-specific	185628	123	298	3.39629e-08	54.3106	PTZ00449	PTZ00449	NC	cl25751	104 kDa microneme/rhoptry antigen; Provisional
TRINITY_DN37186_c0_g1	48h_up	8.23225	4.28333	0.974815	4.394	1.11286e-05	0.00715142	2.51773	Q#996 - >TRINITY_DN37186_c0_g1_i1_rframe-3[]	TRINITY_DN37186_c0_g1	superfamily	309837	25	97	0.00479931	37.7509	cl20279	Stig1 superfamily	N	-	Stigma-specific protein, Stig1; This family represents the Stig1 cysteine rich plant protein. The STIG1 gene is developmentally regulated and expressed specifically in the stigmatic secretory zone.
TRINITY_DN37186_c0_g1	48h_up	8.23225	4.28333	0.974815	4.394	1.11286e-05	0.00715142	2.51773	Q#991 - >TRINITY_DN37186_c0_g1_i1_rframe1[]	TRINITY_DN37186_c0_g1	superfamily	331285	580	753	0.000984684	42.6181	cl26464	Atrophin-1 superfamily	N	-	Atrophin-1 family; Atrophin-1 is the protein product of the dentatorubral-pallidoluysian atrophy (DRPLA) gene. DRPLA OMIM:125370 is a progressive neurodegenerative disorder. It is caused by the expansion of a CAG repeat in the DRPLA gene on chromosome 12p. This results in an extended polyglutamine region in atrophin-1, that is thought to confer toxicity to the protein, possibly through altering i…
TRINITY_DN37186_c0_g1	48h_up	8.23225	4.28333	0.974815	4.394	1.11286e-05	0.00715142	2.51773	Q#991 - >TRINITY_DN37186_c0_g1_i1_rframe1[]	TRINITY_DN37186_c0_g1	non-specific	308660	533	743	0.00376063	40.4664	pfam03154	Atrophin-1	NC	cl26464	Atrophin-1 family; Atrophin-1 is the protein product of the dentatorubral-pallidoluysian atrophy (DRPLA) gene. DRPLA OMIM:125370 is a progressive neurodegenerative disorder. It is caused by the expansion of a CAG repeat in the DRPLA gene on chromosome 12p. This results in an extended polyglutamine region in atrophin-1, that is thought to confer toxicity to the protein, possibly through altering i…
TRINITY_DN37186_c0_g1	48h_up	8.23225	4.28333	0.974815	4.394	1.11286e-05	0.00715142	2.51773	Q#996 - >TRINITY_DN37186_c0_g1_i1_rframe-3[]	TRINITY_DN37186_c0_g1	non-specific	309837	25	97	0.00479931	37.7509	pfam04885	Stig1	N	cl20279	Stigma-specific protein, Stig1; This family represents the Stig1 cysteine rich plant protein. The STIG1 gene is developmentally regulated and expressed specifically in the stigmatic secretory zone.
TRINITY_DN37186_c0_g1	48h_up	8.23225	4.28333	0.974815	4.394	1.11286e-05	0.00715142	2.51773	Q#991 - >TRINITY_DN37186_c0_g1_i1_rframe1[]	TRINITY_DN37186_c0_g1	non-specific	223021	580	753	0.000984684	42.6181	PHA03247	PHA03247	N	cl26464	large tegument protein UL36; Provisional
Dgal_a2329	48h_down	2278.17	-1.78199	0.46356	-3.84415	0.000120973	0.0327545	1.32835	Q#1143 - >Dgal_a2329_rframe3[]	Dgal_a2329	specific	189000	204	931	2.42896e-108	350.835	cd08662	M13	-	cl14813	Peptidase family M13 includes neprilysin, endothelin-converting enzyme I; M13 family of metallopeptidases includes neprilysin (neutral endopeptidase, NEP, enkephalinase, CD10, CALLA, EC 3.4.24.11), endothelin-converting enzyme I (ECE-1, EC 3.4.24.71), erythrocyte surface antigen KELL (ECE-3), phosphate-regulating gene on the X chromosome (PHEX), soluble secreted endopeptidase (SEP), and damage-in…
Dgal_a2329	48h_down	2278.17	-1.78199	0.46356	-3.84415	0.000120973	0.0327545	1.32835	Q#1143 - >Dgal_a2329_rframe3[]	Dgal_a2329	superfamily	326357	204	931	2.42896e-108	350.835	cl14813	GluZincin superfamily	-	-	Peptidase Gluzincin family (thermolysin-like proteinases, TLPs) includes peptidases M1, M2, M3, M4, M13, M32 and M36 (fungalysins); Gluzincin family (thermolysin-like peptidases or TLPs) includes several zinc-dependent metallopeptidases such as the M1, M2, M3, M4, M13, M32, M36 peptidases (MEROPS classification), and contain HEXXH and EXXXD motifs as part of their active site. All peptidases in t…
Dgal_a2329	48h_down	2278.17	-1.78199	0.46356	-3.84415	0.000120973	0.0327545	1.32835	Q#1143 - >Dgal_a2329_rframe3[]	Dgal_a2329	superfamily	331831	206	658	1.62277e-45	168.601	cl27010	Peptidase_M13_N superfamily	-	-	Peptidase family M13; M13 peptidases are well-studied proteases found in a wide range of organisms including mammals and bacteria. In mammals they participate in processes such as cardiovascular development, blood-pressure regulation, nervous control of respiration, and regulation of the function of neuropeptides in the central nervous system. In bacteria they may be used for digestion of milk.
Dgal_a2329	48h_down	2278.17	-1.78199	0.46356	-3.84415	0.000120973	0.0327545	1.32835	Q#1143 - >Dgal_a2329_rframe3[]	Dgal_a2329	non-specific	226118	197	933	1.89329e-43	168.754	COG3590	PepO	-	cl27010	Predicted metalloendopeptidase [Posttranslational modification, protein turnover, chaperones]; Predicted metalloendopeptidase [Posttranslational modification, protein turnover, chaperones].
Dgal_a2329	48h_down	2278.17	-1.78199	0.46356	-3.84415	0.000120973	0.0327545	1.32835	Q#1143 - >Dgal_a2329_rframe3[]	Dgal_a2329	non-specific	279739	721	932	3.87225e-47	167.206	pfam01431	Peptidase_M13	-	cl14813	Peptidase family M13; Mammalian enzymes are typically type-II membrane anchored enzymes which are known, or believed to activate or inactivate oligopeptide (pro)-hormones such as opioid peptides. The family also contains a bacterial member believed to be involved with milk protein cleavage.
Dgal_a2329	48h_down	2278.17	-1.78199	0.46356	-3.84415	0.000120973	0.0327545	1.32835	Q#1143 - >Dgal_a2329_rframe3[]	Dgal_a2329	non-specific	310330	206	658	1.62277e-45	168.601	pfam05649	Peptidase_M13_N	-	cl27010	Peptidase family M13; M13 peptidases are well-studied proteases found in a wide range of organisms including mammals and bacteria. In mammals they participate in processes such as cardiovascular development, blood-pressure regulation, nervous control of respiration, and regulation of the function of neuropeptides in the central nervous system. In bacteria they may be used for digestion of milk.
Dgal_a24_b_768727	48h_down	596.047	-2.21397	0.486527	-4.55055	5.35067e-06	0.00141534	3.19235	Q#1193 - >Dgal_a24_b_768727_rframe-2[]	Dgal_a24_b_768727	superfamily	306811	53	104	3.45856e-09	51.4879	cl02854	Chitin_bind_4 superfamily	-	-	Insect cuticle protein; Many insect cuticular proteins include a 35-36 amino acid motif known as the R_R consensus. The extensive conservation of this region led to the suggestion that it functions to bind chitin. Provocatively, it has no sequence similarity to the well-known cysteine-containing chitin-binding domain found in chitinases and some peritrophic membrane proteins. Chitin binding has b…
Dgal_a24_b_768727	48h_down	596.047	-2.21397	0.486527	-4.55055	5.35067e-06	0.00141534	3.19235	Q#1193 - >Dgal_a24_b_768727_rframe-2[]	Dgal_a24_b_768727	superfamily	330401	124	193	0.000147208	42.9554	cl25580	OxoGdeHyase_C superfamily	C	-	2-oxoglutarate dehydrogenase C-terminal; OxoGdeHyase_C is a family found immediately C-terminal to Transket_pyr, pfam02779. It is found at the C-terminus of 2-oxoglutarate dehydrogenase.
Dgal_a24_b_768727	48h_down	596.047	-2.21397	0.486527	-4.55055	5.35067e-06	0.00141534	3.19235	Q#1193 - >Dgal_a24_b_768727_rframe-2[]	Dgal_a24_b_768727	superfamily	331068	113	188	0.00315684	38.7707	cl26247	DNA_pol3_delta2 superfamily	NC	-	DNA polymerase III, delta subunit; DNA polymerase III, delta subunit (EC 2.7.7.7) is required for, along with delta' subunit, the assembly of the processivity factor beta(2) onto primed DNA in the DNA polymerase III holoenzyme-catalyzed reaction. The delta subunit is also known as HolA.
Dgal_a24_b_768727	48h_down	596.047	-2.21397	0.486527	-4.55055	5.35067e-06	0.00141534	3.19235	Q#1193 - >Dgal_a24_b_768727_rframe-2[]	Dgal_a24_b_768727	superfamily	331207	119	281	6.32813e-06	47.1516	cl26386	DNA_pol3_gamma3 superfamily	NC	-	DNA polymerase III subunits gamma and tau domain III; This domain family is found in bacteria, and is approximately 110 amino acids in length. The family is found in association with pfam00004. Domains I-III are shared between the tau and the gamma subunits, while most of the DnaB-binding Domain IV and all of the alpha-interacting Domain V are unique to tau.
Dgal_a24_b_768727	48h_down	596.047	-2.21397	0.486527	-4.55055	5.35067e-06	0.00141534	3.19235	Q#1193 - >Dgal_a24_b_768727_rframe-2[]	Dgal_a24_b_768727	superfamily	331285	117	281	0.000618269	41.0773	cl26464	Atrophin-1 superfamily	N	-	Atrophin-1 family; Atrophin-1 is the protein product of the dentatorubral-pallidoluysian atrophy (DRPLA) gene. DRPLA OMIM:125370 is a progressive neurodegenerative disorder. It is caused by the expansion of a CAG repeat in the DRPLA gene on chromosome 12p. This results in an extended polyglutamine region in atrophin-1, that is thought to confer toxicity to the protein, possibly through altering i…
Dgal_a24_b_768727	48h_down	596.047	-2.21397	0.486527	-4.55055	5.35067e-06	0.00141534	3.19235	Q#1193 - >Dgal_a24_b_768727_rframe-2[]	Dgal_a24_b_768727	superfamily	332908	121	281	0.000130029	43.1499	cl28087	FtsK superfamily	NC	-	DNA segregation ATPase FtsK/SpoIIIE and related proteins [Cell cycle control, cell division, chromosome partitioning]; DNA segregation ATPase FtsK/SpoIIIE and related proteins [Cell division and chromosome partitioning].
Dgal_a24_b_768727	48h_down	596.047	-2.21397	0.486527	-4.55055	5.35067e-06	0.00141534	3.19235	Q#1193 - >Dgal_a24_b_768727_rframe-2[]	Dgal_a24_b_768727	specific	306811	53	104	3.45856e-09	51.4879	pfam00379	Chitin_bind_4	-	cl02854	Insect cuticle protein; Many insect cuticular proteins include a 35-36 amino acid motif known as the R_R consensus. The extensive conservation of this region led to the suggestion that it functions to bind chitin. Provocatively, it has no sequence similarity to the well-known cysteine-containing chitin-binding domain found in chitinases and some peritrophic membrane proteins. Chitin binding has b…
Dgal_a24_b_768727	48h_down	596.047	-2.21397	0.486527	-4.55055	5.35067e-06	0.00141534	3.19235	Q#1193 - >Dgal_a24_b_768727_rframe-2[]	Dgal_a24_b_768727	non-specific	223021	117	281	0.000618269	41.0773	PHA03247	PHA03247	N	cl26464	large tegument protein UL36; Provisional
Dgal_a24_b_768727	48h_down	596.047	-2.21397	0.486527	-4.55055	5.35067e-06	0.00141534	3.19235	Q#1193 - >Dgal_a24_b_768727_rframe-2[]	Dgal_a24_b_768727	non-specific	223021	123	281	0.00344132	38.7661	PHA03247	PHA03247	N	cl26464	large tegument protein UL36; Provisional
Dgal_a24_b_768727	48h_down	596.047	-2.21397	0.486527	-4.55055	5.35067e-06	0.00141534	3.19235	Q#1193 - >Dgal_a24_b_768727_rframe-2[]	Dgal_a24_b_768727	non-specific	223021	122	279	0.00582871	37.9957	PHA03247	PHA03247	N	cl26464	large tegument protein UL36; Provisional
Dgal_a24_b_768727	48h_down	596.047	-2.21397	0.486527	-4.55055	5.35067e-06	0.00141534	3.19235	Q#1193 - >Dgal_a24_b_768727_rframe-2[]	Dgal_a24_b_768727	non-specific	223021	117	274	0.00670743	37.9957	PHA03247	PHA03247	N	cl26464	large tegument protein UL36; Provisional
Dgal_a24_b_768727	48h_down	596.047	-2.21397	0.486527	-4.55055	5.35067e-06	0.00141534	3.19235	Q#1193 - >Dgal_a24_b_768727_rframe-2[]	Dgal_a24_b_768727	non-specific	223021	117	278	0.00827941	37.6105	PHA03247	PHA03247	N	cl26464	large tegument protein UL36; Provisional
Dgal_a24_b_768727	48h_down	596.047	-2.21397	0.486527	-4.55055	5.35067e-06	0.00141534	3.19235	Q#1193 - >Dgal_a24_b_768727_rframe-2[]	Dgal_a24_b_768727	non-specific	223021	122	281	0.00961054	37.2253	PHA03247	PHA03247	N	cl26464	large tegument protein UL36; Provisional
Dgal_a24_b_768727	48h_down	596.047	-2.21397	0.486527	-4.55055	5.35067e-06	0.00141534	3.19235	Q#1193 - >Dgal_a24_b_768727_rframe-2[]	Dgal_a24_b_768727	non-specific	235906	119	281	6.32813e-06	47.1516	PRK07003	PRK07003	NC	cl26386	DNA polymerase III subunits gamma and tau; Validated
Dgal_a24_b_768727	48h_down	596.047	-2.21397	0.486527	-4.55055	5.35067e-06	0.00141534	3.19235	Q#1193 - >Dgal_a24_b_768727_rframe-2[]	Dgal_a24_b_768727	non-specific	236090	116	281	0.00166329	39.5841	PRK07764	PRK07764	N	cl26386	DNA polymerase III subunits gamma and tau; Validated
Dgal_a24_b_768727	48h_down	596.047	-2.21397	0.486527	-4.55055	5.35067e-06	0.00141534	3.19235	Q#1193 - >Dgal_a24_b_768727_rframe-2[]	Dgal_a24_b_768727	non-specific	236669	121	281	0.000130029	43.1499	PRK10263	PRK10263	NC	cl28087	DNA translocase FtsK; Provisional
Dgal_a24_b_768727	48h_down	596.047	-2.21397	0.486527	-4.55055	5.35067e-06	0.00141534	3.19235	Q#1193 - >Dgal_a24_b_768727_rframe-2[]	Dgal_a24_b_768727	non-specific	236669	121	281	0.000711136	40.8387	PRK10263	PRK10263	NC	cl28087	DNA translocase FtsK; Provisional
Dgal_a24_b_768727	48h_down	596.047	-2.21397	0.486527	-4.55055	5.35067e-06	0.00141534	3.19235	Q#1193 - >Dgal_a24_b_768727_rframe-2[]	Dgal_a24_b_768727	non-specific	237030	124	193	0.000147208	42.9554	PRK12270	kgd	C	cl25580	alpha-ketoglutarate decarboxylase; Reviewed
Dgal_a24_b_768727	48h_down	596.047	-2.21397	0.486527	-4.55055	5.35067e-06	0.00141534	3.19235	Q#1193 - >Dgal_a24_b_768727_rframe-2[]	Dgal_a24_b_768727	non-specific	237030	113	199	0.00189977	39.4886	PRK12270	kgd	C	cl25580	alpha-ketoglutarate decarboxylase; Reviewed
Dgal_a24_b_768727	48h_down	596.047	-2.21397	0.486527	-4.55055	5.35067e-06	0.00141534	3.19235	Q#1193 - >Dgal_a24_b_768727_rframe-2[]	Dgal_a24_b_768727	non-specific	237030	94	193	0.00254184	39.1034	PRK12270	kgd	C	cl25580	alpha-ketoglutarate decarboxylase; Reviewed
Dgal_a24_b_768727	48h_down	596.047	-2.21397	0.486527	-4.55055	5.35067e-06	0.00141534	3.19235	Q#1193 - >Dgal_a24_b_768727_rframe-2[]	Dgal_a24_b_768727	non-specific	237057	121	281	5.67319e-05	44.0963	PRK12323	PRK12323	NC	cl26386	DNA polymerase III subunits gamma and tau; Provisional
Dgal_a24_b_768727	48h_down	596.047	-2.21397	0.486527	-4.55055	5.35067e-06	0.00141534	3.19235	Q#1193 - >Dgal_a24_b_768727_rframe-2[]	Dgal_a24_b_768727	non-specific	237057	155	281	0.00497215	37.9331	PRK12323	PRK12323	NC	cl26386	DNA polymerase III subunits gamma and tau; Provisional
Dgal_a24_b_768727	48h_down	596.047	-2.21397	0.486527	-4.55055	5.35067e-06	0.00141534	3.19235	Q#1193 - >Dgal_a24_b_768727_rframe-2[]	Dgal_a24_b_768727	non-specific	237057	119	274	0.00577794	37.9331	PRK12323	PRK12323	NC	cl26386	DNA polymerase III subunits gamma and tau; Provisional
Dgal_a24_b_768727	48h_down	596.047	-2.21397	0.486527	-4.55055	5.35067e-06	0.00141534	3.19235	Q#1193 - >Dgal_a24_b_768727_rframe-2[]	Dgal_a24_b_768727	non-specific	237865	151	280	8.96534e-06	46.6312	PRK14951	PRK14951	NC	cl26386	DNA polymerase III subunits gamma and tau; Provisional
Dgal_a24_b_768727	48h_down	596.047	-2.21397	0.486527	-4.55055	5.35067e-06	0.00141534	3.19235	Q#1193 - >Dgal_a24_b_768727_rframe-2[]	Dgal_a24_b_768727	non-specific	237865	119	254	0.00140673	39.6976	PRK14951	PRK14951	NC	cl26386	DNA polymerase III subunits gamma and tau; Provisional
Dgal_a24_b_768727	48h_down	596.047	-2.21397	0.486527	-4.55055	5.35067e-06	0.00141534	3.19235	Q#1193 - >Dgal_a24_b_768727_rframe-2[]	Dgal_a24_b_768727	non-specific	184918	113	188	0.00315684	38.7707	PRK14954	PRK14954	NC	cl26247	DNA polymerase III subunits gamma and tau; Provisional
Dgal_a60_b_534879	48h_down	373.932	-2.82342	0.5306	-5.32117	1.03099e-07	0.000105664	1.40373	Q#1287 - >Dgal_a60_b_534879_rframe3[]	Dgal_a60_b_534879	superfamily	321361	308	431	2.62824e-19	83.6253	cl01132	FA_hydroxylase superfamily	-	-	Fatty acid hydroxylase superfamily; This superfamily includes fatty acid and carotene hydroxylases and sterol desaturases. Beta-carotene hydroxylase is involved in zeaxanthin synthesis by hydroxylating beta-carotene, but the enzyme may be involved in other pathways. This family includes C-5 sterol desaturase and C-4 sterol methyl oxidase. Members of this family are involved in cholesterol biosynt…
Dgal_a60_b_534879	48h_down	373.932	-2.82342	0.5306	-5.32117	1.03099e-07	0.000105664	1.40373	Q#1287 - >Dgal_a60_b_534879_rframe3[]	Dgal_a60_b_534879	superfamily	225546	304	444	3.71884e-15	75.1821	cl27195	ERG3 superfamily	N	-	Sterol desaturase/sphingolipid hydroxylase, fatty acid hydroxylase superfamily [Lipid transport and metabolism]; Sterol desaturase [Lipid metabolism].
Dgal_a60_b_534879	48h_down	373.932	-2.82342	0.5306	-5.32117	1.03099e-07	0.000105664	1.40373	Q#1287 - >Dgal_a60_b_534879_rframe3[]	Dgal_a60_b_534879	specific	225546	304	444	3.71884e-15	75.1821	COG3000	ERG3	N	cl27195	Sterol desaturase/sphingolipid hydroxylase, fatty acid hydroxylase superfamily [Lipid transport and metabolism]; Sterol desaturase [Lipid metabolism].
Dgal_a60_b_534879	48h_down	373.932	-2.82342	0.5306	-5.32117	1.03099e-07	0.000105664	1.40373	Q#1287 - >Dgal_a60_b_534879_rframe3[]	Dgal_a60_b_534879	specific	309300	308	431	2.62824e-19	83.6253	pfam04116	FA_hydroxylase	-	cl01132	Fatty acid hydroxylase superfamily; This superfamily includes fatty acid and carotene hydroxylases and sterol desaturases. Beta-carotene hydroxylase is involved in zeaxanthin synthesis by hydroxylating beta-carotene, but the enzyme may be involved in other pathways. This family includes C-5 sterol desaturase and C-4 sterol methyl oxidase. Members of this family are involved in cholesterol biosynt…
Dgal_a64_b_506908	48h_down	918.756	-2.41021	0.571721	-4.2157	2.49005e-05	0.00541371	2.70087	Q#1217 - >Dgal_a64_b_506908_rframe-2[]	Dgal_a64_b_506908	specific	238099	123	297	9.62759e-23	94.3742	cd00170	SEC14	-	cl15787	Sec14p-like lipid-binding domain. Found in secretory proteins, such as S. cerevisiae phosphatidylinositol transfer protein (Sec14p), and in lipid regulated proteins such as RhoGAPs, RhoGEFs and neurofibromin (NF1). SEC14 domain of Dbl is known to associate with G protein beta/gamma subunits.
Dgal_a64_b_506908	48h_down	918.756	-2.41021	0.571721	-4.2157	2.49005e-05	0.00541371	2.70087	Q#1217 - >Dgal_a64_b_506908_rframe-2[]	Dgal_a64_b_506908	superfamily	326643	123	297	4.08489e-28	109.311	cl15787	SEC14 superfamily	-	-	Sec14p-like lipid-binding domain. Found in secretory proteins, such as S. cerevisiae phosphatidylinositol transfer protein (Sec14p), and in lipid regulated proteins such as RhoGAPs, RhoGEFs and neurofibromin (NF1). SEC14 domain of Dbl is known to associate with G protein beta/gamma subunits.
Dgal_a64_b_506908	48h_down	918.756	-2.41021	0.571721	-4.2157	2.49005e-05	0.00541371	2.70087	Q#1217 - >Dgal_a64_b_506908_rframe-2[]	Dgal_a64_b_506908	superfamily	327358	63	103	5.34426e-10	54.4779	cl16919	CRAL_TRIO_N superfamily	-	-	CRAL/TRIO, N-terminal domain; This all-alpha domain is found to the N-terminus of pfam00650.
Dgal_a64_b_506908	48h_down	918.756	-2.41021	0.571721	-4.2157	2.49005e-05	0.00541371	2.70087	Q#1217 - >Dgal_a64_b_506908_rframe-2[]	Dgal_a64_b_506908	superfamily	316420	337	427	1.6469e-05	44.3844	cl20499	GOLD_2 superfamily	-	-	Golgi-dynamics membrane-trafficking; Sec14-like Golgi-trafficking domain The GOLD domain is always found combined with lipid- or membrane-association domains.
Dgal_a64_b_506908	48h_down	918.756	-2.41021	0.571721	-4.2157	2.49005e-05	0.00541371	2.70087	Q#1217 - >Dgal_a64_b_506908_rframe-2[]	Dgal_a64_b_506908	specific	306996	129	297	3.69362e-24	98.1042	pfam00650	CRAL_TRIO	-	cl15787	CRAL/TRIO domain; CRAL/TRIO domain.
Dgal_a64_b_506908	48h_down	918.756	-2.41021	0.571721	-4.2157	2.49005e-05	0.00541371	2.70087	Q#1217 - >Dgal_a64_b_506908_rframe-2[]	Dgal_a64_b_506908	specific	309041	63	102	3.02074e-05	41.3882	pfam03765	CRAL_TRIO_N	-	cl16919	CRAL/TRIO, N-terminal domain; This all-alpha domain is found to the N-terminus of pfam00650.
Dgal_a64_b_506908	48h_down	918.756	-2.41021	0.571721	-4.2157	2.49005e-05	0.00541371	2.70087	Q#1217 - >Dgal_a64_b_506908_rframe-2[]	Dgal_a64_b_506908	non-specific	316420	337	427	1.6469e-05	44.3844	pfam13897	GOLD_2	-	cl20499	Golgi-dynamics membrane-trafficking; Sec14-like Golgi-trafficking domain The GOLD domain is always found combined with lipid- or membrane-association domains.
Dgal_a64_b_506908	48h_down	918.756	-2.41021	0.571721	-4.2157	2.49005e-05	0.00541371	2.70087	Q#1217 - >Dgal_a64_b_506908_rframe-2[]	Dgal_a64_b_506908	specific	214706	123	297	4.08489e-28	109.311	smart00516	SEC14	-	cl15787	Domain in homologues of a S. cerevisiae phosphatidylinositol transfer protein (Sec14p); Domain in homologues of a S. cerevisiae phosphatidylinositol transfer protein (Sec14p) and in RhoGAPs, RhoGEFs and the RasGAP, neurofibromin (NF1). Lipid-binding domain. The SEC14 domain of Dbl is known to associate with G protein beta/gamma subunits.
Dgal_a64_b_506908	48h_down	918.756	-2.41021	0.571721	-4.2157	2.49005e-05	0.00541371	2.70087	Q#1217 - >Dgal_a64_b_506908_rframe-2[]	Dgal_a64_b_506908	specific	215024	63	103	5.34426e-10	54.4779	smart01100	CRAL_TRIO_N	-	cl16919	CRAL/TRIO, N-terminal domain; CRAL/TRIO, N-terminal domain.
Dgal_a76_f_338303	48h_down	72.0031	-2.95599	0.543611	-5.4377	5.39738e-08	8.69734e-05	1.11599	Q#1300 - >Dgal_a76_f_338303_rframe-1[]	Dgal_a76_f_338303	superfamily	330975	3	72	9.02484e-18	81.3007	cl26154	UDPGT superfamily	N	-	UDP-glucoronosyl and UDP-glucosyl transferase; UDP-glucoronosyl and UDP-glucosyl transferase.
Dgal_a76_f_338303	48h_down	72.0031	-2.95599	0.543611	-5.4377	5.39738e-08	8.69734e-05	1.11599	Q#1300 - >Dgal_a76_f_338303_rframe-1[]	Dgal_a76_f_338303	non-specific	278624	3	72	9.02484e-18	81.3007	pfam00201	UDPGT	N	cl26154	UDP-glucoronosyl and UDP-glucosyl transferase; UDP-glucoronosyl and UDP-glucosyl transferase.
Dgal_o12557t2	48h_down	1767.49	-4.14661	0.747543	-5.54698	2.90648e-08	3.66273e-05	1.63087	Q#1380 - >Dgal_o12557t2_rframe-3[]	Dgal_o12557t2	superfamily	322027	577	630	1.81134e-06	45.0938	cl02629	CBM_14 superfamily	-	-	Chitin binding Peritrophin-A domain; This domain is called the Peritrophin-A domain and is found in chitin binding proteins particularly peritrophic matrix proteins of insects and animal chitinases. Copies of the domain are also found in some baculoviruses. Relevant references that describe proteins with this domain include. It is an extracellular domain that contains six conserved cysteines that…
Dgal_o12557t2	48h_down	1767.49	-4.14661	0.747543	-5.54698	2.90648e-08	3.66273e-05	1.63087	Q#1380 - >Dgal_o12557t2_rframe-3[]	Dgal_o12557t2	specific	307643	577	630	1.81134e-06	45.0938	pfam01607	CBM_14	-	cl02629	Chitin binding Peritrophin-A domain; This domain is called the Peritrophin-A domain and is found in chitin binding proteins particularly peritrophic matrix proteins of insects and animal chitinases. Copies of the domain are also found in some baculoviruses. Relevant references that describe proteins with this domain include. It is an extracellular domain that contains six conserved cysteines that…
Dgal_o12557t2	48h_down	1767.49	-4.14661	0.747543	-5.54698	2.90648e-08	3.66273e-05	1.63087	Q#1380 - >Dgal_o12557t2_rframe-3[]	Dgal_o12557t2	specific	214696	577	624	0.000122122	40.1198	smart00494	ChtBD2	-	cl02629	Chitin-binding domain type 2; Chitin-binding domain type 2.
Dgal_o12851d20892t1	48h_down	75.7122	-2.52221	0.507895	-4.96601	6.83434e-07	0.000778434	0.842051	Q#1239 - >Dgal_o12851d20892t1_rframe3[]	Dgal_o12851d20892t1	specific	238200	17	201	7.74266e-73	226.781	cd00326	alpha_CA	-	cl00012	Carbonic anhydrase alpha (vertebrate-like) group. Carbonic anhydrases (CAs) are zinc-containing enzymes that catalyze the reversible hydration of carbon dioxide in a two-step mechanism: a nucleophilic attack of a zinc-bound hydroxide ion on carbon dioxide, followed by the regeneration of the active site by ionization of the zinc-bound water molecule and removal of a proton from the active site. T…
Dgal_o12851d20892t1	48h_down	75.7122	-2.52221	0.507895	-4.96601	6.83434e-07	0.000778434	0.842051	Q#1239 - >Dgal_o12851d20892t1_rframe3[]	Dgal_o12851d20892t1	non-specific	239391	22	202	5.30956e-67	211.744	cd03117	alpha_CA_IV_XV_like	N	cl00012	Carbonic anhydrase alpha, CA_IV, CA_XV, like isozymes. Carbonic anhydrases (CAs) are zinc-containing enzymes that catalyze the reversible hydration of carbon dioxide in a two-step mechanism: a nucleophilic attack of a zinc-bound hydroxide ion on carbon dioxide, followed by the regeneration of the active site by ionization of the zinc-bound water molecule and removal of a proton from the active si…
Dgal_o12851d20892t1	48h_down	75.7122	-2.52221	0.507895	-4.96601	6.83434e-07	0.000778434	0.842051	Q#1239 - >Dgal_o12851d20892t1_rframe3[]	Dgal_o12851d20892t1	non-specific	239392	24	200	2.2817e-42	148.068	cd03118	alpha_CA_V	N	cl00012	Carbonic anhydrase alpha, CA isozyme V_like subgroup. Carbonic anhydrases (CAs) are zinc-containing enzymes that catalyze the reversible hydration of carbon dioxide in a two-step mechanism: a nucleophilic attack of a zinc-bound hydroxide ion on carbon dioxide, followed by the regeneration of the active site by ionization of the zinc-bound water molecule and removal of a proton from the active sit…
Dgal_o12851d20892t1	48h_down	75.7122	-2.52221	0.507895	-4.96601	6.83434e-07	0.000778434	0.842051	Q#1239 - >Dgal_o12851d20892t1_rframe3[]	Dgal_o12851d20892t1	non-specific	239393	26	200	1.44302e-52	175.32	cd03119	alpha_CA_I_II_III_XIII	N	cl00012	Carbonic anhydrase alpha, isozymes I, II, and III and XIII. Carbonic anhydrases (CAs) are zinc-containing enzymes that catalyze the reversible hydration of carbon dioxide in a two-step mechanism: a nucleophilic attack of a zinc-bound hydroxide ion on carbon dioxide, followed by the regeneration of the active site by ionization of the zinc-bound water molecule and removal of a proton from the acti…
Dgal_o12851d20892t1	48h_down	75.7122	-2.52221	0.507895	-4.96601	6.83434e-07	0.000778434	0.842051	Q#1239 - >Dgal_o12851d20892t1_rframe3[]	Dgal_o12851d20892t1	non-specific	239394	33	200	1.12274e-30	117.649	cd03120	alpha_CARP_VIII	N	cl00012	Carbonic anhydrase alpha related protein, group VIII. Carbonic anhydrase related proteins (CARPs) are sequence similar to carbonic anhydrases. Carbonic anhydrases are zinc-containing enzymes that catalyze the reversible hydration of carbon dioxide in a two-step mechanism. CARPs have lost conserved histidines involved in zinc binding and consequently their catalytic activity. CARP VIII may play ro…
Dgal_o12851d20892t1	48h_down	75.7122	-2.52221	0.507895	-4.96601	6.83434e-07	0.000778434	0.842051	Q#1239 - >Dgal_o12851d20892t1_rframe3[]	Dgal_o12851d20892t1	non-specific	239395	12	200	8.08844e-31	117.899	cd03121	alpha_CARP_X_XI_like	N	cl00012	Carbonic anhydrase alpha related protein: groups X, XI and related proteins. This subgroup contains carbonic anhydrase related proteins (CARPs) X and XI, which have been implicated in various biological processes of the central nervous system. CARPs are sequence similar to carbonic anhydrases. Carbonic anhydrases are zinc-containing enzymes that catalyze the reversible hydration of carbon dioxide…
Dgal_o12851d20892t1	48h_down	75.7122	-2.52221	0.507895	-4.96601	6.83434e-07	0.000778434	0.842051	Q#1239 - >Dgal_o12851d20892t1_rframe3[]	Dgal_o12851d20892t1	non-specific	239396	21	201	9.41684e-44	152.124	cd03122	alpha_CARP_receptor_like	N	cl00012	Carbonic anhydrase alpha related protein, receptor_like subfamily. Carbonic anhydrase related proteins (CARPs) are sequence similar to carbonic anhydrases. Carbonic anhydrases are zinc-containing enzymes that catalyze the reversible hydration of carbon dioxide in a two-step mechanism. CARPs have lost conserved histidines involved in zinc binding and consequently their catalytic activity. This sub…
Dgal_o12851d20892t1	48h_down	75.7122	-2.52221	0.507895	-4.96601	6.83434e-07	0.000778434	0.842051	Q#1239 - >Dgal_o12851d20892t1_rframe3[]	Dgal_o12851d20892t1	non-specific	239397	21	201	1.44365e-55	182.892	cd03123	alpha_CA_VI_IX_XII_XIV	N	cl00012	Carbonic anhydrase alpha, isozymes VI, IX, XII and XIV. Carbonic anhydrases (CAs) are zinc-containing enzymes that catalyze the reversible hydration of carbon dioxide in a two-step mechanism: a nucleophilic attack of a zinc-bound hydroxide ion on carbon dioxide, followed by the regeneration of the active site by ionization of the zinc-bound water molecule and removal of a proton from the active s…
Dgal_o12851d20892t1	48h_down	75.7122	-2.52221	0.507895	-4.96601	6.83434e-07	0.000778434	0.842051	Q#1239 - >Dgal_o12851d20892t1_rframe3[]	Dgal_o12851d20892t1	non-specific	239398	33	202	1.12344e-38	137.788	cd03124	alpha_CA_prokaryotic_like	N	cl00012	Carbonic anhydrase alpha, prokaryotic-like subfamily. Carbonic anhydrases (CAs) are zinc-containing enzymes that catalyze the reversible hydration of carbon dioxide in a two-step mechanism: a nucleophilic attack of a zinc-bound hydroxide ion on carbon dioxide, followed by the regeneration of the active site by ionization of the zinc-bound water molecule and removal of a proton from the active sit…
Dgal_o12851d20892t1	48h_down	75.7122	-2.52221	0.507895	-4.96601	6.83434e-07	0.000778434	0.842051	Q#1239 - >Dgal_o12851d20892t1_rframe3[]	Dgal_o12851d20892t1	non-specific	239399	28	200	4.52943e-40	142.617	cd03125	alpha_CA_VI	N	cl00012	Carbonic anhydrase alpha, isozyme VI. Carbonic anhydrases (CAs) are zinc-containing enzymes that catalyze the reversible hydration of carbon dioxide in a two-step mechanism: a nucleophilic attack of a zinc-bound hydroxide ion on carbon dioxide, followed by the regeneration of the active site by ionization of the zinc-bound water molecule and removal of a proton from the active site. They are ubiq…
Dgal_o12851d20892t1	48h_down	75.7122	-2.52221	0.507895	-4.96601	6.83434e-07	0.000778434	0.842051	Q#1239 - >Dgal_o12851d20892t1_rframe3[]	Dgal_o12851d20892t1	non-specific	239400	21	201	1.3365e-43	151.914	cd03126	alpha_CA_XII_XIV	N	cl00012	Carbonic anhydrase alpha, isozymes XII and XIV. Carbonic anhydrases (CAs) are zinc-containing enzymes that catalyze the reversible hydration of carbon dioxide in a two-step mechanism: a nucleophilic attack of a zinc-bound hydroxide ion on carbon dioxide, followed by the regeneration of the active site by ionization of the zinc-bound water molecule and removal of a proton from the active site. The…
Dgal_o12851d20892t1	48h_down	75.7122	-2.52221	0.507895	-4.96601	6.83434e-07	0.000778434	0.842051	Q#1239 - >Dgal_o12851d20892t1_rframe3[]	Dgal_o12851d20892t1	non-specific	239402	24	200	1.93611e-43	150.756	cd03149	alpha_CA_VII	N	cl00012	Carbonic anhydrase alpha, CA isozyme VII_like subgroup. Carbonic anhydrases (CAs) are zinc-containing enzymes that catalyze the reversible hydration of carbon dioxide in a two-step mechanism: a nucleophilic attack of a zinc-bound hydroxide ion on carbon dioxide, followed by the regeneration of the active site by ionization of the zinc-bound water molecule and removal of a proton from the active s…
Dgal_o12851d20892t1	48h_down	75.7122	-2.52221	0.507895	-4.96601	6.83434e-07	0.000778434	0.842051	Q#1239 - >Dgal_o12851d20892t1_rframe3[]	Dgal_o12851d20892t1	non-specific	239403	32	200	6.24693e-44	152.417	cd03150	alpha_CA_IX	N	cl00012	Carbonic anhydrase alpha, isozyme IX. Carbonic anhydrases (CAs) are zinc-containing enzymes that catalyze the reversible hydration of carbon dioxide in a two-step mechanism: a nucleophilic attack of a zinc-bound hydroxide ion on carbon dioxide, followed by the regeneration of the active site by ionization of the zinc-bound water molecule and removal of a proton from the active site. They are ubiq…
Dgal_o12851d20892t1	48h_down	75.7122	-2.52221	0.507895	-4.96601	6.83434e-07	0.000778434	0.842051	Q#1239 - >Dgal_o12851d20892t1_rframe3[]	Dgal_o12851d20892t1	superfamily	320708	19	198	5.29454e-84	255.137	cl00012	alpha_CA superfamily	N	-	Carbonic anhydrase alpha (vertebrate-like) group. Carbonic anhydrases (CAs) are zinc-containing enzymes that catalyze the reversible hydration of carbon dioxide in a two-step mechanism: a nucleophilic attack of a zinc-bound hydroxide ion on carbon dioxide, followed by the regeneration of the active site by ionization of the zinc-bound water molecule and removal of a proton from the active site. T…
Dgal_o12851d20892t1	48h_down	75.7122	-2.52221	0.507895	-4.96601	6.83434e-07	0.000778434	0.842051	Q#1239 - >Dgal_o12851d20892t1_rframe3[]	Dgal_o12851d20892t1	non-specific	225875	33	200	1.47783e-31	119.845	COG3338	Cah	N	cl00012	Carbonic anhydrase [Inorganic ion transport and metabolism]; Carbonic anhydrase [Inorganic ion transport and metabolism].
Dgal_o12851d20892t1	48h_down	75.7122	-2.52221	0.507895	-4.96601	6.83434e-07	0.000778434	0.842051	Q#1239 - >Dgal_o12851d20892t1_rframe3[]	Dgal_o12851d20892t1	specific	306662	19	198	5.29454e-84	255.137	pfam00194	Carb_anhydrase	N	cl00012	Eukaryotic-type carbonic anhydrase; Eukaryotic-type carbonic anhydrase.
Dgal_o12851d20892t1	48h_down	75.7122	-2.52221	0.507895	-4.96601	6.83434e-07	0.000778434	0.842051	Q#1239 - >Dgal_o12851d20892t1_rframe3[]	Dgal_o12851d20892t1	non-specific	177835	27	159	2.3341e-11	63.076	PLN02179	PLN02179	N	cl00012	carbonic anhydrase
Dgal_o12851d20892t1	48h_down	75.7122	-2.52221	0.507895	-4.96601	6.83434e-07	0.000778434	0.842051	Q#1239 - >Dgal_o12851d20892t1_rframe3[]	Dgal_o12851d20892t1	non-specific	177853	33	200	2.52737e-12	66.6189	PLN02202	PLN02202	N	cl00012	carbonate dehydratase
Dgal_o12851d20892t1	48h_down	75.7122	-2.52221	0.507895	-4.96601	6.83434e-07	0.000778434	0.842051	Q#1239 - >Dgal_o12851d20892t1_rframe3[]	Dgal_o12851d20892t1	specific	215000	18	199	6.46726e-72	224.885	smart01057	Carb_anhydrase	N	cl00012	Eukaryotic-type carbonic anhydrase; Carbonic anhydrases are zinc metalloenzymes which catalyse the reversible hydration of carbon dioxide to bicarbonate.. CAs have essential roles in facilitating the transport of carbon dioxide and protons in the intracellular space, across biological membranes and in the layers of the extracellular space; they are also involved in many other processes, from resp…
Dgal_o1372t1	48h_down	1120.4	-3.7549	0.614748	-6.10803	1.00869e-09	2.73112e-06	1.32835	Q#1356 - >Dgal_o1372t1_rframe-3[]	Dgal_o1372t1	superfamily	320880	168	249	0.00475058	39.4531	cl00285	Aconitase superfamily	NC	-	Aconitase catalytic domain; Aconitase catalyzes the reversible isomerization of citrate and isocitrate as part of the TCA cycle; Aconitase catalytic domain. Aconitase (aconitate hydratase) catalyzes the reversible isomerization of citrate and isocitrate as part of the TCA cycle. Cis-aconitate is formed as an intermediate product during the course of the reaction. In eukaryotes two isozymes of aco…
Dgal_o1372t1	48h_down	1120.4	-3.7549	0.614748	-6.10803	1.00869e-09	2.73112e-06	1.32835	Q#1356 - >Dgal_o1372t1_rframe-3[]	Dgal_o1372t1	superfamily	318289	277	339	1.00253e-15	71.9324	cl24562	DUF4789 superfamily	C	-	Domain of unknown function (DUF4789); This presumed domain is functionally uncharacterized. This domain family is found in eukaryotes, and is typically between 87 and 100 amino acids in length. There is a conserved GPC sequence motif. There are two completely conserved C residues that may be functionally important.
Dgal_o1372t1	48h_down	1120.4	-3.7549	0.614748	-6.10803	1.00869e-09	2.73112e-06	1.32835	Q#1356 - >Dgal_o1372t1_rframe-3[]	Dgal_o1372t1	specific	318289	277	339	1.00253e-15	71.9324	pfam16033	DUF4789	C	cl24562	Domain of unknown function (DUF4789); This presumed domain is functionally uncharacterized. This domain family is found in eukaryotes, and is typically between 87 and 100 amino acids in length. There is a conserved GPC sequence motif. There are two completely conserved C residues that may be functionally important.
Dgal_o1372t1	48h_down	1120.4	-3.7549	0.614748	-6.10803	1.00869e-09	2.73112e-06	1.32835	Q#1356 - >Dgal_o1372t1_rframe-3[]	Dgal_o1372t1	non-specific	272940	168	249	0.00475058	39.4531	TIGR00170	leuC	NC	cl00285	3-isopropylmalate dehydratase, large subunit; Members of this family are 3-isopropylmalate dehydratase, large subunit, or the large subunit domain of single-chain forms. Homoaconitase, aconitase, and 3-isopropylmalate dehydratase have similar overall structures. All are dehydratases (EC 4.2.1.-) and bind a Fe-4S iron-sulfur cluster. 3-isopropylmalate dehydratase is split into large (leuC) and sma…
Dgal_o1399d36353t4	48h_down	295.762	-2.17739	0.479282	-4.54303	5.54521e-06	0.00317709	1.11599	Q#1174 - >Dgal_o1399d36353t4_rframe-1[]	Dgal_o1399d36353t4	non-specific	238533	43	87	0.00535227	34.3327	cd01100	APPLE_Factor_XI_like	C	cl00112	Subfamily of PAN/APPLE-like domains; present in plasma prekallikrein/coagulation factor XI, microneme antigen proteins, and a few prokaryotic proteins. PAN/APPLE domains fulfill diverse biological functions by mediating protein-protein or protein-carbohydrate interactions.
Dgal_o1399d36353t4	48h_down	295.762	-2.17739	0.479282	-4.54303	5.54521e-06	0.00317709	1.11599	Q#1174 - >Dgal_o1399d36353t4_rframe-1[]	Dgal_o1399d36353t4	superfamily	320765	43	87	0.00535227	34.3327	cl00112	PAN_APPLE superfamily	C	-	PAN/APPLE-like domain; present in N-terminal (N) domains of plasminogen/ hepatocyte growth factor proteins, plasma prekallikrein/coagulation factor XI and microneme antigen proteins, plant receptor-like protein kinases, and various nematode and leech anti-platelet proteins. Common structural features include two disulfide bonds that link the alpha-helix to the central region of the protein. PAN d…
Dgal_o14110t3	48h_down	310.621	-1.59678	0.309147	-5.16513	2.40276e-07	0.00025056	1.11599	Q#1101 - >Dgal_o14110t3_rframe3[]	Dgal_o14110t3	non-specific	319912	350	393	0.00126336	39.0965	cd07249	MMCE	NC	cl14632	Methylmalonyl-CoA epimerase (MMCE); MMCE, also called methylmalonyl-CoA racemase (EC 5.1.99.1) interconverts (2R)-methylmalonyl-CoA and (2S)-methylmalonyl-CoA. MMCE has been found in bacteria, archaea, and in animals. In eukaryotes, MMCE is an essential enzyme in a pathway that converts propionyl-CoA to succinyl-CoA, and is important in the breakdown of odd-chain length fatty acids, branched-chai…
Dgal_o14110t3	48h_down	310.621	-1.59678	0.309147	-5.16513	2.40276e-07	0.00025056	1.11599	Q#1101 - >Dgal_o14110t3_rframe3[]	Dgal_o14110t3	non-specific	319913	262	485	3.67069e-57	190.844	cd07250	HPPD_C_like	-	cl14632	C-terminal domain of 4-hydroxyphenylpyruvate dioxygenase (HppD) and hydroxymandelate synthase (HmaS); HppD and HmaS are non-heme iron-dependent dioxygenases, which modify a common substrate, 4-hydroxyphenylpyruvate (HPP), but yield different products. HPPD catalyzes the second reaction in tyrosine catabolism, the conversion of 4-hydroxyphenylpyruvate to homogentisate (2,5-dihydroxyphenylacetic ac…
Dgal_o14110t3	48h_down	310.621	-1.59678	0.309147	-5.16513	2.40276e-07	0.00025056	1.11599	Q#1101 - >Dgal_o14110t3_rframe3[]	Dgal_o14110t3	specific	319930	103	245	2.12849e-20	87.6499	cd08342	HPPD_N_like	-	cl14632	N-terminal domain of 4-hydroxyphenylpyruvate dioxygenase (HPPD) and hydroxymandelate Synthase (HmaS); HppD and HmaS are non-heme iron-dependent dioxygenases, which modify a common substrate, 4-hydroxyphenylpyruvate (HPP), but yield different products. HPPD catalyzes the second reaction in tyrosine catabolism, the conversion of HPP to homogentisate (2,5-dihydroxyphenylacetic acid, HG). HmaS conver…
Dgal_o14110t3	48h_down	310.621	-1.59678	0.309147	-5.16513	2.40276e-07	0.00025056	1.11599	Q#1101 - >Dgal_o14110t3_rframe3[]	Dgal_o14110t3	superfamily	321674	407	447	0.00316316	36.6662	cl01799	Ribosomal_L13e superfamily	N	-	Ribosomal protein L13e; Ribosomal protein L13e.
Dgal_o14110t3	48h_down	310.621	-1.59678	0.309147	-5.16513	2.40276e-07	0.00025056	1.11599	Q#1101 - >Dgal_o14110t3_rframe3[]	Dgal_o14110t3	superfamily	326334	262	485	3.67069e-57	190.844	cl14632	VOC superfamily	-	-	vicinal oxygen chelate (VOC) family; The vicinal oxygen chelate (VOC) superfamily is composed of structurally related proteins with paired beta.alpha.beta.beta.beta motifs that provide a metal coordination environment with two or three open or readily accessible coordination sites to promote direct electrophilic participation of the metal ion in catalysis. VOC is found in a variety of structurall…
Dgal_o14110t3	48h_down	310.621	-1.59678	0.309147	-5.16513	2.40276e-07	0.00025056	1.11599	Q#1101 - >Dgal_o14110t3_rframe3[]	Dgal_o14110t3	superfamily	326334	103	245	2.12849e-20	87.6499	cl14632	VOC superfamily	-	-	vicinal oxygen chelate (VOC) family; The vicinal oxygen chelate (VOC) superfamily is composed of structurally related proteins with paired beta.alpha.beta.beta.beta motifs that provide a metal coordination environment with two or three open or readily accessible coordination sites to promote direct electrophilic participation of the metal ion in catalysis. VOC is found in a variety of structurall…
Dgal_o14110t3	48h_down	310.621	-1.59678	0.309147	-5.16513	2.40276e-07	0.00025056	1.11599	Q#1101 - >Dgal_o14110t3_rframe3[]	Dgal_o14110t3	superfamily	333201	100	487	3.00737e-54	188.258	cl28381	HppD superfamily	-	-	4-hydroxyphenylpyruvate dioxygenase and related hemolysins [Amino acid transport and metabolism, General function prediction only]; 4-hydroxyphenylpyruvate dioxygenase and related hemolysins [Amino acid transport and metabolism / General function prediction only].
Dgal_o14110t3	48h_down	310.621	-1.59678	0.309147	-5.16513	2.40276e-07	0.00025056	1.11599	Q#1101 - >Dgal_o14110t3_rframe3[]	Dgal_o14110t3	non-specific	225726	104	487	3.77892e-31	124.757	COG3185	HppD	-	cl28381	4-hydroxyphenylpyruvate dioxygenase and related hemolysins [Amino acid transport and metabolism, General function prediction only]; 4-hydroxyphenylpyruvate dioxygenase and related hemolysins [Amino acid transport and metabolism / General function prediction only].
Dgal_o14110t3	48h_down	310.621	-1.59678	0.309147	-5.16513	2.40276e-07	0.00025056	1.11599	Q#1101 - >Dgal_o14110t3_rframe3[]	Dgal_o14110t3	non-specific	307174	264	403	0.00198964	38.1972	pfam00903	Glyoxalase	-	cl14632	Glyoxalase/Bleomycin resistance protein/Dioxygenase superfamily; Glyoxalase/Bleomycin resistance protein/Dioxygenase superfamily.
Dgal_o14110t3	48h_down	310.621	-1.59678	0.309147	-5.16513	2.40276e-07	0.00025056	1.11599	Q#1101 - >Dgal_o14110t3_rframe3[]	Dgal_o14110t3	non-specific	215472	357	485	3.33444e-19	89.7349	PLN02875	PLN02875	N	cl28381	4-hydroxyphenylpyruvate dioxygenase
Dgal_o14110t3	48h_down	310.621	-1.59678	0.309147	-5.16513	2.40276e-07	0.00025056	1.11599	Q#1101 - >Dgal_o14110t3_rframe3[]	Dgal_o14110t3	non-specific	183397	407	447	0.00316316	36.6662	PRK12277	PRK12277	N	cl01799	50S ribosomal protein L13e; Provisional
Dgal_o14110t3	48h_down	310.621	-1.59678	0.309147	-5.16513	2.40276e-07	0.00025056	1.11599	Q#1101 - >Dgal_o14110t3_rframe3[]	Dgal_o14110t3	non-specific	273528	100	487	3.00737e-54	188.258	TIGR01263	4HPPD	-	cl28381	4-hydroxyphenylpyruvate dioxygenase; This protein oxidizes 4-hydroxyphenylpyruvate, a tyrosine and phenylalanine catabolite, to homogentisate. Homogentisate can undergo a further non-enzymatic oxidation and polymerization into brown pigments that protect some bacterial species from light. A similar process occurs spontaneously in blood and is hemolytic (see . In some bacterial species, this enzym…
Dgal_o1437t8	48h_down	570.009	-2.12403	0.406753	-5.22192	1.77081e-07	9.38851e-05	3.19235	Q#1166 - >Dgal_o1437t8_rframe2[]	Dgal_o1437t8	specific	100107	120	219	3.96956e-10	56.2842	cd02440	AdoMet_MTases	-	cl17173	S-adenosylmethionine-dependent methyltransferases (SAM or AdoMet-MTase), class I; AdoMet-MTases are enzymes that use S-adenosyl-L-methionine (SAM or AdoMet) as a substrate for methyltransfer, creating the product S-adenosyl-L-homocysteine (AdoHcy). There are at least five structurally distinct families of AdoMet-MTases, class I being the largest and most diverse. Within this class enzymes can be …
Dgal_o1437t8	48h_down	570.009	-2.12403	0.406753	-5.22192	1.77081e-07	9.38851e-05	3.19235	Q#1166 - >Dgal_o1437t8_rframe2[]	Dgal_o1437t8	superfamily	327401	122	218	1.53781e-14	68.1057	cl17173	AdoMet_MTases superfamily	-	-	S-adenosylmethionine-dependent methyltransferases (SAM or AdoMet-MTase), class I; AdoMet-MTases are enzymes that use S-adenosyl-L-methionine (SAM or AdoMet) as a substrate for methyltransfer, creating the product S-adenosyl-L-homocysteine (AdoHcy). There are at least five structurally distinct families of AdoMet-MTases, class I being the largest and most diverse. Within this class enzymes can be …
Dgal_o1437t8	48h_down	570.009	-2.12403	0.406753	-5.22192	1.77081e-07	9.38851e-05	3.19235	Q#1166 - >Dgal_o1437t8_rframe2[]	Dgal_o1437t8	superfamily	332920	118	216	3.81818e-06	47.2389	cl28099	SmtA superfamily	C	-	SAM-dependent methyltransferase [Secondary metabolites biosynthesis, transport and catabolism, General function prediction only]; SAM-dependent methyltransferases [Secondary metabolites biosynthesis, transport, and catabolism / General function prediction only].
Dgal_o1437t8	48h_down	570.009	-2.12403	0.406753	-5.22192	1.77081e-07	9.38851e-05	3.19235	Q#1166 - >Dgal_o1437t8_rframe2[]	Dgal_o1437t8	non-specific	223574	116	246	5.77232e-05	43.7345	COG0500	SmtA	C	cl28099	SAM-dependent methyltransferase [Secondary metabolites biosynthesis, transport and catabolism, General function prediction only]; SAM-dependent methyltransferases [Secondary metabolites biosynthesis, transport, and catabolism / General function prediction only].
Dgal_o1437t8	48h_down	570.009	-2.12403	0.406753	-5.22192	1.77081e-07	9.38851e-05	3.19235	Q#1166 - >Dgal_o1437t8_rframe2[]	Dgal_o1437t8	non-specific	225136	113	249	1.82676e-11	63.052	COG2226	UbiE	C	cl17173	Ubiquinone/menaquinone biosynthesis C-methylase UbiE [Coenzyme transport and metabolism]; Methylase involved in ubiquinone/menaquinone biosynthesis [Coenzyme metabolism].
Dgal_o1437t8	48h_down	570.009	-2.12403	0.406753	-5.22192	1.77081e-07	9.38851e-05	3.19235	Q#1166 - >Dgal_o1437t8_rframe2[]	Dgal_o1437t8	non-specific	279542	168	221	0.00166865	39.3448	pfam01209	Ubie_methyltran	NC	cl17173	ubiE/COQ5 methyltransferase family; ubiE/COQ5 methyltransferase family.
Dgal_o1437t8	48h_down	570.009	-2.12403	0.406753	-5.22192	1.77081e-07	9.38851e-05	3.19235	Q#1166 - >Dgal_o1437t8_rframe2[]	Dgal_o1437t8	specific	311935	122	218	1.53781e-14	68.1057	pfam08241	Methyltransf_11	-	cl17173	Methyltransferase domain; Members of this family are SAM dependent methyltransferases.
Dgal_o1437t8	48h_down	570.009	-2.12403	0.406753	-5.22192	1.77081e-07	9.38851e-05	3.19235	Q#1166 - >Dgal_o1437t8_rframe2[]	Dgal_o1437t8	non-specific	311936	122	216	3.74747e-10	56.2245	pfam08242	Methyltransf_12	-	cl17173	Methyltransferase domain; Members of this family are SAM dependent methyltransferases.
Dgal_o1437t8	48h_down	570.009	-2.12403	0.406753	-5.22192	1.77081e-07	9.38851e-05	3.19235	Q#1166 - >Dgal_o1437t8_rframe2[]	Dgal_o1437t8	non-specific	316049	113	229	5.18659e-06	45.8701	pfam13489	Methyltransf_23	C	cl17173	Methyltransferase domain; This family appears to be a methyltransferase domain.
Dgal_o1437t8	48h_down	570.009	-2.12403	0.406753	-5.22192	1.77081e-07	9.38851e-05	3.19235	Q#1166 - >Dgal_o1437t8_rframe2[]	Dgal_o1437t8	non-specific	316196	121	215	2.76768e-12	61.8128	pfam13649	Methyltransf_25	-	cl17173	Methyltransferase domain; This family appears to be a methyltransferase domain.
Dgal_o1437t8	48h_down	570.009	-2.12403	0.406753	-5.22192	1.77081e-07	9.38851e-05	3.19235	Q#1166 - >Dgal_o1437t8_rframe2[]	Dgal_o1437t8	non-specific	316372	115	217	4.66803e-06	45.4927	pfam13847	Methyltransf_31	C	cl17173	Methyltransferase domain; This family appears to have methyltransferase activity.
Dgal_o1437t8	48h_down	570.009	-2.12403	0.406753	-5.22192	1.77081e-07	9.38851e-05	3.19235	Q#1166 - >Dgal_o1437t8_rframe2[]	Dgal_o1437t8	non-specific	234689	169	216	2.11081e-05	45.1442	PRK00216	ubiE	NC	cl17173	ubiquinone/menaquinone biosynthesis methyltransferase; Reviewed
Dgal_o1437t8	48h_down	570.009	-2.12403	0.406753	-5.22192	1.77081e-07	9.38851e-05	3.19235	Q#1166 - >Dgal_o1437t8_rframe2[]	Dgal_o1437t8	non-specific	181382	118	216	3.81818e-06	47.2389	PRK08317	PRK08317	C	cl28099	hypothetical protein; Provisional
Dgal_o1437t8	48h_down	570.009	-2.12403	0.406753	-5.22192	1.77081e-07	9.38851e-05	3.19235	Q#1166 - >Dgal_o1437t8_rframe2[]	Dgal_o1437t8	non-specific	237007	169	218	8.35419e-05	43.3985	PRK11873	arsM	NC	cl28099	arsenite S-adenosylmethyltransferase; Reviewed
Dgal_o1437t8	48h_down	570.009	-2.12403	0.406753	-5.22192	1.77081e-07	9.38851e-05	3.19235	Q#1166 - >Dgal_o1437t8_rframe2[]	Dgal_o1437t8	non-specific	273884	113	221	6.14194e-08	52.2647	TIGR01934	MenG_MenH_UbiE	C	cl17173	ubiquinone/menaquinone biosynthesis methyltransferases; This model represents a family of methyltransferases involved in the biosynthesis of menaquinone and ubiqinone. Some members such as the UbiE enzyme from E. coli are believed to act in both pathways, while others may act in only the menaquinone pathway. These methyltransferases are members of the UbiE/CoQ family of methyltransferases (pfam01…
Dgal_o1437t8	48h_down	570.009	-2.12403	0.406753	-5.22192	1.77081e-07	9.38851e-05	3.19235	Q#1166 - >Dgal_o1437t8_rframe2[]	Dgal_o1437t8	non-specific	273953	81	215	5.82846e-06	46.5109	TIGR02072	BioC	C	cl28099	malonyl-acyl carrier protein O-methyltransferase BioC; This enzyme, which is found in biotin biosynthetic gene clusters in proteobacteria, firmicutes, green-sulfur bacteria, fusobacterium and bacteroides, carries out an enzymatic step prior to the formation of pimeloyl-CoA, namely O-methylation of the malonyl group preferentially while on acyl carrier protein. The enzyme is recognizable as a meth…
Dgal_o1437t8	48h_down	570.009	-2.12403	0.406753	-5.22192	1.77081e-07	9.38851e-05	3.19235	Q#1166 - >Dgal_o1437t8_rframe2[]	Dgal_o1437t8	non-specific	131799	181	232	0.00924886	37.0906	TIGR02752	MenG_heptapren	N	cl17173	demethylmenaquinone methyltransferase; MenG is a generic term for a methyltransferase that catalyzes the last step in menaquinone biosynthesis; the exact enzymatic activity differs for different MenG because the menaquinone differ in their prenoid side chains in different species. Members of this MenG protein family are 2-heptaprenyl-1,4-naphthoquinone methyltransferase, and are found together in…
Dgal_o1442t7	48h_down	315.223	-6.98441	1.22001	-5.72488	1.03508e-08	2.05284e-05	1.11599	Q#1461 - >Dgal_o1442t7_rframe3[]	Dgal_o1442t7	non-specific	238040	338	371	0.00435586	38.3755	cd00087	FReD	C	cl00085	Fibrinogen-related domains (FReDs); C terminal globular domain of fibrinogen. Fibrinogen is involved in blood clotting, being activated by thrombin to assemble into fibrin clots. The N-termini of 2 times 3 chains come together to form a globular arrangement called the disulfide knot. The C termini of fibrinogen chains end in globular domains, which are not completely equivalent. C terminal globul…
Dgal_o1442t7	48h_down	315.223	-6.98441	1.22001	-5.72488	1.03508e-08	2.05284e-05	1.11599	Q#1461 - >Dgal_o1442t7_rframe3[]	Dgal_o1442t7	superfamily	294064	339	371	0.00386357	38.7974	cl00085	FReD superfamily	C	-	Fibrinogen-related domains (FReDs); C terminal globular domain of fibrinogen. Fibrinogen is involved in blood clotting, being activated by thrombin to assemble into fibrin clots. The N-termini of 2 times 3 chains come together to form a globular arrangement called the disulfide knot. The C termini of fibrinogen chains end in globular domains, which are not completely equivalent. C terminal globul…
Dgal_o1442t7	48h_down	315.223	-6.98441	1.22001	-5.72488	1.03508e-08	2.05284e-05	1.11599	Q#1461 - >Dgal_o1442t7_rframe3[]	Dgal_o1442t7	superfamily	321934	125	250	3.94407e-14	71.7319	cl02436	COLFI superfamily	C	-	Fibrillar collagen C-terminal domain; Found at C-termini of fibrillar collagens: Ephydatia muelleri procollagen EMF1 alpha, vertebrate collagens alpha(1)III, alpha(1)II, alpha(2)V etc.
Dgal_o1442t7	48h_down	315.223	-6.98441	1.22001	-5.72488	1.03508e-08	2.05284e-05	1.11599	Q#1461 - >Dgal_o1442t7_rframe3[]	Dgal_o1442t7	superfamily	329144	397	520	1.57267e-17	78.4843	cl23878	C1q superfamily	-	-	C1q domain; C1q is a subunit of the C1 enzyme complex that activates the serum complement system.
Dgal_o1442t7	48h_down	315.223	-6.98441	1.22001	-5.72488	1.03508e-08	2.05284e-05	1.11599	Q#1461 - >Dgal_o1442t7_rframe3[]	Dgal_o1442t7	non-specific	306816	397	520	1.57267e-17	78.4843	pfam00386	C1q	-	cl23878	C1q domain; C1q is a subunit of the C1 enzyme complex that activates the serum complement system.
Dgal_o1442t7	48h_down	315.223	-6.98441	1.22001	-5.72488	1.03508e-08	2.05284e-05	1.11599	Q#1461 - >Dgal_o1442t7_rframe3[]	Dgal_o1442t7	non-specific	307527	129	250	1.4298e-12	66.9572	pfam01410	COLFI	C	cl02436	Fibrillar collagen C-terminal domain; Found at C-termini of fibrillar collagens: Ephydatia muelleri procollagen EMF1 alpha, vertebrate collagens alpha(1)III, alpha(1)II, alpha(2)V etc.
Dgal_o1442t7	48h_down	315.223	-6.98441	1.22001	-5.72488	1.03508e-08	2.05284e-05	1.11599	Q#1461 - >Dgal_o1442t7_rframe3[]	Dgal_o1442t7	non-specific	197483	125	250	3.94407e-14	71.7319	smart00038	COLFI	C	cl02436	Fibrillar collagens C-terminal domain; Found at C-termini of fibrillar collagens: Ephydatia muelleri procollagen EMF1alpha, vertebrate collagens alpha(1)III, alpha(1)II, alpha(2)V etc.
Dgal_o1442t7	48h_down	315.223	-6.98441	1.22001	-5.72488	1.03508e-08	2.05284e-05	1.11599	Q#1461 - >Dgal_o1442t7_rframe3[]	Dgal_o1442t7	non-specific	128420	397	523	1.5465e-07	50.3785	smart00110	C1Q	-	cl23878	Complement component C1q domain; Globular domain found in many collagens and eponymously in complement C1q. When part of full length proteins these domains form a 'bouquet' due to the multimerization of heterotrimers. The C1q fold is similar to that of tumour necrosis factor.
Dgal_o1442t7	48h_down	315.223	-6.98441	1.22001	-5.72488	1.03508e-08	2.05284e-05	1.11599	Q#1461 - >Dgal_o1442t7_rframe3[]	Dgal_o1442t7	non-specific	214548	339	371	0.00386357	38.7974	smart00186	FBG	C	cl00085	Fibrinogen-related domains (FReDs); Domain present at the C-termini of fibrinogen beta and gamma chains, and a variety of fibrinogen-related proteins, including tenascin and Drosophila scabrous.
Dgal_o14549t2	48h_down	354.873	-3.11828	0.705997	-4.41685	1.00152e-05	0.0021602	3.10405	Q#1317 - >Dgal_o14549t2_rframe3[]	Dgal_o14549t2	superfamily	322203	42	275	1.93142e-59	191.7	cl03120	ELO superfamily	-	-	GNS1/SUR4 family; Members of this family are involved in long chain fatty acid elongation systems that produce the 26-carbon precursors for ceramide and sphingolipid synthesis. Predicted to be integral membrane proteins, in eukaryotes they are probably located on the endoplasmic reticulum. Yeast ELO3 affects plasma membrane H+-ATPase activity, and may act on a glucose-signaling pathway that contr…
Dgal_o14549t2	48h_down	354.873	-3.11828	0.705997	-4.41685	1.00152e-05	0.0021602	3.10405	Q#1317 - >Dgal_o14549t2_rframe3[]	Dgal_o14549t2	specific	307345	42	275	1.93142e-59	191.7	pfam01151	ELO	-	cl03120	GNS1/SUR4 family; Members of this family are involved in long chain fatty acid elongation systems that produce the 26-carbon precursors for ceramide and sphingolipid synthesis. Predicted to be integral membrane proteins, in eukaryotes they are probably located on the endoplasmic reticulum. Yeast ELO3 affects plasma membrane H+-ATPase activity, and may act on a glucose-signaling pathway that contr…
Dgal_o14549t2	48h_down	354.873	-3.11828	0.705997	-4.41685	1.00152e-05	0.0021602	3.10405	Q#1317 - >Dgal_o14549t2_rframe3[]	Dgal_o14549t2	non-specific	140278	132	226	1.5414e-06	48.6949	PTZ00251	PTZ00251	NC	cl03120	fatty acid elongase; Provisional
Dgal_o14549t4	48h_down	85.4591	-2.3164	0.547986	-4.22712	2.36705e-05	0.0134804	0.842051	Q#1195 - >Dgal_o14549t4_rframe1[]	Dgal_o14549t4	superfamily	322203	1	212	9.6795e-50	164.736	cl03120	ELO superfamily	-	-	GNS1/SUR4 family; Members of this family are involved in long chain fatty acid elongation systems that produce the 26-carbon precursors for ceramide and sphingolipid synthesis. Predicted to be integral membrane proteins, in eukaryotes they are probably located on the endoplasmic reticulum. Yeast ELO3 affects plasma membrane H+-ATPase activity, and may act on a glucose-signaling pathway that contr…
Dgal_o14549t4	48h_down	85.4591	-2.3164	0.547986	-4.22712	2.36705e-05	0.0134804	0.842051	Q#1195 - >Dgal_o14549t4_rframe1[]	Dgal_o14549t4	specific	307345	1	212	9.6795e-50	164.736	pfam01151	ELO	-	cl03120	GNS1/SUR4 family; Members of this family are involved in long chain fatty acid elongation systems that produce the 26-carbon precursors for ceramide and sphingolipid synthesis. Predicted to be integral membrane proteins, in eukaryotes they are probably located on the endoplasmic reticulum. Yeast ELO3 affects plasma membrane H+-ATPase activity, and may act on a glucose-signaling pathway that contr…
Dgal_o14549t4	48h_down	85.4591	-2.3164	0.547986	-4.22712	2.36705e-05	0.0134804	0.842051	Q#1195 - >Dgal_o14549t4_rframe1[]	Dgal_o14549t4	non-specific	140278	69	163	3.5504e-06	47.1541	PTZ00251	PTZ00251	NC	cl03120	fatty acid elongase; Provisional
Dgal_o15873d40088t1	48h_down	454.44	-2.20013	0.515042	-4.27174	1.93953e-05	0.00382052	3.10405	Q#1180 - >Dgal_o15873d40088t1_rframe-1[]	Dgal_o15873d40088t1	specific	99960	103	514	9.29962e-32	127.094	cd03784	GT1_Gtf_like	-	cl10013	This family includes the Gtfs, a group of homologous glycosyltransferases involved in the final stages of the biosynthesis of antibiotics vancomycin and related chloroeremomycin. Gtfs transfer sugar moieties from an activated NDP-sugar donor to the oxidatively cross-linked heptapeptide core of vancomycin group antibiotics. The core structure is important for the bioactivity of the antibiotics.
Dgal_o15873d40088t1	48h_down	454.44	-2.20013	0.515042	-4.27174	1.93953e-05	0.00382052	3.10405	Q#1180 - >Dgal_o15873d40088t1_rframe-1[]	Dgal_o15873d40088t1	non-specific	99961	458	515	0.000373985	42.8512	cd03785	GT1_MurG	N	cl10013	MurG is an N-acetylglucosaminyltransferase, the last enzyme involved in the intracellular phase of peptidoglycan biosynthesis. It transfers N-acetyl-D-glucosamine (GlcNAc) from UDP-GlcNAc to the C4 hydroxyl of a lipid-linked N-acetylmuramoyl pentapeptide (NAM). The resulting disaccharide is then transported across the cell membrane, where it is polymerized into NAG-NAM cell-wall repeat structure.…
Dgal_o15873d40088t1	48h_down	454.44	-2.20013	0.515042	-4.27174	1.93953e-05	0.00382052	3.10405	Q#1180 - >Dgal_o15873d40088t1_rframe-1[]	Dgal_o15873d40088t1	superfamily	324558	78	543	1.69034e-50	182.079	cl10013	Glycosyltransferase_GTB_type superfamily	-	-	Glycosyltransferases catalyze the transfer of sugar moieties from activated donor molecules to specific acceptor molecules, forming glycosidic bonds. The acceptor molecule can be a lipid, a protein, a heterocyclic compound, or another carbohydrate residue. The structures of the formed glycoconjugates are extremely diverse, reflecting a wide range of biological functions. The members of this famil…
Dgal_o15873d40088t1	48h_down	454.44	-2.20013	0.515042	-4.27174	1.93953e-05	0.00382052	3.10405	Q#1180 - >Dgal_o15873d40088t1_rframe-1[]	Dgal_o15873d40088t1	superfamily	330975	112	585	6.43624e-86	276.597	cl26154	UDPGT superfamily	-	-	UDP-glucoronosyl and UDP-glucosyl transferase; UDP-glucoronosyl and UDP-glucosyl transferase.
Dgal_o15873d40088t1	48h_down	454.44	-2.20013	0.515042	-4.27174	1.93953e-05	0.00382052	3.10405	Q#1180 - >Dgal_o15873d40088t1_rframe-1[]	Dgal_o15873d40088t1	superfamily	333079	438	519	0.000571758	42.3126	cl28259	MurG superfamily	N	-	UDP-N-acetylglucosamine:LPS N-acetylglucosamine transferase [Cell wall/membrane/envelope biogenesis]; UDP-N-acetylglucosamine:LPS N-acetylglucosamine transferase [Cell envelope biogenesis, outer membrane].
Dgal_o15873d40088t1	48h_down	454.44	-2.20013	0.515042	-4.27174	1.93953e-05	0.00382052	3.10405	Q#1180 - >Dgal_o15873d40088t1_rframe-1[]	Dgal_o15873d40088t1	non-specific	223779	438	519	0.000571758	42.3126	COG0707	MurG	N	cl28259	UDP-N-acetylglucosamine:LPS N-acetylglucosamine transferase [Cell wall/membrane/envelope biogenesis]; UDP-N-acetylglucosamine:LPS N-acetylglucosamine transferase [Cell envelope biogenesis, outer membrane].
Dgal_o15873d40088t1	48h_down	454.44	-2.20013	0.515042	-4.27174	1.93953e-05	0.00382052	3.10405	Q#1180 - >Dgal_o15873d40088t1_rframe-1[]	Dgal_o15873d40088t1	non-specific	224732	346	521	2.73762e-24	105.205	COG1819	YjiC	N	cl26154	UDP:flavonoid glycosyltransferase YjiC, YdhE family [Carbohydrate transport and metabolism]; Glycosyl transferases, related to UDP-glucuronosyltransferase [Carbohydrate transport and metabolism / Signal transduction mechanisms].
Dgal_o15873d40088t1	48h_down	454.44	-2.20013	0.515042	-4.27174	1.93953e-05	0.00382052	3.10405	Q#1180 - >Dgal_o15873d40088t1_rframe-1[]	Dgal_o15873d40088t1	non-specific	278624	112	585	6.43624e-86	276.597	pfam00201	UDPGT	-	cl26154	UDP-glucoronosyl and UDP-glucosyl transferase; UDP-glucoronosyl and UDP-glucosyl transferase.
Dgal_o15873d40088t1	48h_down	454.44	-2.20013	0.515042	-4.27174	1.93953e-05	0.00382052	3.10405	Q#1180 - >Dgal_o15873d40088t1_rframe-1[]	Dgal_o15873d40088t1	non-specific	282021	438	515	0.00271587	38.8422	pfam04101	Glyco_tran_28_C	N	cl10013	Glycosyltransferase family 28 C-terminal domain; The glycosyltransferase family 28 includes monogalactosyldiacylglycerol synthase (EC 2.4.1.46) and UDP-N-acetylglucosamine transferase (EC 2.4.1.-). Structural analysis suggests the C-terminal domain contains the UDP-GlcNAc binding site.
Dgal_o15873d40088t1	48h_down	454.44	-2.20013	0.515042	-4.27174	1.93953e-05	0.00382052	3.10405	Q#1180 - >Dgal_o15873d40088t1_rframe-1[]	Dgal_o15873d40088t1	specific	223071	78	543	1.69034e-50	182.079	PHA03392	egt	-	cl10013	ecdysteroid UDP-glucosyltransferase; Provisional
Dgal_o15873d40088t1	48h_down	454.44	-2.20013	0.515042	-4.27174	1.93953e-05	0.00382052	3.10405	Q#1180 - >Dgal_o15873d40088t1_rframe-1[]	Dgal_o15873d40088t1	non-specific	215084	426	474	1.07334e-08	57.76	PLN00164	PLN00164	N	cl10013	glucosyltransferase; Provisional
Dgal_o15873d40088t1	48h_down	454.44	-2.20013	0.515042	-4.27174	1.93953e-05	0.00382052	3.10405	Q#1180 - >Dgal_o15873d40088t1_rframe-1[]	Dgal_o15873d40088t1	non-specific	177813	424	494	5.76966e-12	67.7718	PLN02152	PLN02152	N	cl10013	indole-3-acetate beta-glucosyltransferase
Dgal_o15873d40088t1	48h_down	454.44	-2.20013	0.515042	-4.27174	1.93953e-05	0.00382052	3.10405	Q#1180 - >Dgal_o15873d40088t1_rframe-1[]	Dgal_o15873d40088t1	non-specific	215112	426	493	6.85314e-07	51.725	PLN02167	PLN02167	N	cl10013	UDP-glycosyltransferase family protein
Dgal_o15873d40088t1	48h_down	454.44	-2.20013	0.515042	-4.27174	1.93953e-05	0.00382052	3.10405	Q#1180 - >Dgal_o15873d40088t1_rframe-1[]	Dgal_o15873d40088t1	non-specific	177830	424	479	3.02624e-10	62.3565	PLN02173	PLN02173	N	cl10013	UDP-glucosyl transferase family protein
Dgal_o15873d40088t1	48h_down	454.44	-2.20013	0.515042	-4.27174	1.93953e-05	0.00382052	3.10405	Q#1180 - >Dgal_o15873d40088t1_rframe-1[]	Dgal_o15873d40088t1	non-specific	177857	310	491	1.96367e-09	60.0511	PLN02207	PLN02207	N	cl10013	UDP-glycosyltransferase
Dgal_o15873d40088t1	48h_down	454.44	-2.20013	0.515042	-4.27174	1.93953e-05	0.00382052	3.10405	Q#1180 - >Dgal_o15873d40088t1_rframe-1[]	Dgal_o15873d40088t1	non-specific	215127	361	521	1.35872e-12	70.0648	PLN02210	PLN02210	N	cl10013	UDP-glucosyl transferase
Dgal_o15873d40088t1	48h_down	454.44	-2.20013	0.515042	-4.27174	1.93953e-05	0.00382052	3.10405	Q#1180 - >Dgal_o15873d40088t1_rframe-1[]	Dgal_o15873d40088t1	non-specific	178032	424	475	2.7123e-08	56.2014	PLN02410	PLN02410	N	cl10013	UDP-glucoronosyl/UDP-glucosyl transferase family protein
Dgal_o15873d40088t1	48h_down	454.44	-2.20013	0.515042	-4.27174	1.93953e-05	0.00382052	3.10405	Q#1180 - >Dgal_o15873d40088t1_rframe-1[]	Dgal_o15873d40088t1	non-specific	215247	425	480	2.87989e-10	62.7175	PLN02448	PLN02448	N	cl10013	UDP-glycosyltransferase family protein
Dgal_o15873d40088t1	48h_down	454.44	-2.20013	0.515042	-4.27174	1.93953e-05	0.00382052	3.10405	Q#1180 - >Dgal_o15873d40088t1_rframe-1[]	Dgal_o15873d40088t1	non-specific	215293	427	473	1.94358e-05	47.1614	PLN02534	PLN02534	N	cl10013	UDP-glycosyltransferase
Dgal_o15873d40088t1	48h_down	454.44	-2.20013	0.515042	-4.27174	1.93953e-05	0.00382052	3.10405	Q#1180 - >Dgal_o15873d40088t1_rframe-1[]	Dgal_o15873d40088t1	non-specific	215304	423	488	2.50164e-08	56.3327	PLN02554	PLN02554	N	cl10013	UDP-glycosyltransferase family protein
Dgal_o15873d40088t1	48h_down	454.44	-2.20013	0.515042	-4.27174	1.93953e-05	0.00382052	3.10405	Q#1180 - >Dgal_o15873d40088t1_rframe-1[]	Dgal_o15873d40088t1	non-specific	178170	399	474	4.90102e-12	68.2864	PLN02555	PLN02555	N	cl10013	limonoid glucosyltransferase
Dgal_o15873d40088t1	48h_down	454.44	-2.20013	0.515042	-4.27174	1.93953e-05	0.00382052	3.10405	Q#1180 - >Dgal_o15873d40088t1_rframe-1[]	Dgal_o15873d40088t1	non-specific	215305	423	516	5.94659e-05	45.6425	PLN02562	PLN02562	N	cl10013	UDP-glycosyltransferase
Dgal_o15873d40088t1	48h_down	454.44	-2.20013	0.515042	-4.27174	1.93953e-05	0.00382052	3.10405	Q#1180 - >Dgal_o15873d40088t1_rframe-1[]	Dgal_o15873d40088t1	non-specific	178275	425	541	2.74482e-05	46.8202	PLN02670	PLN02670	N	cl10013	transferase, transferring glycosyl groups
Dgal_o15873d40088t1	48h_down	454.44	-2.20013	0.515042	-4.27174	1.93953e-05	0.00382052	3.10405	Q#1180 - >Dgal_o15873d40088t1_rframe-1[]	Dgal_o15873d40088t1	non-specific	178364	427	527	0.00148267	41.2024	PLN02764	PLN02764	N	cl10013	glycosyltransferase family protein
Dgal_o15873d40088t1	48h_down	454.44	-2.20013	0.515042	-4.27174	1.93953e-05	0.00382052	3.10405	Q#1180 - >Dgal_o15873d40088t1_rframe-1[]	Dgal_o15873d40088t1	non-specific	215465	351	474	1.3584e-06	51.0241	PLN02863	PLN02863	N	cl10013	UDP-glucoronosyl/UDP-glucosyl transferase family protein
Dgal_o15873d40088t1	48h_down	454.44	-2.20013	0.515042	-4.27174	1.93953e-05	0.00382052	3.10405	Q#1180 - >Dgal_o15873d40088t1_rframe-1[]	Dgal_o15873d40088t1	non-specific	178572	399	528	1.12021e-09	60.7636	PLN02992	PLN02992	N	cl10013	coniferyl-alcohol glucosyltransferase
Dgal_o15873d40088t1	48h_down	454.44	-2.20013	0.515042	-4.27174	1.93953e-05	0.00382052	3.10405	Q#1180 - >Dgal_o15873d40088t1_rframe-1[]	Dgal_o15873d40088t1	non-specific	178581	382	473	3.58642e-07	52.7704	PLN03004	PLN03004	N	cl10013	UDP-glycosyltransferase
Dgal_o15873d40088t1	48h_down	454.44	-2.20013	0.515042	-4.27174	1.93953e-05	0.00382052	3.10405	Q#1180 - >Dgal_o15873d40088t1_rframe-1[]	Dgal_o15873d40088t1	non-specific	178584	427	473	0.00522443	39.4563	PLN03007	PLN03007	N	cl10013	UDP-glucosyltransferase family protein
Dgal_o15873d40088t1	48h_down	454.44	-2.20013	0.515042	-4.27174	1.93953e-05	0.00382052	3.10405	Q#1180 - >Dgal_o15873d40088t1_rframe-1[]	Dgal_o15873d40088t1	non-specific	178589	424	485	2.25216e-07	53.5433	PLN03015	PLN03015	N	cl10013	UDP-glucosyl transferase
Dgal_o15873d40088t1	48h_down	454.44	-2.20013	0.515042	-4.27174	1.93953e-05	0.00382052	3.10405	Q#1180 - >Dgal_o15873d40088t1_rframe-1[]	Dgal_o15873d40088t1	non-specific	273616	113	521	2.09877e-26	111.315	TIGR01426	MGT	-	cl26154	glycosyltransferase, MGT family; This model describes the MGT (macroside glycosyltransferase) subfamily of the UDP-glucuronosyltransferase family. Members include a number of glucosyl transferases for macrolide antibiotic inactivation, but also include transferases of glucose-related sugars for macrolide antibiotic production. [Cellular processes, Toxin production and resistance]
Dgal_o15873d40088t1	48h_down	454.44	-2.20013	0.515042	-4.27174	1.93953e-05	0.00382052	3.10405	Q#1180 - >Dgal_o15873d40088t1_rframe-1[]	Dgal_o15873d40088t1	non-specific	275309	416	521	5.60004e-13	70.7502	TIGR04516	glycosyl_450act	N	cl10013	glycosyltransferase, activator-dependent family; Many biosynthesis clusters for secondary metabolites feature a glycosyltransferase gene next to a P450 homolog, often with the P450 lacking a critical heme-binding Cys. These P540-derived sequences seem to be allosteric activators of glycosyltransferases such as the member of this family. This model describes a set of related glycosyltransferases, …
Dgal_o15926t8	48h_down	1672.32	-3.70631	0.754346	-4.91328	8.95674e-07	0.000491723	1.87179	Q#1346 - >Dgal_o15926t8_rframe2[]	Dgal_o15926t8	superfamily	318334	112	147	0.00358936	34.3422	cl24601	DUF4816 superfamily	-	-	Domain of unknown function (DUF4816); This family of proteins is functionally uncharacterized. This family of proteins is found in bacteria and eukaryotes. Proteins in this family are typically between 178 and 456 amino acids in length. There is a conserved WKP sequence motif.
Dgal_o15926t8	48h_down	1672.32	-3.70631	0.754346	-4.91328	8.95674e-07	0.000491723	1.87179	Q#1345 - >Dgal_o15926t8_rframe1[]	Dgal_o15926t8	superfamily	330347	151	235	0.00687949	36.0075	cl25526	TonB_N superfamily	N	-	TonB N-terminal region; TonB_N is a short domain found just downstream of the cytoplasmic-membrane anchor at the N-terminus of TonB proteins. The exact function is not known.
Dgal_o15926t8	48h_down	1672.32	-3.70631	0.754346	-4.91328	8.95674e-07	0.000491723	1.87179	Q#1346 - >Dgal_o15926t8_rframe2[]	Dgal_o15926t8	superfamily	330347	97	181	0.000506874	40.4361	cl25526	TonB_N superfamily	NC	-	TonB N-terminal region; TonB_N is a short domain found just downstream of the cytoplasmic-membrane anchor at the N-terminus of TonB proteins. The exact function is not known.
Dgal_o15926t8	48h_down	1672.32	-3.70631	0.754346	-4.91328	8.95674e-07	0.000491723	1.87179	Q#1345 - >Dgal_o15926t8_rframe1[]	Dgal_o15926t8	superfamily	330686	139	217	8.83447e-09	53.0392	cl25865	Trypan_PARP superfamily	N	-	Procyclic acidic repetitive protein (PARP); This family consists of several Trypanosoma brucei procyclic acidic repetitive protein (PARP) like sequences. The procyclic acidic repetitive protein (parp) genes of Trypanosoma brucei encode a small family of abundant surface proteins whose expression is restricted to the procyclic form of the parasite. They are found at two unlinked loci, parpA and pa…
Dgal_o15926t8	48h_down	1672.32	-3.70631	0.754346	-4.91328	8.95674e-07	0.000491723	1.87179	Q#1345 - >Dgal_o15926t8_rframe1[]	Dgal_o15926t8	superfamily	236940	146	219	0.00803977	36.9044	cl25866	PRK11633 superfamily	NC	-	cell division protein DedD; Provisional
Dgal_o15926t8	48h_down	1672.32	-3.70631	0.754346	-4.91328	8.95674e-07	0.000491723	1.87179	Q#1345 - >Dgal_o15926t8_rframe1[]	Dgal_o15926t8	superfamily	331440	151	253	0.000251813	42.3129	cl26619	Myco_arth_vir_N superfamily	C	-	Mycoplasma virulence signal region (Myco_arth_vir_N); This entry represents the N-terminal region of a family of large, virulence-associated proteins in Mycoplasma arthritidis and smaller proteins in Mycoplasma capricolum. It includes a probable signal sequence or signal anchor, which, in most instances, has four consecutive Lys residues before the hydrophobic stretch.
Dgal_o15926t8	48h_down	1672.32	-3.70631	0.754346	-4.91328	8.95674e-07	0.000491723	1.87179	Q#1345 - >Dgal_o15926t8_rframe1[]	Dgal_o15926t8	superfamily	332172	151	218	0.000408661	41.5364	cl27351	E3_binding superfamily	NC	-	e3 binding domain; This family represents a small domain of the E2 subunit of 2-oxo-acid dehydrogenases responsible for the binding of the E3 subunit.
Dgal_o15926t8	48h_down	1672.32	-3.70631	0.754346	-4.91328	8.95674e-07	0.000491723	1.87179	Q#1345 - >Dgal_o15926t8_rframe1[]	Dgal_o15926t8	non-specific	114603	139	217	8.83447e-09	53.0392	pfam05887	Trypan_PARP	N	cl25865	Procyclic acidic repetitive protein (PARP); This family consists of several Trypanosoma brucei procyclic acidic repetitive protein (PARP) like sequences. The procyclic acidic repetitive protein (parp) genes of Trypanosoma brucei encode a small family of abundant surface proteins whose expression is restricted to the procyclic form of the parasite. They are found at two unlinked loci, parpA and pa…
Dgal_o15926t8	48h_down	1672.32	-3.70631	0.754346	-4.91328	8.95674e-07	0.000491723	1.87179	Q#1345 - >Dgal_o15926t8_rframe1[]	Dgal_o15926t8	non-specific	114603	151	208	2.4043e-08	51.8836	pfam05887	Trypan_PARP	N	cl25865	Procyclic acidic repetitive protein (PARP); This family consists of several Trypanosoma brucei procyclic acidic repetitive protein (PARP) like sequences. The procyclic acidic repetitive protein (parp) genes of Trypanosoma brucei encode a small family of abundant surface proteins whose expression is restricted to the procyclic form of the parasite. They are found at two unlinked loci, parpA and pa…
Dgal_o15926t8	48h_down	1672.32	-3.70631	0.754346	-4.91328	8.95674e-07	0.000491723	1.87179	Q#1345 - >Dgal_o15926t8_rframe1[]	Dgal_o15926t8	non-specific	114603	147	224	1.36233e-07	49.9576	pfam05887	Trypan_PARP	N	cl25865	Procyclic acidic repetitive protein (PARP); This family consists of several Trypanosoma brucei procyclic acidic repetitive protein (PARP) like sequences. The procyclic acidic repetitive protein (parp) genes of Trypanosoma brucei encode a small family of abundant surface proteins whose expression is restricted to the procyclic form of the parasite. They are found at two unlinked loci, parpA and pa…
Dgal_o15926t8	48h_down	1672.32	-3.70631	0.754346	-4.91328	8.95674e-07	0.000491723	1.87179	Q#1345 - >Dgal_o15926t8_rframe1[]	Dgal_o15926t8	non-specific	318287	151	235	0.00687949	36.0075	pfam16031	TonB_N	N	cl25526	TonB N-terminal region; TonB_N is a short domain found just downstream of the cytoplasmic-membrane anchor at the N-terminus of TonB proteins. The exact function is not known.
Dgal_o15926t8	48h_down	1672.32	-3.70631	0.754346	-4.91328	8.95674e-07	0.000491723	1.87179	Q#1346 - >Dgal_o15926t8_rframe2[]	Dgal_o15926t8	non-specific	318334	112	147	0.00358936	34.3422	pfam16086	DUF4816	-	cl24601	Domain of unknown function (DUF4816); This family of proteins is functionally uncharacterized. This family of proteins is found in bacteria and eukaryotes. Proteins in this family are typically between 178 and 456 amino acids in length. There is a conserved WKP sequence motif.
Dgal_o15926t8	48h_down	1672.32	-3.70631	0.754346	-4.91328	8.95674e-07	0.000491723	1.87179	Q#1345 - >Dgal_o15926t8_rframe1[]	Dgal_o15926t8	non-specific	236768	151	204	0.00691848	36.9693	PRK10819	PRK10819	NC	cl25526	transport protein TonB; Provisional
Dgal_o15926t8	48h_down	1672.32	-3.70631	0.754346	-4.91328	8.95674e-07	0.000491723	1.87179	Q#1346 - >Dgal_o15926t8_rframe2[]	Dgal_o15926t8	non-specific	236768	97	181	0.000506874	40.4361	PRK10819	PRK10819	NC	cl25526	transport protein TonB; Provisional
Dgal_o15926t8	48h_down	1672.32	-3.70631	0.754346	-4.91328	8.95674e-07	0.000491723	1.87179	Q#1345 - >Dgal_o15926t8_rframe1[]	Dgal_o15926t8	non-specific	236940	146	219	0.00803977	36.9044	PRK11633	PRK11633	NC	cl25866	cell division protein DedD; Provisional
Dgal_o15926t8	48h_down	1672.32	-3.70631	0.754346	-4.91328	8.95674e-07	0.000491723	1.87179	Q#1345 - >Dgal_o15926t8_rframe1[]	Dgal_o15926t8	non-specific	200219	151	218	0.000408661	41.5364	TIGR02927	SucB_Actino	NC	cl27351	2-oxoglutarate dehydrogenase, E2 component, dihydrolipoamide succinyltransferase; This model represents an Actinobacterial clade of E2 enzyme, a component of the 2-oxoglutarate dehydrogenase complex involved in the TCA cycle. These proteins have multiple domains including the catalytic domain (pfam00198), one or two biotin domains (pfam00364) and an E3-component binding domain (pfam02817).
Dgal_o15926t8	48h_down	1672.32	-3.70631	0.754346	-4.91328	8.95674e-07	0.000491723	1.87179	Q#1345 - >Dgal_o15926t8_rframe1[]	Dgal_o15926t8	non-specific	275319	151	253	0.000251813	42.3129	TIGR04526	predic_Ig_block	C	cl26619	putative immunoglobulin-blocking virulence protein; Members of this family are putative virulence proteins of Mycoplasma and Ureaplasma species. Members share a region of sequence similarity (see TIGR04524) with protein M, a Mycoplasma genitalium protein that binds a conserved light chain region of IgG and blocks its protective function of antigen-specific binding. The seed alignment for this mod…
Dgal_o2292d36819t1	48h_down	985.963	-2.62199	0.439555	-5.9651	2.44486e-09	5.33195e-06	1.31933	Q#1263 - >Dgal_o2292d36819t1_rframe3[]	Dgal_o2292d36819t1	specific	238099	156	330	2.34093e-28	110.167	cd00170	SEC14	-	cl15787	Sec14p-like lipid-binding domain. Found in secretory proteins, such as S. cerevisiae phosphatidylinositol transfer protein (Sec14p), and in lipid regulated proteins such as RhoGAPs, RhoGEFs and neurofibromin (NF1). SEC14 domain of Dbl is known to associate with G protein beta/gamma subunits.
Dgal_o2292d36819t1	48h_down	985.963	-2.62199	0.439555	-5.9651	2.44486e-09	5.33195e-06	1.31933	Q#1263 - >Dgal_o2292d36819t1_rframe3[]	Dgal_o2292d36819t1	superfamily	326643	156	330	1.15117e-29	113.934	cl15787	SEC14 superfamily	-	-	Sec14p-like lipid-binding domain. Found in secretory proteins, such as S. cerevisiae phosphatidylinositol transfer protein (Sec14p), and in lipid regulated proteins such as RhoGAPs, RhoGEFs and neurofibromin (NF1). SEC14 domain of Dbl is known to associate with G protein beta/gamma subunits.
Dgal_o2292d36819t1	48h_down	985.963	-2.62199	0.439555	-5.9651	2.44486e-09	5.33195e-06	1.31933	Q#1263 - >Dgal_o2292d36819t1_rframe3[]	Dgal_o2292d36819t1	superfamily	327358	96	137	2.80032e-09	52.5519	cl16919	CRAL_TRIO_N superfamily	-	-	CRAL/TRIO, N-terminal domain; This all-alpha domain is found to the N-terminus of pfam00650.
Dgal_o2292d36819t1	48h_down	985.963	-2.62199	0.439555	-5.9651	2.44486e-09	5.33195e-06	1.31933	Q#1263 - >Dgal_o2292d36819t1_rframe3[]	Dgal_o2292d36819t1	superfamily	316420	394	460	1.24824e-05	44.7696	cl20499	GOLD_2 superfamily	N	-	Golgi-dynamics membrane-trafficking; Sec14-like Golgi-trafficking domain The GOLD domain is always found combined with lipid- or membrane-association domains.
Dgal_o2292d36819t1	48h_down	985.963	-2.62199	0.439555	-5.9651	2.44486e-09	5.33195e-06	1.31933	Q#1263 - >Dgal_o2292d36819t1_rframe3[]	Dgal_o2292d36819t1	specific	306996	169	330	4.62165e-27	106.579	pfam00650	CRAL_TRIO	-	cl15787	CRAL/TRIO domain; CRAL/TRIO domain.
Dgal_o2292d36819t1	48h_down	985.963	-2.62199	0.439555	-5.9651	2.44486e-09	5.33195e-06	1.31933	Q#1263 - >Dgal_o2292d36819t1_rframe3[]	Dgal_o2292d36819t1	specific	309041	96	135	0.000423048	37.9214	pfam03765	CRAL_TRIO_N	-	cl16919	CRAL/TRIO, N-terminal domain; This all-alpha domain is found to the N-terminus of pfam00650.
Dgal_o2292d36819t1	48h_down	985.963	-2.62199	0.439555	-5.9651	2.44486e-09	5.33195e-06	1.31933	Q#1263 - >Dgal_o2292d36819t1_rframe3[]	Dgal_o2292d36819t1	non-specific	316420	394	460	1.24824e-05	44.7696	pfam13897	GOLD_2	N	cl20499	Golgi-dynamics membrane-trafficking; Sec14-like Golgi-trafficking domain The GOLD domain is always found combined with lipid- or membrane-association domains.
Dgal_o2292d36819t1	48h_down	985.963	-2.62199	0.439555	-5.9651	2.44486e-09	5.33195e-06	1.31933	Q#1263 - >Dgal_o2292d36819t1_rframe3[]	Dgal_o2292d36819t1	specific	214706	156	330	1.15117e-29	113.934	smart00516	SEC14	-	cl15787	Domain in homologues of a S. cerevisiae phosphatidylinositol transfer protein (Sec14p); Domain in homologues of a S. cerevisiae phosphatidylinositol transfer protein (Sec14p) and in RhoGAPs, RhoGEFs and the RasGAP, neurofibromin (NF1). Lipid-binding domain. The SEC14 domain of Dbl is known to associate with G protein beta/gamma subunits.
Dgal_o2292d36819t1	48h_down	985.963	-2.62199	0.439555	-5.9651	2.44486e-09	5.33195e-06	1.31933	Q#1263 - >Dgal_o2292d36819t1_rframe3[]	Dgal_o2292d36819t1	specific	215024	96	137	2.80032e-09	52.5519	smart01100	CRAL_TRIO_N	-	cl16919	CRAL/TRIO, N-terminal domain; CRAL/TRIO, N-terminal domain.
Dgal_o2443t5	48h_down	1117.53	-2.7041	0.517053	-5.22984	1.69658e-07	0.000167041	1.32835	Q#1268 - >Dgal_o2443t5_rframe2[]	Dgal_o2443t5	superfamily	328723	101	628	4.25369e-39	151.113	cl21454	NADB_Rossmann superfamily	-	-	Rossmann-fold NAD(P)(+)-binding proteins; A large family of proteins that share a Rossmann-fold NAD(P)H/NAD(P)(+) binding (NADB) domain. The NADB domain is found in numerous dehydrogenases of metabolic pathways such as glycolysis, and many other redox enzymes. NAD binding involves numerous hydrogen-bonds and van der Waals contacts, in particular H-bonding of residues in a turn between the first s…
Dgal_o2443t5	48h_down	1117.53	-2.7041	0.517053	-5.22984	1.69658e-07	0.000167041	1.32835	Q#1268 - >Dgal_o2443t5_rframe2[]	Dgal_o2443t5	superfamily	330179	102	223	0.000800766	42.4573	cl25358	HdrA superfamily	NC	-	Heterodisulfide reductase, subunit A (polyferredoxin) [Energy production and conversion]; Heterodisulfide reductase, subunit A and related polyferredoxins [Energy production and conversion].
Dgal_o2443t5	48h_down	1117.53	-2.7041	0.517053	-5.22984	1.69658e-07	0.000167041	1.32835	Q#1268 - >Dgal_o2443t5_rframe2[]	Dgal_o2443t5	superfamily	330244	76	137	3.76188e-05	45.7781	cl25423	NAD_bind_amino_acid_DH superfamily	C	-	NAD(P) binding domain of amino acid dehydrogenase-like proteins; Amino acid dehydrogenase(DH)-like NAD(P)-binding domains are members of the Rossmann fold superfamily and are found in glutamate, leucine, and phenylalanine DHs (DHs), methylene tetrahydrofolate DH, methylene-tetrahydromethanopterin DH, methylene-tetrahydropholate DH/cyclohydrolase, Shikimate DH-like proteins, malate oxidoreductases…
Dgal_o2443t5	48h_down	1117.53	-2.7041	0.517053	-5.22984	1.69658e-07	0.000167041	1.32835	Q#1268 - >Dgal_o2443t5_rframe2[]	Dgal_o2443t5	superfamily	330394	97	132	0.00214744	41.1091	cl25573	DAO_C superfamily	C	-	C-terminal domain of alpha-glycerophosphate oxidase; DAO_C is the C-terminal region of alpha-glycerophosphate oxidase.
Dgal_o2443t5	48h_down	1117.53	-2.7041	0.517053	-5.22984	1.69658e-07	0.000167041	1.32835	Q#1268 - >Dgal_o2443t5_rframe2[]	Dgal_o2443t5	superfamily	330886	99	129	0.00488206	39.8377	cl26065	GIDA_assoc superfamily	C	-	GidA associated domain; The GidA associated domain is a domain that has been identified at the C-terminus of protein GidA. It consists of several helices, the last three being rather short and forming small bundle. GidA is an tRNA modification enzyme found in bacteria and mitochondrial. Based on mutational analysis this domain has been suggested to be implicated in binding of the D-stem of tRNA a…
Dgal_o2443t5	48h_down	1117.53	-2.7041	0.517053	-5.22984	1.69658e-07	0.000167041	1.32835	Q#1268 - >Dgal_o2443t5_rframe2[]	Dgal_o2443t5	superfamily	330995	102	145	0.0015514	41.163	cl26174	K_oxygenase superfamily	C	-	L-lysine 6-monooxygenase (NADPH-requiring); This is family of Rossmann fold oxidoreductases that catalyzes the NADPH-dependent hydroxylation of lysine at the N6 position, EC:1.14.13.59.
Dgal_o2443t5	48h_down	1117.53	-2.7041	0.517053	-5.22984	1.69658e-07	0.000167041	1.32835	Q#1268 - >Dgal_o2443t5_rframe2[]	Dgal_o2443t5	superfamily	330997	100	141	7.38614e-08	55.1626	cl26176	NirB superfamily	C	-	NAD(P)H-nitrite reductase, large subunit [Energy production and conversion]; NAD(P)H-nitrite reductase [Energy production and conversion].
Dgal_o2443t5	48h_down	1117.53	-2.7041	0.517053	-5.22984	1.69658e-07	0.000167041	1.32835	Q#1268 - >Dgal_o2443t5_rframe2[]	Dgal_o2443t5	superfamily	330998	97	139	2.09739e-06	50.6699	cl26177	Pyr_redox_2 superfamily	C	-	Pyridine nucleotide-disulphide oxidoreductase; This family includes both class I and class II oxidoreductases and also NADH oxidases and peroxidases. This domain is actually a small NADH binding domain within a larger FAD binding domain.
Dgal_o2443t5	48h_down	1117.53	-2.7041	0.517053	-5.22984	1.69658e-07	0.000167041	1.32835	Q#1268 - >Dgal_o2443t5_rframe2[]	Dgal_o2443t5	superfamily	331114	98	138	5.67082e-05	45.6608	cl26293	DAO superfamily	C	-	FAD dependent oxidoreductase; This family includes various FAD dependent oxidoreductases: Glycerol-3-phosphate dehydrogenase EC:1.1.99.5, Sarcosine oxidase beta subunit EC:1.5.3.1, D-alanine oxidase EC:1.4.99.1, D-aspartate oxidase EC:1.4.3.1.
Dgal_o2443t5	48h_down	1117.53	-2.7041	0.517053	-5.22984	1.69658e-07	0.000167041	1.32835	Q#1268 - >Dgal_o2443t5_rframe2[]	Dgal_o2443t5	superfamily	331117	80	137	7.29896e-05	44.8279	cl26296	PLN02661 superfamily	C	-	Putative thiazole synthesis
Dgal_o2443t5	48h_down	1117.53	-2.7041	0.517053	-5.22984	1.69658e-07	0.000167041	1.32835	Q#1268 - >Dgal_o2443t5_rframe2[]	Dgal_o2443t5	superfamily	331119	102	136	0.00129002	41.4187	cl26298	HI0933_like superfamily	C	-	HI0933-like protein; HI0933-like protein.
Dgal_o2443t5	48h_down	1117.53	-2.7041	0.517053	-5.22984	1.69658e-07	0.000167041	1.32835	Q#1268 - >Dgal_o2443t5_rframe2[]	Dgal_o2443t5	superfamily	331873	96	130	6.68228e-05	45.9078	cl27052	GMC_oxred_C superfamily	C	-	GMC oxidoreductase; This domain found associated with pfam00732.
Dgal_o2443t5	48h_down	1117.53	-2.7041	0.517053	-5.22984	1.69658e-07	0.000167041	1.32835	Q#1268 - >Dgal_o2443t5_rframe2[]	Dgal_o2443t5	superfamily	332108	101	174	7.82474e-05	45.158	cl27287	GLF superfamily	C	-	UDP-galactopyranose mutase; UDP-galactopyranose mutase.
Dgal_o2443t5	48h_down	1117.53	-2.7041	0.517053	-5.22984	1.69658e-07	0.000167041	1.32835	Q#1268 - >Dgal_o2443t5_rframe2[]	Dgal_o2443t5	superfamily	332144	96	131	0.00506004	39.9542	cl27323	Succ_DH_flav_C superfamily	C	-	Fumarate reductase flavoprotein C-term; This family contains fumarate reductases, succinate dehydrogenases and L-aspartate oxidases.
Dgal_o2443t5	48h_down	1117.53	-2.7041	0.517053	-5.22984	1.69658e-07	0.000167041	1.32835	Q#1268 - >Dgal_o2443t5_rframe2[]	Dgal_o2443t5	superfamily	332164	99	139	0.00804034	39.0529	cl27343	Pyr_redox_dim superfamily	C	-	Pyridine nucleotide-disulphide oxidoreductase, dimerisation domain; This family includes both class I and class II oxidoreductases and also NADH oxidases and peroxidases.
Dgal_o2443t5	48h_down	1117.53	-2.7041	0.517053	-5.22984	1.69658e-07	0.000167041	1.32835	Q#1268 - >Dgal_o2443t5_rframe2[]	Dgal_o2443t5	superfamily	332354	103	154	1.79208e-05	47.7117	cl27533	HemY superfamily	C	-	Protoporphyrinogen oxidase [Coenzyme transport and metabolism]; Protoporphyrinogen oxidase [Coenzyme metabolism].
Dgal_o2443t5	48h_down	1117.53	-2.7041	0.517053	-5.22984	1.69658e-07	0.000167041	1.32835	Q#1268 - >Dgal_o2443t5_rframe2[]	Dgal_o2443t5	superfamily	332355	104	179	0.003631	40.2139	cl27534	COG2907 superfamily	C	-	Predicted NAD/FAD-binding protein [General function prediction only]; Predicted NAD/FAD-binding protein [General function prediction only].
Dgal_o2443t5	48h_down	1117.53	-2.7041	0.517053	-5.22984	1.69658e-07	0.000167041	1.32835	Q#1268 - >Dgal_o2443t5_rframe2[]	Dgal_o2443t5	superfamily	332356	110	629	9.74015e-16	79.8418	cl27535	Amino_oxidase superfamily	-	-	Flavin containing amine oxidoreductase; This family consists of various amine oxidases, including maze polyamine oxidase (PAO) and various flavin containing monoamine oxidases (MAO). The aligned region includes the flavin binding site of these enzymes. The family also contains phytoene dehydrogenases and related enzymes. In vertebrates MAO plays an important role regulating the intracellular leve…
Dgal_o2443t5	48h_down	1117.53	-2.7041	0.517053	-5.22984	1.69658e-07	0.000167041	1.32835	Q#1268 - >Dgal_o2443t5_rframe2[]	Dgal_o2443t5	superfamily	332357	98	609	3.12988e-53	190.723	cl27536	COG1233 superfamily	-	-	Phytoene dehydrogenase-related protein [Secondary metabolites biosynthesis, transport and catabolism]; Phytoene dehydrogenase and related proteins [Secondary metabolites biosynthesis, transport, and catabolism].
Dgal_o2443t5	48h_down	1117.53	-2.7041	0.517053	-5.22984	1.69658e-07	0.000167041	1.32835	Q#1268 - >Dgal_o2443t5_rframe2[]	Dgal_o2443t5	superfamily	332371	104	195	0.000159233	44.2943	cl27550	PRK06847 superfamily	C	-	hypothetical protein; Provisional
Dgal_o2443t5	48h_down	1117.53	-2.7041	0.517053	-5.22984	1.69658e-07	0.000167041	1.32835	Q#1268 - >Dgal_o2443t5_rframe2[]	Dgal_o2443t5	superfamily	332373	102	132	4.448e-06	49.3186	cl27552	FAD_binding_3 superfamily	C	-	FAD binding domain; This domain is involved in FAD binding in a number of enzymes.
Dgal_o2443t5	48h_down	1117.53	-2.7041	0.517053	-5.22984	1.69658e-07	0.000167041	1.32835	Q#1268 - >Dgal_o2443t5_rframe2[]	Dgal_o2443t5	superfamily	332374	84	131	0.000121104	45.227	cl27553	PLN02985 superfamily	C	-	squalene monooxygenase
Dgal_o2443t5	48h_down	1117.53	-2.7041	0.517053	-5.22984	1.69658e-07	0.000167041	1.32835	Q#1268 - >Dgal_o2443t5_rframe2[]	Dgal_o2443t5	superfamily	332375	102	192	3.86974e-07	52.8456	cl27554	FixC superfamily	C	-	Dehydrogenase (flavoprotein) [Energy production and conversion]; Dehydrogenases (flavoproteins) [Energy production and conversion].
Dgal_o2443t5	48h_down	1117.53	-2.7041	0.517053	-5.22984	1.69658e-07	0.000167041	1.32835	Q#1268 - >Dgal_o2443t5_rframe2[]	Dgal_o2443t5	superfamily	332451	102	140	1.47641e-06	50.7492	cl27630	FAD_binding_2 superfamily	C	-	FAD binding domain; This family includes members that bind FAD. This family includes the flavoprotein subunits from succinate and fumarate dehydrogenase, aspartate oxidase and the alpha subunit of adenylylsulphate reductase.
Dgal_o2443t5	48h_down	1117.53	-2.7041	0.517053	-5.22984	1.69658e-07	0.000167041	1.32835	Q#1268 - >Dgal_o2443t5_rframe2[]	Dgal_o2443t5	superfamily	333054	93	139	8.69909e-05	45.7395	cl28234	GltD superfamily	NC	-	NADPH-dependent glutamate synthase beta chain or related oxidoreductase [Amino acid transport and metabolism, General function prediction only]; NADPH-dependent glutamate synthase beta chain and related oxidoreductases [Amino acid transport and metabolism / General function prediction only].
Dgal_o2443t5	48h_down	1117.53	-2.7041	0.517053	-5.22984	1.69658e-07	0.000167041	1.32835	Q#1268 - >Dgal_o2443t5_rframe2[]	Dgal_o2443t5	non-specific	223522	99	129	0.00488206	39.8377	COG0445	MnmG	C	cl26065	tRNA U34 5-carboxymethylaminomethyl modifying enzyme MnmG/GidA [Translation, ribosomal structure and biogenesis]; Flavin-dependent tRNA uridine 5-carboxymethylaminomethyl modification enzyme GidA [Cell cycle control, cell division, chromosome partitioning].
Dgal_o2443t5	48h_down	1117.53	-2.7041	0.517053	-5.22984	1.69658e-07	0.000167041	1.32835	Q#1268 - >Dgal_o2443t5_rframe2[]	Dgal_o2443t5	non-specific	223523	94	137	0.00373608	39.8982	COG0446	FadH2	NC	cl26177	NADPH-dependent 2,4-dienoyl-CoA reductase, sulfur reductase, or a related oxidoreductase [Lipid transport and metabolism]; Uncharacterized NAD(FAD)-dependent dehydrogenases [General function prediction only].
Dgal_o2443t5	48h_down	1117.53	-2.7041	0.517053	-5.22984	1.69658e-07	0.000167041	1.32835	Q#1268 - >Dgal_o2443t5_rframe2[]	Dgal_o2443t5	non-specific	223566	98	131	0.00471064	39.5829	COG0492	TrxB	C	cl26177	Thioredoxin reductase [Posttranslational modification, protein turnover, chaperones]; Thioredoxin reductase [Posttranslational modification, protein turnover, chaperones].
Dgal_o2443t5	48h_down	1117.53	-2.7041	0.517053	-5.22984	1.69658e-07	0.000167041	1.32835	Q#1268 - >Dgal_o2443t5_rframe2[]	Dgal_o2443t5	non-specific	223636	102	145	0.000463928	42.6985	COG0562	Glf	C	cl27287	UDP-galactopyranose mutase [Cell wall/membrane/envelope biogenesis]; UDP-galactopyranose mutase [Cell envelope biogenesis, outer membrane].
Dgal_o2443t5	48h_down	1117.53	-2.7041	0.517053	-5.22984	1.69658e-07	0.000167041	1.32835	Q#1268 - >Dgal_o2443t5_rframe2[]	Dgal_o2443t5	non-specific	223651	97	132	0.00214744	41.1091	COG0578	GlpA	C	cl25573	Glycerol-3-phosphate dehydrogenase [Energy production and conversion]; Glycerol-3-phosphate dehydrogenase [Energy production and conversion].
Dgal_o2443t5	48h_down	1117.53	-2.7041	0.517053	-5.22984	1.69658e-07	0.000167041	1.32835	Q#1268 - >Dgal_o2443t5_rframe2[]	Dgal_o2443t5	non-specific	223652	98	141	0.00325284	40.3319	COG0579	LhgO	C	cl26293	L-2-hydroxyglutarate oxidase LhgO [Carbohydrate transport and metabolism]; Predicted dehydrogenase [General function prediction only].
Dgal_o2443t5	48h_down	1117.53	-2.7041	0.517053	-5.22984	1.69658e-07	0.000167041	1.32835	Q#1268 - >Dgal_o2443t5_rframe2[]	Dgal_o2443t5	non-specific	223717	102	192	3.86974e-07	52.8456	COG0644	FixC	C	cl27554	Dehydrogenase (flavoprotein) [Energy production and conversion]; Dehydrogenases (flavoproteins) [Energy production and conversion].
Dgal_o2443t5	48h_down	1117.53	-2.7041	0.517053	-5.22984	1.69658e-07	0.000167041	1.32835	Q#1268 - >Dgal_o2443t5_rframe2[]	Dgal_o2443t5	non-specific	223727	102	132	4.448e-06	49.3186	COG0654	UbiH	C	cl27552	2-polyprenyl-6-methoxyphenol hydroxylase and related FAD-dependent oxidoreductases [Coenzyme transport and metabolism, Energy production and conversion]; 2-polyprenyl-6-methoxyphenol hydroxylase and related FAD-dependent oxidoreductases [Coenzyme metabolism / Energy production and conversion].
Dgal_o2443t5	48h_down	1117.53	-2.7041	0.517053	-5.22984	1.69658e-07	0.000167041	1.32835	Q#1268 - >Dgal_o2443t5_rframe2[]	Dgal_o2443t5	non-specific	223737	98	138	5.67082e-05	45.6608	COG0665	DadA	C	cl26293	Glycine/D-amino acid oxidase (deaminating) [Amino acid transport and metabolism]; Glycine/D-amino acid oxidases (deaminating) [Amino acid transport and metabolism].
Dgal_o2443t5	48h_down	1117.53	-2.7041	0.517053	-5.22984	1.69658e-07	0.000167041	1.32835	Q#1268 - >Dgal_o2443t5_rframe2[]	Dgal_o2443t5	non-specific	223981	97	138	3.45873e-06	50.0574	COG1053	SdhA	C	cl27630	Succinate dehydrogenase/fumarate reductase, flavoprotein subunit [Energy production and conversion]; Succinate dehydrogenase/fumarate reductase, flavoprotein subunit [Energy production and conversion].
Dgal_o2443t5	48h_down	1117.53	-2.7041	0.517053	-5.22984	1.69658e-07	0.000167041	1.32835	Q#1268 - >Dgal_o2443t5_rframe2[]	Dgal_o2443t5	non-specific	224070	102	223	0.000800766	42.4573	COG1148	HdrA	NC	cl25358	Heterodisulfide reductase, subunit A (polyferredoxin) [Energy production and conversion]; Heterodisulfide reductase, subunit A and related polyferredoxins [Energy production and conversion].
Dgal_o2443t5	48h_down	1117.53	-2.7041	0.517053	-5.22984	1.69658e-07	0.000167041	1.32835	Q#1268 - >Dgal_o2443t5_rframe2[]	Dgal_o2443t5	non-specific	224152	102	457	5.89376e-08	55.5192	COG1231	YobN	C	cl27535	Monoamine oxidase [Amino acid transport and metabolism]; Monoamine oxidase [Amino acid transport and metabolism].
Dgal_o2443t5	48h_down	1117.53	-2.7041	0.517053	-5.22984	1.69658e-07	0.000167041	1.32835	Q#1268 - >Dgal_o2443t5_rframe2[]	Dgal_o2443t5	non-specific	224153	103	154	1.79208e-05	47.7117	COG1232	HemY	C	cl27533	Protoporphyrinogen oxidase [Coenzyme transport and metabolism]; Protoporphyrinogen oxidase [Coenzyme metabolism].
Dgal_o2443t5	48h_down	1117.53	-2.7041	0.517053	-5.22984	1.69658e-07	0.000167041	1.32835	Q#1268 - >Dgal_o2443t5_rframe2[]	Dgal_o2443t5	specific	224154	98	609	3.12988e-53	190.723	COG1233	COG1233	-	cl27536	Phytoene dehydrogenase-related protein [Secondary metabolites biosynthesis, transport and catabolism]; Phytoene dehydrogenase and related proteins [Secondary metabolites biosynthesis, transport, and catabolism].
Dgal_o2443t5	48h_down	1117.53	-2.7041	0.517053	-5.22984	1.69658e-07	0.000167041	1.32835	Q#1268 - >Dgal_o2443t5_rframe2[]	Dgal_o2443t5	non-specific	224169	97	139	2.09739e-06	50.6699	COG1249	Lpd	C	cl26177	Pyruvate/2-oxoglutarate dehydrogenase complex, dihydrolipoamide dehydrogenase (E3) component or related enzyme [Energy production and conversion]; Pyruvate/2-oxoglutarate dehydrogenase complex, dihydrolipoamide dehydrogenase (E3) component, and related enzymes [Energy production and conversion].
Dgal_o2443t5	48h_down	1117.53	-2.7041	0.517053	-5.22984	1.69658e-07	0.000167041	1.32835	Q#1268 - >Dgal_o2443t5_rframe2[]	Dgal_o2443t5	non-specific	224550	76	137	3.76188e-05	45.7781	COG1635	THI4	C	cl25423	Archaeal ribulose 1,5-bisphosphate synthetase/yeast thiazole synthase [Coenzyme transport and metabolism]; Ribulose 1,5-bisphosphate synthetase, converts PRPP to RuBP, flavoprotein [Carbohydrate transport and metabolism].
Dgal_o2443t5	48h_down	1117.53	-2.7041	0.517053	-5.22984	1.69658e-07	0.000167041	1.32835	Q#1268 - >Dgal_o2443t5_rframe2[]	Dgal_o2443t5	non-specific	224983	102	155	0.000114191	45.1421	COG2072	CzcO	C	cl26177	Predicted flavoprotein CzcO associated with the cation diffusion facilitator CzcD [Inorganic ion transport and metabolism]; Predicted flavoprotein involved in K+ transport [Inorganic ion transport and metabolism].
Dgal_o2443t5	48h_down	1117.53	-2.7041	0.517053	-5.22984	1.69658e-07	0.000167041	1.32835	Q#1268 - >Dgal_o2443t5_rframe2[]	Dgal_o2443t5	non-specific	224992	102	136	0.00129002	41.4187	COG2081	YhiN	C	cl26298	Predicted flavoprotein YhiN [General function prediction only]; Predicted flavoproteins [General function prediction only].
Dgal_o2443t5	48h_down	1117.53	-2.7041	0.517053	-5.22984	1.69658e-07	0.000167041	1.32835	Q#1268 - >Dgal_o2443t5_rframe2[]	Dgal_o2443t5	non-specific	225186	96	130	6.68228e-05	45.9078	COG2303	BetA	C	cl27052	Choline dehydrogenase or related flavoprotein [Lipid transport and metabolism, General function prediction only]; Choline dehydrogenase and related flavoproteins [Amino acid transport and metabolism].
Dgal_o2443t5	48h_down	1117.53	-2.7041	0.517053	-5.22984	1.69658e-07	0.000167041	1.32835	Q#1268 - >Dgal_o2443t5_rframe2[]	Dgal_o2443t5	non-specific	225186	342	396	0.00151785	41.6706	COG2303	BetA	NC	cl27052	Choline dehydrogenase or related flavoprotein [Lipid transport and metabolism, General function prediction only]; Choline dehydrogenase and related flavoproteins [Amino acid transport and metabolism].
Dgal_o2443t5	48h_down	1117.53	-2.7041	0.517053	-5.22984	1.69658e-07	0.000167041	1.32835	Q#1268 - >Dgal_o2443t5_rframe2[]	Dgal_o2443t5	non-specific	225885	104	186	0.00211065	40.8665	COG3349	COG3349	C	cl27536	Uncharacterized conserved protein, contains NAD-binding domain and a Fe-S cluster [General function prediction only]; Uncharacterized conserved protein [Function unknown].
Dgal_o2443t5	48h_down	1117.53	-2.7041	0.517053	-5.22984	1.69658e-07	0.000167041	1.32835	Q#1268 - >Dgal_o2443t5_rframe2[]	Dgal_o2443t5	non-specific	225915	102	156	9.21598e-05	44.7935	COG3380	COG3380	C	cl27536	Predicted NAD/FAD-dependent oxidoreductase [General function prediction only]; Predicted NAD/FAD-dependent oxidoreductase [General function prediction only].
Dgal_o2443t5	48h_down	1117.53	-2.7041	0.517053	-5.22984	1.69658e-07	0.000167041	1.32835	Q#1268 - >Dgal_o2443t5_rframe2[]	Dgal_o2443t5	non-specific	226103	100	131	0.00504307	39.8074	COG3573	COG3573	C	cl27630	Predicted oxidoreductase [General function prediction only]; Predicted oxidoreductase [General function prediction only].
Dgal_o2443t5	48h_down	1117.53	-2.7041	0.517053	-5.22984	1.69658e-07	0.000167041	1.32835	Q#1268 - >Dgal_o2443t5_rframe2[]	Dgal_o2443t5	non-specific	307168	102	140	1.47641e-06	50.7492	pfam00890	FAD_binding_2	C	cl27630	FAD binding domain; This family includes members that bind FAD. This family includes the flavoprotein subunits from succinate and fumarate dehydrogenase, aspartate oxidase and the alpha subunit of adenylylsulphate reductase.
Dgal_o2443t5	48h_down	1117.53	-2.7041	0.517053	-5.22984	1.69658e-07	0.000167041	1.32835	Q#1268 - >Dgal_o2443t5_rframe2[]	Dgal_o2443t5	non-specific	307432	102	139	0.000337362	43.1548	pfam01266	DAO	C	cl26293	FAD dependent oxidoreductase; This family includes various FAD dependent oxidoreductases: Glycerol-3-phosphate dehydrogenase EC:1.1.99.5, Sarcosine oxidase beta subunit EC:1.5.3.1, D-alanine oxidase EC:1.4.99.1, D-aspartate oxidase EC:1.4.3.1.
Dgal_o2443t5	48h_down	1117.53	-2.7041	0.517053	-5.22984	1.69658e-07	0.000167041	1.32835	Q#1268 - >Dgal_o2443t5_rframe2[]	Dgal_o2443t5	non-specific	307580	102	132	0.000328569	43.0732	pfam01494	FAD_binding_3	C	cl27552	FAD binding domain; This domain is involved in FAD binding in a number of enzymes.
Dgal_o2443t5	48h_down	1117.53	-2.7041	0.517053	-5.22984	1.69658e-07	0.000167041	1.32835	Q#1268 - >Dgal_o2443t5_rframe2[]	Dgal_o2443t5	non-specific	307636	110	629	9.74015e-16	79.8418	pfam01593	Amino_oxidase	-	cl27535	Flavin containing amine oxidoreductase; This family consists of various amine oxidases, including maze polyamine oxidase (PAO) and various flavin containing monoamine oxidases (MAO). The aligned region includes the flavin binding site of these enzymes. The family also contains phytoene dehydrogenases and related enzymes. In vertebrates MAO plays an important role regulating the intracellular leve…
Dgal_o2443t5	48h_down	1117.53	-2.7041	0.517053	-5.22984	1.69658e-07	0.000167041	1.32835	Q#1268 - >Dgal_o2443t5_rframe2[]	Dgal_o2443t5	non-specific	280177	87	137	2.93658e-05	45.919	pfam01946	Thi4	C	cl21454	Thi4 family; This family includes a putative thiamine biosynthetic enzyme.
Dgal_o2443t5	48h_down	1117.53	-2.7041	0.517053	-5.22984	1.69658e-07	0.000167041	1.32835	Q#1268 - >Dgal_o2443t5_rframe2[]	Dgal_o2443t5	non-specific	281484	102	131	0.00283024	40.2494	pfam03486	HI0933_like	C	cl26298	HI0933-like protein; HI0933-like protein.
Dgal_o2443t5	48h_down	1117.53	-2.7041	0.517053	-5.22984	1.69658e-07	0.000167041	1.32835	Q#1268 - >Dgal_o2443t5_rframe2[]	Dgal_o2443t5	non-specific	310590	102	147	0.000260023	43.9754	pfam06100	MCRA	C	cl21454	MCRA family; The MCRA (myosin-cross-reactive antigen) family of proteins were thought to have structural features in common with the beta chain of the class II antigens, as well as myosin, and may play an important role in the pathogenesis. More recent work shows that these proteins act as hydratase enzymes that convert linoleic acid and oleic acid to their respective 10-hydroxy derivatives. It h…
Dgal_o2443t5	48h_down	1117.53	-2.7041	0.517053	-5.22984	1.69658e-07	0.000167041	1.32835	Q#1268 - >Dgal_o2443t5_rframe2[]	Dgal_o2443t5	non-specific	311792	101	142	0.00900339	38.4535	pfam07992	Pyr_redox_2	C	cl26177	Pyridine nucleotide-disulphide oxidoreductase; This family includes both class I and class II oxidoreductases and also NADH oxidases and peroxidases. This domain is actually a small NADH binding domain within a larger FAD binding domain.
Dgal_o2443t5	48h_down	1117.53	-2.7041	0.517053	-5.22984	1.69658e-07	0.000167041	1.32835	Q#1268 - >Dgal_o2443t5_rframe2[]	Dgal_o2443t5	specific	316012	105	155	6.99195e-17	75.2432	pfam13450	NAD_binding_8	C	cl21454	NAD(P)-binding Rossmann-like domain; NAD(P)-binding Rossmann-like domain.
Dgal_o2443t5	48h_down	1117.53	-2.7041	0.517053	-5.22984	1.69658e-07	0.000167041	1.32835	Q#1268 - >Dgal_o2443t5_rframe2[]	Dgal_o2443t5	non-specific	177909	103	158	1.38081e-07	54.3083	PLN02268	PLN02268	C	cl27535	probable polyamine oxidase
Dgal_o2443t5	48h_down	1117.53	-2.7041	0.517053	-5.22984	1.69658e-07	0.000167041	1.32835	Q#1268 - >Dgal_o2443t5_rframe2[]	Dgal_o2443t5	non-specific	178144	94	143	0.00853513	39.1041	PLN02529	PLN02529	NC	cl27535	lysine-specific histone demethylase 1
Dgal_o2443t5	48h_down	1117.53	-2.7041	0.517053	-5.22984	1.69658e-07	0.000167041	1.32835	Q#1268 - >Dgal_o2443t5_rframe2[]	Dgal_o2443t5	non-specific	215314	96	152	0.000298765	43.8481	PLN02576	PLN02576	C	cl27533	protoporphyrinogen oxidase
Dgal_o2443t5	48h_down	1117.53	-2.7041	0.517053	-5.22984	1.69658e-07	0.000167041	1.32835	Q#1268 - >Dgal_o2443t5_rframe2[]	Dgal_o2443t5	non-specific	215362	102	156	0.00126092	41.6241	PLN02676	PLN02676	C	cl27535	polyamine oxidase
Dgal_o2443t5	48h_down	1117.53	-2.7041	0.517053	-5.22984	1.69658e-07	0.000167041	1.32835	Q#1268 - >Dgal_o2443t5_rframe2[]	Dgal_o2443t5	non-specific	178578	89	146	0.00171668	41.5442	PLN03000	PLN03000	C	cl27535	amine oxidase
Dgal_o2443t5	48h_down	1117.53	-2.7041	0.517053	-5.22984	1.69658e-07	0.000167041	1.32835	Q#1268 - >Dgal_o2443t5_rframe2[]	Dgal_o2443t5	non-specific	235241	89	137	1.65669e-05	46.7258	PRK04176	PRK04176	C	cl21454	ribulose-1,5-biphosphate synthetase; Provisional
Dgal_o2443t5	48h_down	1117.53	-2.7041	0.517053	-5.22984	1.69658e-07	0.000167041	1.32835	Q#1268 - >Dgal_o2443t5_rframe2[]	Dgal_o2443t5	non-specific	235373	100	141	7.38614e-08	55.1626	PRK05249	PRK05249	C	cl26176	soluble pyridine nucleotide transhydrogenase; Provisional
Dgal_o2443t5	48h_down	1117.53	-2.7041	0.517053	-5.22984	1.69658e-07	0.000167041	1.32835	Q#1268 - >Dgal_o2443t5_rframe2[]	Dgal_o2443t5	non-specific	180419	97	138	2.82616e-05	47.0225	PRK06134	PRK06134	C	cl27630	putative FAD-binding dehydrogenase; Reviewed
Dgal_o2443t5	48h_down	1117.53	-2.7041	0.517053	-5.22984	1.69658e-07	0.000167041	1.32835	Q#1268 - >Dgal_o2443t5_rframe2[]	Dgal_o2443t5	non-specific	235729	350	400	0.000141721	44.4649	PRK06185	PRK06185	NC	cl27552	hypothetical protein; Provisional
Dgal_o2443t5	48h_down	1117.53	-2.7041	0.517053	-5.22984	1.69658e-07	0.000167041	1.32835	Q#1268 - >Dgal_o2443t5_rframe2[]	Dgal_o2443t5	non-specific	235729	105	132	0.00542498	39.4573	PRK06185	PRK06185	C	cl27552	hypothetical protein; Provisional
Dgal_o2443t5	48h_down	1117.53	-2.7041	0.517053	-5.22984	1.69658e-07	0.000167041	1.32835	Q#1268 - >Dgal_o2443t5_rframe2[]	Dgal_o2443t5	non-specific	235774	99	139	4.65041e-06	49.4056	PRK06292	PRK06292	C	cl26177	dihydrolipoamide dehydrogenase; Validated
Dgal_o2443t5	48h_down	1117.53	-2.7041	0.517053	-5.22984	1.69658e-07	0.000167041	1.32835	Q#1268 - >Dgal_o2443t5_rframe2[]	Dgal_o2443t5	non-specific	235787	99	139	8.13481e-06	48.6601	PRK06370	PRK06370	C	cl26176	mercuric reductase; Validated
Dgal_o2443t5	48h_down	1117.53	-2.7041	0.517053	-5.22984	1.69658e-07	0.000167041	1.32835	Q#1268 - >Dgal_o2443t5_rframe2[]	Dgal_o2443t5	non-specific	235798	97	139	0.00275007	40.5144	PRK06416	PRK06416	C	cl26176	dihydrolipoamide dehydrogenase; Reviewed
Dgal_o2443t5	48h_down	1117.53	-2.7041	0.517053	-5.22984	1.69658e-07	0.000167041	1.32835	Q#1268 - >Dgal_o2443t5_rframe2[]	Dgal_o2443t5	non-specific	180584	68	137	0.000477782	42.8995	PRK06481	PRK06481	C	cl27630	fumarate reductase flavoprotein subunit; Validated
Dgal_o2443t5	48h_down	1117.53	-2.7041	0.517053	-5.22984	1.69658e-07	0.000167041	1.32835	Q#1268 - >Dgal_o2443t5_rframe2[]	Dgal_o2443t5	non-specific	168661	104	195	0.000159233	44.2943	PRK06753	PRK06753	C	cl27550	hypothetical protein; Provisional
Dgal_o2443t5	48h_down	1117.53	-2.7041	0.517053	-5.22984	1.69658e-07	0.000167041	1.32835	Q#1268 - >Dgal_o2443t5_rframe2[]	Dgal_o2443t5	non-specific	235874	102	131	0.00311865	40.2416	PRK06847	PRK06847	C	cl27550	hypothetical protein; Provisional
Dgal_o2443t5	48h_down	1117.53	-2.7041	0.517053	-5.22984	1.69658e-07	0.000167041	1.32835	Q#1268 - >Dgal_o2443t5_rframe2[]	Dgal_o2443t5	non-specific	180854	100	138	0.00836813	39.1	PRK07121	PRK07121	C	cl27630	hypothetical protein; Validated
Dgal_o2443t5	48h_down	1117.53	-2.7041	0.517053	-5.22984	1.69658e-07	0.000167041	1.32835	Q#1268 - >Dgal_o2443t5_rframe2[]	Dgal_o2443t5	non-specific	235967	102	154	4.05777e-07	52.9694	PRK07208	PRK07208	C	cl27536	hypothetical protein; Provisional
Dgal_o2443t5	48h_down	1117.53	-2.7041	0.517053	-5.22984	1.69658e-07	0.000167041	1.32835	Q#1268 - >Dgal_o2443t5_rframe2[]	Dgal_o2443t5	non-specific	235977	105	150	0.00172746	41.0256	PRK07233	PRK07233	C	cl27536	hypothetical protein; Provisional
Dgal_o2443t5	48h_down	1117.53	-2.7041	0.517053	-5.22984	1.69658e-07	0.000167041	1.32835	Q#1268 - >Dgal_o2443t5_rframe2[]	Dgal_o2443t5	non-specific	236102	96	131	0.00506004	39.9542	PRK07804	PRK07804	C	cl27323	L-aspartate oxidase; Provisional
Dgal_o2443t5	48h_down	1117.53	-2.7041	0.517053	-5.22984	1.69658e-07	0.000167041	1.32835	Q#1268 - >Dgal_o2443t5_rframe2[]	Dgal_o2443t5	non-specific	236111	96	137	0.000556192	43.1003	PRK07843	PRK07843	C	cl27630	3-ketosteroid-delta-1-dehydrogenase; Reviewed
Dgal_o2443t5	48h_down	1117.53	-2.7041	0.517053	-5.22984	1.69658e-07	0.000167041	1.32835	Q#1268 - >Dgal_o2443t5_rframe2[]	Dgal_o2443t5	non-specific	181262	103	131	0.000853829	41.9464	PRK08163	PRK08163	C	cl27550	salicylate hydroxylase; Provisional
Dgal_o2443t5	48h_down	1117.53	-2.7041	0.517053	-5.22984	1.69658e-07	0.000167041	1.32835	Q#1268 - >Dgal_o2443t5_rframe2[]	Dgal_o2443t5	non-specific	236214	97	131	0.00363404	40.2434	PRK08274	PRK08274	C	cl27630	tricarballylate dehydrogenase; Validated
Dgal_o2443t5	48h_down	1117.53	-2.7041	0.517053	-5.22984	1.69658e-07	0.000167041	1.32835	Q#1268 - >Dgal_o2443t5_rframe2[]	Dgal_o2443t5	non-specific	236630	93	139	8.69909e-05	45.7395	PRK09853	PRK09853	NC	cl28234	putative selenate reductase subunit YgfK; Provisional
Dgal_o2443t5	48h_down	1117.53	-2.7041	0.517053	-5.22984	1.69658e-07	0.000167041	1.32835	Q#1268 - >Dgal_o2443t5_rframe2[]	Dgal_o2443t5	non-specific	182194	97	131	0.000566492	42.6564	PRK10015	PRK10015	C	cl27554	oxidoreductase; Provisional
Dgal_o2443t5	48h_down	1117.53	-2.7041	0.517053	-5.22984	1.69658e-07	0.000167041	1.32835	Q#1268 - >Dgal_o2443t5_rframe2[]	Dgal_o2443t5	non-specific	236847	348	394	0.00293637	40.3855	PRK11101	glpA	NC	cl25573	sn-glycerol-3-phosphate dehydrogenase subunit A; Provisional
Dgal_o2443t5	48h_down	1117.53	-2.7041	0.517053	-5.22984	1.69658e-07	0.000167041	1.32835	Q#1268 - >Dgal_o2443t5_rframe2[]	Dgal_o2443t5	non-specific	236887	102	132	0.000723555	42.1303	PRK11259	solA	C	cl26293	N-methyltryptophan oxidase; Provisional
Dgal_o2443t5	48h_down	1117.53	-2.7041	0.517053	-5.22984	1.69658e-07	0.000167041	1.32835	Q#1268 - >Dgal_o2443t5_rframe2[]	Dgal_o2443t5	non-specific	236967	105	137	0.00571431	39.3922	PRK11749	PRK11749	NC	cl28234	dihydropyrimidine dehydrogenase subunit A; Provisional
Dgal_o2443t5	48h_down	1117.53	-2.7041	0.517053	-5.22984	1.69658e-07	0.000167041	1.32835	Q#1268 - >Dgal_o2443t5_rframe2[]	Dgal_o2443t5	non-specific	237009	103	152	0.000153917	44.4542	PRK11883	PRK11883	C	cl27533	protoporphyrinogen oxidase; Reviewed
Dgal_o2443t5	48h_down	1117.53	-2.7041	0.517053	-5.22984	1.69658e-07	0.000167041	1.32835	Q#1268 - >Dgal_o2443t5_rframe2[]	Dgal_o2443t5	non-specific	237213	105	137	0.00230615	40.9178	PRK12810	gltD	NC	cl28234	glutamate synthase subunit beta; Reviewed
Dgal_o2443t5	48h_down	1117.53	-2.7041	0.517053	-5.22984	1.69658e-07	0.000167041	1.32835	Q#1268 - >Dgal_o2443t5_rframe2[]	Dgal_o2443t5	non-specific	183782	102	130	0.000950917	42.1927	PRK12834	PRK12834	C	cl21454	putative FAD-binding dehydrogenase; Reviewed
Dgal_o2443t5	48h_down	1117.53	-2.7041	0.517053	-5.22984	1.69658e-07	0.000167041	1.32835	Q#1268 - >Dgal_o2443t5_rframe2[]	Dgal_o2443t5	non-specific	237221	98	138	0.000984679	42.1009	PRK12835	PRK12835	C	cl27630	3-ketosteroid-delta-1-dehydrogenase; Reviewed
Dgal_o2443t5	48h_down	1117.53	-2.7041	0.517053	-5.22984	1.69658e-07	0.000167041	1.32835	Q#1268 - >Dgal_o2443t5_rframe2[]	Dgal_o2443t5	non-specific	237223	100	138	4.1289e-06	49.8272	PRK12839	PRK12839	C	cl27630	hypothetical protein; Provisional
Dgal_o2443t5	48h_down	1117.53	-2.7041	0.517053	-5.22984	1.69658e-07	0.000167041	1.32835	Q#1268 - >Dgal_o2443t5_rframe2[]	Dgal_o2443t5	non-specific	237224	94	137	4.36668e-05	46.6097	PRK12842	PRK12842	C	cl27630	putative succinate dehydrogenase; Reviewed
Dgal_o2443t5	48h_down	1117.53	-2.7041	0.517053	-5.22984	1.69658e-07	0.000167041	1.32835	Q#1268 - >Dgal_o2443t5_rframe2[]	Dgal_o2443t5	non-specific	237225	100	137	0.000106613	45.1125	PRK12843	PRK12843	C	cl27630	putative FAD-binding dehydrogenase; Reviewed
Dgal_o2443t5	48h_down	1117.53	-2.7041	0.517053	-5.22984	1.69658e-07	0.000167041	1.32835	Q#1268 - >Dgal_o2443t5_rframe2[]	Dgal_o2443t5	non-specific	183787	97	138	0.000339539	43.5897	PRK12844	PRK12844	C	cl27630	3-ketosteroid-delta-1-dehydrogenase; Reviewed
Dgal_o2443t5	48h_down	1117.53	-2.7041	0.517053	-5.22984	1.69658e-07	0.000167041	1.32835	Q#1268 - >Dgal_o2443t5_rframe2[]	Dgal_o2443t5	non-specific	240384	84	131	0.000121104	45.227	PTZ00367	PTZ00367	C	cl27553	squalene epoxidase; Provisional
Dgal_o2443t5	48h_down	1117.53	-2.7041	0.517053	-5.22984	1.69658e-07	0.000167041	1.32835	Q#1268 - >Dgal_o2443t5_rframe2[]	Dgal_o2443t5	non-specific	272864	101	174	7.82474e-05	45.158	TIGR00031	UDP-GALP_mutase	C	cl27287	UDP-galactopyranose mutase; This enzyme is involved in the conversion of UDP-GALP into UDP-GALF through a 2-keto intermediate. It contains FAD as a cofactor. The gene is known as glf, ceoA, and rfbD. It is known experimentally in E. coli, Mycobacterium tuberculosis, and Klebsiella pneumoniae. [Cell envelope, Biosynthesis and degradation of surface polysaccharides and lipopolysaccharides]
Dgal_o2443t5	48h_down	1117.53	-2.7041	0.517053	-5.22984	1.69658e-07	0.000167041	1.32835	Q#1268 - >Dgal_o2443t5_rframe2[]	Dgal_o2443t5	non-specific	273001	80	137	7.29896e-05	44.8279	TIGR00292	TIGR00292	C	cl26296	thiazole biosynthesis enzyme; This enzyme is involved in the biosynthesis of the thiamine precursor thiazole, and is repressed by thiamine. This family includes c-thi1, a Citrus gene induced during natural and ethylene induced fruit maturation and is highly homologous to plant and yeast thi genes involved in thiamine biosynthesis. [Biosynthesis of cofactors, prosthetic groups, and carriers, Thiam…
Dgal_o2443t5	48h_down	1117.53	-2.7041	0.517053	-5.22984	1.69658e-07	0.000167041	1.32835	Q#1268 - >Dgal_o2443t5_rframe2[]	Dgal_o2443t5	non-specific	213540	102	152	0.000189003	44.4417	TIGR00562	proto_IX_ox	C	cl27533	protoporphyrinogen oxidase; This enzyme oxidizes protoporphyrinogen IX to protoporphyrin IX, a precursor of heme and chlorophyll. Bacillus subtilis HemY also has coproporphyrinogen III to coproporphyrin III oxidase activity in a heterologous expression system, although the role for this activity in vivo is unclear. This protein is a flavoprotein and has a beta-alpha-beta dinucleotide binding moti…
Dgal_o2443t5	48h_down	1117.53	-2.7041	0.517053	-5.22984	1.69658e-07	0.000167041	1.32835	Q#1268 - >Dgal_o2443t5_rframe2[]	Dgal_o2443t5	non-specific	162300	105	137	0.00442233	39.8126	TIGR01317	GOGAT_sm_gam	NC	cl28234	glutamate synthases, NADH/NADPH, small subunit; This model represents one of three built for the NADPH-dependent or NADH-dependent glutamate synthase (EC 1.4.1.13 and 1.4.1.14, respectively) small subunit or homologous region. TIGR01316 describes a family in several archaeal and deeply branched bacterial lineages of a homotetrameric form for which there is no large subunit. Another model describe…
Dgal_o2443t5	48h_down	1117.53	-2.7041	0.517053	-5.22984	1.69658e-07	0.000167041	1.32835	Q#1268 - >Dgal_o2443t5_rframe2[]	Dgal_o2443t5	non-specific	273568	100	139	4.17562e-05	46.4816	TIGR01350	lipoamide_DH	C	cl26177	dihydrolipoamide dehydrogenase; This model describes dihydrolipoamide dehydrogenase, a flavoprotein that acts in a number of ways. It is the E3 component of dehydrogenase complexes for pyruvate, 2-oxoglutarate, 2-oxoisovalerate, and acetoin. It can also serve as the L protein of the glycine cleavage system. This family includes a few members known to have distinct functions (ferric leghemoglobin …
Dgal_o2443t5	48h_down	1117.53	-2.7041	0.517053	-5.22984	1.69658e-07	0.000167041	1.32835	Q#1268 - >Dgal_o2443t5_rframe2[]	Dgal_o2443t5	non-specific	130444	101	131	0.000125257	44.8206	TIGR01377	soxA_mon	C	cl26293	sarcosine oxidase, monomeric form; Sarcosine oxidase catalyzes the oxidative demethylation of sarcosine to glycine. The reaction converts tetrahydrofolate to 5,10-methylene-tetrahydrofolate. The enzyme is known in monomeric and heterotetrameric (alpha,beta,gamma,delta) forms [Energy metabolism, Amino acids and amines]
Dgal_o2443t5	48h_down	1117.53	-2.7041	0.517053	-5.22984	1.69658e-07	0.000167041	1.32835	Q#1268 - >Dgal_o2443t5_rframe2[]	Dgal_o2443t5	non-specific	273614	99	139	0.00804034	39.0529	TIGR01421	gluta_reduc_1	C	cl27343	glutathione-disulfide reductase, animal/bacterial; The tripeptide glutathione is an important reductant, e.g., for maintaining the cellular thiol/disulfide status and for protecting against reactive oxygen species such as hydrogen peroxide. Glutathione-disulfide reductase regenerates reduced glutathione from oxidized glutathione (glutathione disulfide) + NADPH. This model represents one of two cl…
Dgal_o2443t5	48h_down	1117.53	-2.7041	0.517053	-5.22984	1.69658e-07	0.000167041	1.32835	Q#1268 - >Dgal_o2443t5_rframe2[]	Dgal_o2443t5	non-specific	273913	102	132	0.00724854	39.109	TIGR01988	Ubi-OHases	C	cl27552	Ubiquinone biosynthesis hydroxylase, UbiH/UbiF/VisC/COQ6 family; This model represents a family of FAD-dependent hydroxylases (monooxygenases) which are all believed to act in the aerobic ubiquinone biosynthesis pathway. A separate set of hydroxylases, as yet undiscovered, are believed to be active under anaerobic conditions. In E. coli three enzyme activities have been described, UbiB (which act…
Dgal_o2443t5	48h_down	1117.53	-2.7041	0.517053	-5.22984	1.69658e-07	0.000167041	1.32835	Q#1268 - >Dgal_o2443t5_rframe2[]	Dgal_o2443t5	non-specific	273936	101	138	2.8147e-06	49.6249	TIGR02032	GG-red-SF	C	cl27554	geranylgeranyl reductase family; This model represents a subfamily which includes geranylgeranyl reductases involved in chlorophyll and bacteriochlorophyll biosynthesis as well as other related enzymes which may also act on geranylgeranyl groups or related substrates. [Biosynthesis of cofactors, prosthetic groups, and carriers, Chlorophyll and bacteriochlorphyll]
Dgal_o2443t5	48h_down	1117.53	-2.7041	0.517053	-5.22984	1.69658e-07	0.000167041	1.32835	Q#1268 - >Dgal_o2443t5_rframe2[]	Dgal_o2443t5	non-specific	131777	101	628	4.25369e-39	151.113	TIGR02730	carot_isom	-	cl21454	carotene isomerase; Members of this family, including sll0033 (crtH) of Synechocystis sp. PCC 6803, catalyze a cis-trans isomerization of carotenes to the all-trans lycopene, a reaction that can also occur non-enzymatically in light through photoisomerization. [Biosynthesis of cofactors, prosthetic groups, and carriers, Other]
Dgal_o2443t5	48h_down	1117.53	-2.7041	0.517053	-5.22984	1.69658e-07	0.000167041	1.32835	Q#1268 - >Dgal_o2443t5_rframe2[]	Dgal_o2443t5	non-specific	131778	104	179	0.003631	40.2139	TIGR02731	phytoene_desat	C	cl27534	phytoene desaturase; Plants and cyanobacteria (and, supposedly, Chlorobium tepidum) have a conserved pathway from two molecules geranylgeranyl-PP to one of all-trans-lycopene. Members of this family are the enzyme pytoene desaturase (also called phytoene dehydrogenase). This model does not include the region of the chloroplast transit peptide in plants. A closely related family, excluded by this …
Dgal_o2443t5	48h_down	1117.53	-2.7041	0.517053	-5.22984	1.69658e-07	0.000167041	1.32835	Q#1268 - >Dgal_o2443t5_rframe2[]	Dgal_o2443t5	non-specific	274272	104	616	2.81327e-18	88.2274	TIGR02733	desat_CrtD	-	cl21454	C-3',4' desaturase CrtD; Members of this family are slr1293, a carotenoid biosynthesis protein which was shown to be the C-3',4' desaturase (CrtD) of myxoxanthophyll biosynthesis in Synechocystis sp. strain PCC 6803, and close homologs (presumed to be functionally equivalent) from other cyanobacteria, where myxoxanthophyll biosynthesis is either known or expected. This enzyme can act on neurospor…
Dgal_o2443t5	48h_down	1117.53	-2.7041	0.517053	-5.22984	1.69658e-07	0.000167041	1.32835	Q#1268 - >Dgal_o2443t5_rframe2[]	Dgal_o2443t5	non-specific	274273	103	629	1.38811e-33	134.712	TIGR02734	crtI_fam	-	cl27536	phytoene desaturase; Phytoene is converted to lycopene by desaturation at four (two symmetrical pairs of) sites. This is achieved by two enzymes (crtP and crtQ) in cyanobacteria (Gloeobacter being an exception) and plants, but by a single enzyme in most other bacteria and in fungi. This single enzyme is called the bacterial-type phytoene desaturase, or CrtI. Most members of this family, part of t…
Dgal_o2443t5	48h_down	1117.53	-2.7041	0.517053	-5.22984	1.69658e-07	0.000167041	1.32835	Q#1268 - >Dgal_o2443t5_rframe2[]	Dgal_o2443t5	non-specific	132187	97	147	0.000858434	42.4581	TIGR03143	AhpF_homolog	C	cl26177	putative alkyl hydroperoxide reductase F subunit; This family of thioredoxin reductase homologs is found adjacent to alkylhydroperoxide reductase C subunit predominantly in cases where there is only one C subunit in the genome and that genome is lacking the F subunit partner (also a thioredcxin reductase homolog) that is usually found (TIGR03140).
Dgal_o2443t5	48h_down	1117.53	-2.7041	0.517053	-5.22984	1.69658e-07	0.000167041	1.32835	Q#1268 - >Dgal_o2443t5_rframe2[]	Dgal_o2443t5	non-specific	132358	93	139	0.000260884	44.3952	TIGR03315	Se_ygfK	NC	cl28234	putative selenate reductase, YgfK subunit; Members of this protein family are YgfK, predicted to be one subunit of a three-subunit, molybdopterin-containing selenate reductase. This enzyme is found, typically, in genomic regions associated with xanthine dehydrogenase homologs predicted to belong to the selenium-dependent molybdenum hydroxylases (SDMH). Therefore, the selenate reductase is suggest…
Dgal_o2443t5	48h_down	1117.53	-2.7041	0.517053	-5.22984	1.69658e-07	0.000167041	1.32835	Q#1268 - >Dgal_o2443t5_rframe2[]	Dgal_o2443t5	non-specific	274552	348	392	0.00855672	39.2314	TIGR03377	glycerol3P_GlpA	NC	cl25573	glycerol-3-phosphate dehydrogenase, anaerobic, A subunit; Members of this protein family are the A subunit, product of the glpA gene, of a three-subunit, membrane-anchored, FAD-dependent anaerobic glycerol-3-phosphate dehydrogenase. [Energy metabolism, Anaerobic]
Dgal_o2443t5	48h_down	1117.53	-2.7041	0.517053	-5.22984	1.69658e-07	0.000167041	1.32835	Q#1268 - >Dgal_o2443t5_rframe2[]	Dgal_o2443t5	non-specific	274942	102	145	0.0015514	41.163	TIGR04046	MSMEG_0569_nitr	C	cl26174	flavin-dependent oxidoreductase, MSMEG_0569 family; Members of this protein family belong to a conserved seven-gene biosynthetic cluster found sparsely in Cyanobacteria, Proteobacteria, and Actinobacteria. Distant homologies to characterized proteins suggest that members are enzymes dependent on a flavinoid cofactor.
Dgal_o2484d46587t1	48h_down	1280.35	-5.17185	1.07371	-4.81679	1.45885e-06	0.000830261	1.63087	Q#1431 - >Dgal_o2484d46587t1_rframe3[]	Dgal_o2484d46587t1	specific	153057	325	452	1.14297e-11	61.8669	cd00037	CLECT	-	cl02432	C-type lectin (CTL)/C-type lectin-like (CTLD) domain; CLECT: C-type lectin (CTL)/C-type lectin-like (CTLD) domain; protein domains homologous to the carbohydrate-recognition domains (CRDs) of the C-type lectins. This group is chiefly comprised of eukaryotic CTLDs, but contains some, as yet functionally uncharacterized, bacterial CTLDs. Many CTLDs are calcium-dependent carbohydrate binding modules…
Dgal_o2484d46587t1	48h_down	1280.35	-5.17185	1.07371	-4.81679	1.45885e-06	0.000830261	1.63087	Q#1431 - >Dgal_o2484d46587t1_rframe3[]	Dgal_o2484d46587t1	non-specific	153063	325	451	8.23317e-07	47.7122	cd03593	CLECT_NK_receptors_like	-	cl02432	C-type lectin-like domain (CTLD) of the type found in natural killer cell receptors (NKRs); CLECT_NK_receptors_like: C-type lectin-like domain (CTLD) of the type found in natural killer cell receptors (NKRs), including proteins similar to oxidized low density lipoprotein (OxLDL) receptor (LOX-1), CD94, CD69, NKG2-A and -D, osteoclast inhibitory lectin (OCIL), dendritic cell-associated C-type lect…
Dgal_o2484d46587t1	48h_down	1280.35	-5.17185	1.07371	-4.81679	1.45885e-06	0.000830261	1.63087	Q#1431 - >Dgal_o2484d46587t1_rframe3[]	Dgal_o2484d46587t1	non-specific	153064	325	452	0.00237118	38.1216	cd03594	CLECT_REG-1_like	-	cl02432	C-type lectin-like domain (CTLD) of the type found in Human REG-1 (lithostathine), REG-4, and avian eggshell-specific proteins: ansocalcin, structhiocalcin-1(SCA-1), and -2(SCA-2); CLECT_REG-1_like: C-type lectin-like domain (CTLD) of the type found in Human REG-1 (lithostathine), REG-4, and avian eggshell-specific proteins: ansocalcin, structhiocalcin-1(SCA-1), and -2(SCA-2). CTLD refers to a do…
Dgal_o2484d46587t1	48h_down	1280.35	-5.17185	1.07371	-4.81679	1.45885e-06	0.000830261	1.63087	Q#1431 - >Dgal_o2484d46587t1_rframe3[]	Dgal_o2484d46587t1	superfamily	321932	325	452	1.14297e-11	61.8669	cl02432	CLECT superfamily	-	-	C-type lectin (CTL)/C-type lectin-like (CTLD) domain; CLECT: C-type lectin (CTL)/C-type lectin-like (CTLD) domain; protein domains homologous to the carbohydrate-recognition domains (CRDs) of the C-type lectins. This group is chiefly comprised of eukaryotic CTLDs, but contains some, as yet functionally uncharacterized, bacterial CTLDs. Many CTLDs are calcium-dependent carbohydrate binding modules…
Dgal_o2484d46587t1	48h_down	1280.35	-5.17185	1.07371	-4.81679	1.45885e-06	0.000830261	1.63087	Q#1431 - >Dgal_o2484d46587t1_rframe3[]	Dgal_o2484d46587t1	superfamily	312208	206	285	0.00717369	37.5136	cl25514	ATG16 superfamily	C	-	Autophagy protein 16 (ATG16); Autophagy is a ubiquitous intracellular degradation system for eukaryotic cells. During autophagy, cytoplasmic components are enclosed in autophagosomes and delivered to lysosomes/vacuoles. ATG16 (also known as Apg16) has been shown to be bind to Apg5 and is required for the function of the Apg12p-Apg5p conjugate in the yeast autophagy pathway.
Dgal_o2484d46587t1	48h_down	1280.35	-5.17185	1.07371	-4.81679	1.45885e-06	0.000830261	1.63087	Q#1431 - >Dgal_o2484d46587t1_rframe3[]	Dgal_o2484d46587t1	superfamily	330553	204	284	0.00508197	39.6976	cl25732	SMC_N superfamily	NC	-	RecF/RecN/SMC N terminal domain; This domain is found at the N terminus of SMC proteins. The SMC (structural maintenance of chromosomes) superfamily proteins have ATP-binding domains at the N- and C-termini, and two extended coiled-coil domains separated by a hinge in the middle. The eukaryotic SMC proteins form two kind of heterodimers: the SMC1/SMC3 and the SMC2/SMC4 types. These heterodimers c…
Dgal_o2484d46587t1	48h_down	1280.35	-5.17185	1.07371	-4.81679	1.45885e-06	0.000830261	1.63087	Q#1431 - >Dgal_o2484d46587t1_rframe3[]	Dgal_o2484d46587t1	superfamily	310534	199	284	0.00130717	40.8589	cl26988	Laminin_I superfamily	NC	-	Laminin Domain I; coiled-coil structure. It has been suggested that the domains I and II from laminin A, B1 and B2 may come together to form a triple helical coiled-coil structure.
Dgal_o2484d46587t1	48h_down	1280.35	-5.17185	1.07371	-4.81679	1.45885e-06	0.000830261	1.63087	Q#1431 - >Dgal_o2484d46587t1_rframe3[]	Dgal_o2484d46587t1	non-specific	224117	204	284	0.00508197	39.6976	COG1196	Smc	NC	cl25732	Chromosome segregation ATPase [Cell cycle control, cell division, chromosome partitioning]; Chromosome segregation ATPases [Cell division and chromosome partitioning].
Dgal_o2484d46587t1	48h_down	1280.35	-5.17185	1.07371	-4.81679	1.45885e-06	0.000830261	1.63087	Q#1431 - >Dgal_o2484d46587t1_rframe3[]	Dgal_o2484d46587t1	non-specific	306550	335	452	0.00117175	38.607	pfam00059	Lectin_C	-	cl02432	Lectin C-type domain; This family includes both long and short form C-type
Dgal_o2484d46587t1	48h_down	1280.35	-5.17185	1.07371	-4.81679	1.45885e-06	0.000830261	1.63087	Q#1431 - >Dgal_o2484d46587t1_rframe3[]	Dgal_o2484d46587t1	non-specific	310534	199	284	0.00130717	40.8589	pfam06008	Laminin_I	NC	cl26988	Laminin Domain I; coiled-coil structure. It has been suggested that the domains I and II from laminin A, B1 and B2 may come together to form a triple helical coiled-coil structure.
Dgal_o2484d46587t1	48h_down	1280.35	-5.17185	1.07371	-4.81679	1.45885e-06	0.000830261	1.63087	Q#1431 - >Dgal_o2484d46587t1_rframe3[]	Dgal_o2484d46587t1	non-specific	312208	206	285	0.00717369	37.5136	pfam08614	ATG16	C	cl25514	Autophagy protein 16 (ATG16); Autophagy is a ubiquitous intracellular degradation system for eukaryotic cells. During autophagy, cytoplasmic components are enclosed in autophagosomes and delivered to lysosomes/vacuoles. ATG16 (also known as Apg16) has been shown to be bind to Apg5 and is required for the function of the Apg12p-Apg5p conjugate in the yeast autophagy pathway.
Dgal_o2484d46587t1	48h_down	1280.35	-5.17185	1.07371	-4.81679	1.45885e-06	0.000830261	1.63087	Q#1431 - >Dgal_o2484d46587t1_rframe3[]	Dgal_o2484d46587t1	specific	214480	325	451	2.98339e-11	60.6914	smart00034	CLECT	-	cl02432	C-type lectin (CTL) or carbohydrate-recognition domain (CRD); Many of these domains function as calcium-dependent carbohydrate binding modules.
Dgal_o2545d42932t1	48h_down	471.189	-2.3732	0.497301	-4.77217	1.82252e-06	0.000582547	3.10405	Q#1207 - >Dgal_o2545d42932t1_rframe1[]	Dgal_o2545d42932t1	superfamily	306811	187	237	0.00111024	36.0799	cl02854	Chitin_bind_4 superfamily	-	-	Insect cuticle protein; Many insect cuticular proteins include a 35-36 amino acid motif known as the R_R consensus. The extensive conservation of this region led to the suggestion that it functions to bind chitin. Provocatively, it has no sequence similarity to the well-known cysteine-containing chitin-binding domain found in chitinases and some peritrophic membrane proteins. Chitin binding has b…
Dgal_o2545d42932t1	48h_down	471.189	-2.3732	0.497301	-4.77217	1.82252e-06	0.000582547	3.10405	Q#1207 - >Dgal_o2545d42932t1_rframe1[]	Dgal_o2545d42932t1	non-specific	306811	187	237	0.00111024	36.0799	pfam00379	Chitin_bind_4	-	cl02854	Insect cuticle protein; Many insect cuticular proteins include a 35-36 amino acid motif known as the R_R consensus. The extensive conservation of this region led to the suggestion that it functions to bind chitin. Provocatively, it has no sequence similarity to the well-known cysteine-containing chitin-binding domain found in chitinases and some peritrophic membrane proteins. Chitin binding has b…
Dgal_o2873t3	48h_down	362.409	-2.76352	0.452187	-6.11146	9.87232e-10	2.82814e-06	1.11599	Q#1282 - >Dgal_o2873t3_rframe-1[]	Dgal_o2873t3	specific	100107	1	53	2.34143e-06	42.4171	cd02440	AdoMet_MTases	N	cl17173	S-adenosylmethionine-dependent methyltransferases (SAM or AdoMet-MTase), class I; AdoMet-MTases are enzymes that use S-adenosyl-L-methionine (SAM or AdoMet) as a substrate for methyltransfer, creating the product S-adenosyl-L-homocysteine (AdoHcy). There are at least five structurally distinct families of AdoMet-MTases, class I being the largest and most diverse. Within this class enzymes can be …
Dgal_o2873t3	48h_down	362.409	-2.76352	0.452187	-6.11146	9.87232e-10	2.82814e-06	1.11599	Q#1282 - >Dgal_o2873t3_rframe-1[]	Dgal_o2873t3	superfamily	327401	1	51	3.5859e-12	57.3201	cl17173	AdoMet_MTases superfamily	N	-	S-adenosylmethionine-dependent methyltransferases (SAM or AdoMet-MTase), class I; AdoMet-MTases are enzymes that use S-adenosyl-L-methionine (SAM or AdoMet) as a substrate for methyltransfer, creating the product S-adenosyl-L-homocysteine (AdoHcy). There are at least five structurally distinct families of AdoMet-MTases, class I being the largest and most diverse. Within this class enzymes can be …
Dgal_o2873t3	48h_down	362.409	-2.76352	0.452187	-6.11146	9.87232e-10	2.82814e-06	1.11599	Q#1282 - >Dgal_o2873t3_rframe-1[]	Dgal_o2873t3	superfamily	332920	1	49	8.56719e-07	45.3129	cl28099	SmtA superfamily	NC	-	SAM-dependent methyltransferase [Secondary metabolites biosynthesis, transport and catabolism, General function prediction only]; SAM-dependent methyltransferases [Secondary metabolites biosynthesis, transport, and catabolism / General function prediction only].
Dgal_o2873t3	48h_down	362.409	-2.76352	0.452187	-6.11146	9.87232e-10	2.82814e-06	1.11599	Q#1282 - >Dgal_o2873t3_rframe-1[]	Dgal_o2873t3	non-specific	225136	1	63	2.01503e-05	41.4808	COG2226	UbiE	NC	cl17173	Ubiquinone/menaquinone biosynthesis C-methylase UbiE [Coenzyme transport and metabolism]; Methylase involved in ubiquinone/menaquinone biosynthesis [Coenzyme metabolism].
Dgal_o2873t3	48h_down	362.409	-2.76352	0.452187	-6.11146	9.87232e-10	2.82814e-06	1.11599	Q#1282 - >Dgal_o2873t3_rframe-1[]	Dgal_o2873t3	non-specific	279542	1	54	0.00987922	33.952	pfam01209	Ubie_methyltran	NC	cl17173	ubiE/COQ5 methyltransferase family; ubiE/COQ5 methyltransferase family.
Dgal_o2873t3	48h_down	362.409	-2.76352	0.452187	-6.11146	9.87232e-10	2.82814e-06	1.11599	Q#1282 - >Dgal_o2873t3_rframe-1[]	Dgal_o2873t3	specific	311935	1	51	3.5859e-12	57.3201	pfam08241	Methyltransf_11	N	cl17173	Methyltransferase domain; Members of this family are SAM dependent methyltransferases.
Dgal_o2873t3	48h_down	362.409	-2.76352	0.452187	-6.11146	9.87232e-10	2.82814e-06	1.11599	Q#1282 - >Dgal_o2873t3_rframe-1[]	Dgal_o2873t3	non-specific	311936	12	49	0.000317196	36.5793	pfam08242	Methyltransf_12	N	cl17173	Methyltransferase domain; Members of this family are SAM dependent methyltransferases.
Dgal_o2873t3	48h_down	362.409	-2.76352	0.452187	-6.11146	9.87232e-10	2.82814e-06	1.11599	Q#1282 - >Dgal_o2873t3_rframe-1[]	Dgal_o2873t3	non-specific	316049	4	48	0.000103747	38.9365	pfam13489	Methyltransf_23	NC	cl17173	Methyltransferase domain; This family appears to be a methyltransferase domain.
Dgal_o2873t3	48h_down	362.409	-2.76352	0.452187	-6.11146	9.87232e-10	2.82814e-06	1.11599	Q#1282 - >Dgal_o2873t3_rframe-1[]	Dgal_o2873t3	non-specific	316196	1	48	1.20428e-09	50.642	pfam13649	Methyltransf_25	N	cl17173	Methyltransferase domain; This family appears to be a methyltransferase domain.
Dgal_o2873t3	48h_down	362.409	-2.76352	0.452187	-6.11146	9.87232e-10	2.82814e-06	1.11599	Q#1282 - >Dgal_o2873t3_rframe-1[]	Dgal_o2873t3	non-specific	316372	1	50	0.000350049	37.4035	pfam13847	Methyltransf_31	NC	cl17173	Methyltransferase domain; This family appears to have methyltransferase activity.
Dgal_o2873t3	48h_down	362.409	-2.76352	0.452187	-6.11146	9.87232e-10	2.82814e-06	1.11599	Q#1282 - >Dgal_o2873t3_rframe-1[]	Dgal_o2873t3	non-specific	234689	2	49	0.000177856	38.5958	PRK00216	ubiE	NC	cl17173	ubiquinone/menaquinone biosynthesis methyltransferase; Reviewed
Dgal_o2873t3	48h_down	362.409	-2.76352	0.452187	-6.11146	9.87232e-10	2.82814e-06	1.11599	Q#1282 - >Dgal_o2873t3_rframe-1[]	Dgal_o2873t3	non-specific	181382	1	49	8.56719e-07	45.3129	PRK08317	PRK08317	NC	cl28099	hypothetical protein; Provisional
Dgal_o2873t3	48h_down	362.409	-2.76352	0.452187	-6.11146	9.87232e-10	2.82814e-06	1.11599	Q#1282 - >Dgal_o2873t3_rframe-1[]	Dgal_o2873t3	non-specific	237007	2	51	4.31482e-05	40.7021	PRK11873	arsM	NC	cl28099	arsenite S-adenosylmethyltransferase; Reviewed
Dgal_o2873t3	48h_down	362.409	-2.76352	0.452187	-6.11146	9.87232e-10	2.82814e-06	1.11599	Q#1282 - >Dgal_o2873t3_rframe-1[]	Dgal_o2873t3	non-specific	273884	1	60	3.00364e-05	40.7087	TIGR01934	MenG_MenH_UbiE	NC	cl17173	ubiquinone/menaquinone biosynthesis methyltransferases; This model represents a family of methyltransferases involved in the biosynthesis of menaquinone and ubiqinone. Some members such as the UbiE enzyme from E. coli are believed to act in both pathways, while others may act in only the menaquinone pathway. These methyltransferases are members of the UbiE/CoQ family of methyltransferases (pfam01…
Dgal_o2873t3	48h_down	362.409	-2.76352	0.452187	-6.11146	9.87232e-10	2.82814e-06	1.11599	Q#1282 - >Dgal_o2873t3_rframe-1[]	Dgal_o2873t3	non-specific	273953	2	48	0.000573516	37.2662	TIGR02072	BioC	NC	cl28099	malonyl-acyl carrier protein O-methyltransferase BioC; This enzyme, which is found in biotin biosynthetic gene clusters in proteobacteria, firmicutes, green-sulfur bacteria, fusobacterium and bacteroides, carries out an enzymatic step prior to the formation of pimeloyl-CoA, namely O-methylation of the malonyl group preferentially while on acyl carrier protein. The enzyme is recognizable as a meth…
Dgal_o3698t3	48h_down	22.6203	-4.5249	1.1361	-3.98285	6.80936e-05	0.0264184	1.0022	Q#1405 - >Dgal_o3698t3_rframe1[]	Dgal_o3698t3	specific	100107	82	168	0.000163585	38.9503	cd02440	AdoMet_MTases	-	cl17173	S-adenosylmethionine-dependent methyltransferases (SAM or AdoMet-MTase), class I; AdoMet-MTases are enzymes that use S-adenosyl-L-methionine (SAM or AdoMet) as a substrate for methyltransfer, creating the product S-adenosyl-L-homocysteine (AdoHcy). There are at least five structurally distinct families of AdoMet-MTases, class I being the largest and most diverse. Within this class enzymes can be …
Dgal_o3698t3	48h_down	22.6203	-4.5249	1.1361	-3.98285	6.80936e-05	0.0264184	1.0022	Q#1405 - >Dgal_o3698t3_rframe1[]	Dgal_o3698t3	superfamily	327401	84	168	6.11836e-08	47.6901	cl17173	AdoMet_MTases superfamily	-	-	S-adenosylmethionine-dependent methyltransferases (SAM or AdoMet-MTase), class I; AdoMet-MTases are enzymes that use S-adenosyl-L-methionine (SAM or AdoMet) as a substrate for methyltransfer, creating the product S-adenosyl-L-homocysteine (AdoHcy). There are at least five structurally distinct families of AdoMet-MTases, class I being the largest and most diverse. Within this class enzymes can be …
Dgal_o3698t3	48h_down	22.6203	-4.5249	1.1361	-3.98285	6.80936e-05	0.0264184	1.0022	Q#1405 - >Dgal_o3698t3_rframe1[]	Dgal_o3698t3	superfamily	332920	82	156	0.00283616	36.881	cl28099	SmtA superfamily	C	-	SAM-dependent methyltransferase [Secondary metabolites biosynthesis, transport and catabolism, General function prediction only]; SAM-dependent methyltransferases [Secondary metabolites biosynthesis, transport, and catabolism / General function prediction only].
Dgal_o3698t3	48h_down	22.6203	-4.5249	1.1361	-3.98285	6.80936e-05	0.0264184	1.0022	Q#1405 - >Dgal_o3698t3_rframe1[]	Dgal_o3698t3	non-specific	225136	75	168	0.00879015	35.3176	COG2226	UbiE	C	cl17173	Ubiquinone/menaquinone biosynthesis C-methylase UbiE [Coenzyme transport and metabolism]; Methylase involved in ubiquinone/menaquinone biosynthesis [Coenzyme metabolism].
Dgal_o3698t3	48h_down	22.6203	-4.5249	1.1361	-3.98285	6.80936e-05	0.0264184	1.0022	Q#1405 - >Dgal_o3698t3_rframe1[]	Dgal_o3698t3	non-specific	311935	84	168	6.11836e-08	47.6901	pfam08241	Methyltransf_11	-	cl17173	Methyltransferase domain; Members of this family are SAM dependent methyltransferases.
Dgal_o3698t3	48h_down	22.6203	-4.5249	1.1361	-3.98285	6.80936e-05	0.0264184	1.0022	Q#1405 - >Dgal_o3698t3_rframe1[]	Dgal_o3698t3	non-specific	311936	84	168	0.000313513	37.7349	pfam08242	Methyltransf_12	-	cl17173	Methyltransferase domain; Members of this family are SAM dependent methyltransferases.
Dgal_o3698t3	48h_down	22.6203	-4.5249	1.1361	-3.98285	6.80936e-05	0.0264184	1.0022	Q#1405 - >Dgal_o3698t3_rframe1[]	Dgal_o3698t3	non-specific	316049	75	167	1.52073e-05	42.7885	pfam13489	Methyltransf_23	C	cl17173	Methyltransferase domain; This family appears to be a methyltransferase domain.
Dgal_o3698t3	48h_down	22.6203	-4.5249	1.1361	-3.98285	6.80936e-05	0.0264184	1.0022	Q#1405 - >Dgal_o3698t3_rframe1[]	Dgal_o3698t3	non-specific	316196	83	168	2.03651e-05	41.012	pfam13649	Methyltransf_25	-	cl17173	Methyltransferase domain; This family appears to be a methyltransferase domain.
Dgal_o3698t3	48h_down	22.6203	-4.5249	1.1361	-3.98285	6.80936e-05	0.0264184	1.0022	Q#1405 - >Dgal_o3698t3_rframe1[]	Dgal_o3698t3	non-specific	316372	77	168	0.00990039	34.7071	pfam13847	Methyltransf_31	C	cl17173	Methyltransferase domain; This family appears to have methyltransferase activity.
Dgal_o3698t3	48h_down	22.6203	-4.5249	1.1361	-3.98285	6.80936e-05	0.0264184	1.0022	Q#1405 - >Dgal_o3698t3_rframe1[]	Dgal_o3698t3	non-specific	273953	82	156	0.00283616	36.881	TIGR02072	BioC	C	cl28099	malonyl-acyl carrier protein O-methyltransferase BioC; This enzyme, which is found in biotin biosynthetic gene clusters in proteobacteria, firmicutes, green-sulfur bacteria, fusobacterium and bacteroides, carries out an enzymatic step prior to the formation of pimeloyl-CoA, namely O-methylation of the malonyl group preferentially while on acyl carrier protein. The enzyme is recognizable as a meth…
Dgal_o462d63t1	48h_down	3877.97	-1.41601	0.317986	-4.45304	8.46629e-06	0.00382052	1.32835	Q#1057 - >Dgal_o462d63t1_rframe1[]	Dgal_o462d63t1	superfamily	318327	670	761	3.26952e-38	137.444	cl24596	Spaetzle superfamily	-	-	Spaetzle; This family of proteins are nerve growth factor-like ligands required in the pathway that establishes the dorsal-ventral pattern of the embryo. They form a cystine knot structure.
Dgal_o462d63t1	48h_down	3877.97	-1.41601	0.317986	-4.45304	8.46629e-06	0.00382052	1.32835	Q#1057 - >Dgal_o462d63t1_rframe1[]	Dgal_o462d63t1	superfamily	331285	310	582	3.68195e-05	48.0109	cl26464	Atrophin-1 superfamily	N	-	Atrophin-1 family; Atrophin-1 is the protein product of the dentatorubral-pallidoluysian atrophy (DRPLA) gene. DRPLA OMIM:125370 is a progressive neurodegenerative disorder. It is caused by the expansion of a CAG repeat in the DRPLA gene on chromosome 12p. This results in an extended polyglutamine region in atrophin-1, that is thought to confer toxicity to the protein, possibly through altering i…
Dgal_o462d63t1	48h_down	3877.97	-1.41601	0.317986	-4.45304	8.46629e-06	0.00382052	1.32835	Q#1057 - >Dgal_o462d63t1_rframe1[]	Dgal_o462d63t1	superfamily	332854	303	475	0.00764227	40.5397	cl28033	Herpes_ICP4_C superfamily	C	-	Herpesvirus ICP4-like protein C-terminal region; The immediate-early protein ICP4 (infected-cell polypeptide 4) is required for efficient transcription of early and late viral genes and is thus essential for productive infection. ICP4 is a large phosphoprotein that binds DNA in a sequence specific manner as a homodimer. ICP4 represses transcription from LAT, ICP4 and ORF-P that have high-affinity…
Dgal_o462d63t1	48h_down	3877.97	-1.41601	0.317986	-4.45304	8.46629e-06	0.00382052	1.32835	Q#1057 - >Dgal_o462d63t1_rframe1[]	Dgal_o462d63t1	specific	318327	670	761	3.26952e-38	137.444	pfam16077	Spaetzle	-	cl24596	Spaetzle; This family of proteins are nerve growth factor-like ligands required in the pathway that establishes the dorsal-ventral pattern of the embryo. They form a cystine knot structure.
Dgal_o462d63t1	48h_down	3877.97	-1.41601	0.317986	-4.45304	8.46629e-06	0.00382052	1.32835	Q#1057 - >Dgal_o462d63t1_rframe1[]	Dgal_o462d63t1	non-specific	223021	310	582	3.68195e-05	48.0109	PHA03247	PHA03247	N	cl26464	large tegument protein UL36; Provisional
Dgal_o462d63t1	48h_down	3877.97	-1.41601	0.317986	-4.45304	8.46629e-06	0.00382052	1.32835	Q#1057 - >Dgal_o462d63t1_rframe1[]	Dgal_o462d63t1	non-specific	223021	311	585	0.000389496	44.5441	PHA03247	PHA03247	N	cl26464	large tegument protein UL36; Provisional
Dgal_o462d63t1	48h_down	3877.97	-1.41601	0.317986	-4.45304	8.46629e-06	0.00382052	1.32835	Q#1057 - >Dgal_o462d63t1_rframe1[]	Dgal_o462d63t1	non-specific	223021	194	465	0.0055312	41.0773	PHA03247	PHA03247	N	cl26464	large tegument protein UL36; Provisional
Dgal_o462d63t1	48h_down	3877.97	-1.41601	0.317986	-4.45304	8.46629e-06	0.00382052	1.32835	Q#1057 - >Dgal_o462d63t1_rframe1[]	Dgal_o462d63t1	non-specific	223039	303	475	0.00764227	40.5397	PHA03307	PHA03307	C	cl28033	transcriptional regulator ICP4; Provisional
Dgal_o4916t6	48h_down	716.954	-3.0079	0.405688	-7.41431	1.22256e-13	1.07847e-09	1.63087	Q#1304 - >Dgal_o4916t6_rframe2[]	Dgal_o4916t6	specific	100107	140	240	2.93615e-11	58.9806	cd02440	AdoMet_MTases	-	cl17173	S-adenosylmethionine-dependent methyltransferases (SAM or AdoMet-MTase), class I; AdoMet-MTases are enzymes that use S-adenosyl-L-methionine (SAM or AdoMet) as a substrate for methyltransfer, creating the product S-adenosyl-L-homocysteine (AdoHcy). There are at least five structurally distinct families of AdoMet-MTases, class I being the largest and most diverse. Within this class enzymes can be …
Dgal_o4916t6	48h_down	716.954	-3.0079	0.405688	-7.41431	1.22256e-13	1.07847e-09	1.63087	Q#1304 - >Dgal_o4916t6_rframe2[]	Dgal_o4916t6	superfamily	327401	142	239	1.631e-15	70.0316	cl17173	AdoMet_MTases superfamily	-	-	S-adenosylmethionine-dependent methyltransferases (SAM or AdoMet-MTase), class I; AdoMet-MTases are enzymes that use S-adenosyl-L-methionine (SAM or AdoMet) as a substrate for methyltransfer, creating the product S-adenosyl-L-homocysteine (AdoHcy). There are at least five structurally distinct families of AdoMet-MTases, class I being the largest and most diverse. Within this class enzymes can be …
Dgal_o4916t6	48h_down	716.954	-3.0079	0.405688	-7.41431	1.22256e-13	1.07847e-09	1.63087	Q#1304 - >Dgal_o4916t6_rframe2[]	Dgal_o4916t6	superfamily	332920	138	236	1.3764e-06	48.0093	cl28099	SmtA superfamily	C	-	SAM-dependent methyltransferase [Secondary metabolites biosynthesis, transport and catabolism, General function prediction only]; SAM-dependent methyltransferases [Secondary metabolites biosynthesis, transport, and catabolism / General function prediction only].
Dgal_o4916t6	48h_down	716.954	-3.0079	0.405688	-7.41431	1.22256e-13	1.07847e-09	1.63087	Q#1304 - >Dgal_o4916t6_rframe2[]	Dgal_o4916t6	non-specific	223574	136	250	2.18421e-05	44.8901	COG0500	SmtA	C	cl28099	SAM-dependent methyltransferase [Secondary metabolites biosynthesis, transport and catabolism, General function prediction only]; SAM-dependent methyltransferases [Secondary metabolites biosynthesis, transport, and catabolism / General function prediction only].
Dgal_o4916t6	48h_down	716.954	-3.0079	0.405688	-7.41431	1.22256e-13	1.07847e-09	1.63087	Q#1304 - >Dgal_o4916t6_rframe2[]	Dgal_o4916t6	non-specific	225136	133	241	1.0899e-08	54.1924	COG2226	UbiE	C	cl17173	Ubiquinone/menaquinone biosynthesis C-methylase UbiE [Coenzyme transport and metabolism]; Methylase involved in ubiquinone/menaquinone biosynthesis [Coenzyme metabolism].
Dgal_o4916t6	48h_down	716.954	-3.0079	0.405688	-7.41431	1.22256e-13	1.07847e-09	1.63087	Q#1304 - >Dgal_o4916t6_rframe2[]	Dgal_o4916t6	non-specific	253044	196	241	0.00414929	37.4881	pfam05148	Methyltransf_8	NC	cl17173	Hypothetical methyltransferase; This family consists of several uncharacterized eukaryotic proteins which are related to methyltransferases pfam01209.
Dgal_o4916t6	48h_down	716.954	-3.0079	0.405688	-7.41431	1.22256e-13	1.07847e-09	1.63087	Q#1304 - >Dgal_o4916t6_rframe2[]	Dgal_o4916t6	specific	311935	142	239	1.631e-15	70.0316	pfam08241	Methyltransf_11	-	cl17173	Methyltransferase domain; Members of this family are SAM dependent methyltransferases.
Dgal_o4916t6	48h_down	716.954	-3.0079	0.405688	-7.41431	1.22256e-13	1.07847e-09	1.63087	Q#1304 - >Dgal_o4916t6_rframe2[]	Dgal_o4916t6	non-specific	311936	142	236	1.31823e-10	56.9949	pfam08242	Methyltransf_12	-	cl17173	Methyltransferase domain; Members of this family are SAM dependent methyltransferases.
Dgal_o4916t6	48h_down	716.954	-3.0079	0.405688	-7.41431	1.22256e-13	1.07847e-09	1.63087	Q#1304 - >Dgal_o4916t6_rframe2[]	Dgal_o4916t6	non-specific	316049	133	259	2.11e-11	60.8929	pfam13489	Methyltransf_23	-	cl17173	Methyltransferase domain; This family appears to be a methyltransferase domain.
Dgal_o4916t6	48h_down	716.954	-3.0079	0.405688	-7.41431	1.22256e-13	1.07847e-09	1.63087	Q#1304 - >Dgal_o4916t6_rframe2[]	Dgal_o4916t6	non-specific	316196	141	235	1.59936e-12	61.8128	pfam13649	Methyltransf_25	-	cl17173	Methyltransferase domain; This family appears to be a methyltransferase domain.
Dgal_o4916t6	48h_down	716.954	-3.0079	0.405688	-7.41431	1.22256e-13	1.07847e-09	1.63087	Q#1304 - >Dgal_o4916t6_rframe2[]	Dgal_o4916t6	non-specific	316372	135	247	3.58867e-07	48.5743	pfam13847	Methyltransf_31	C	cl17173	Methyltransferase domain; This family appears to have methyltransferase activity.
Dgal_o4916t6	48h_down	716.954	-3.0079	0.405688	-7.41431	1.22256e-13	1.07847e-09	1.63087	Q#1304 - >Dgal_o4916t6_rframe2[]	Dgal_o4916t6	non-specific	234689	189	236	1.74859e-05	44.759	PRK00216	ubiE	NC	cl17173	ubiquinone/menaquinone biosynthesis methyltransferase; Reviewed
Dgal_o4916t6	48h_down	716.954	-3.0079	0.405688	-7.41431	1.22256e-13	1.07847e-09	1.63087	Q#1304 - >Dgal_o4916t6_rframe2[]	Dgal_o4916t6	non-specific	181382	138	236	1.3764e-06	48.0093	PRK08317	PRK08317	C	cl28099	hypothetical protein; Provisional
Dgal_o4916t6	48h_down	716.954	-3.0079	0.405688	-7.41431	1.22256e-13	1.07847e-09	1.63087	Q#1304 - >Dgal_o4916t6_rframe2[]	Dgal_o4916t6	non-specific	182340	112	239	0.00123211	39.3562	PRK10258	PRK10258	C	cl28099	biotin biosynthesis protein BioC; Provisional
Dgal_o4916t6	48h_down	716.954	-3.0079	0.405688	-7.41431	1.22256e-13	1.07847e-09	1.63087	Q#1304 - >Dgal_o4916t6_rframe2[]	Dgal_o4916t6	non-specific	237007	189	247	0.000113963	42.6281	PRK11873	arsM	NC	cl28099	arsenite S-adenosylmethyltransferase; Reviewed
Dgal_o4916t6	48h_down	716.954	-3.0079	0.405688	-7.41431	1.22256e-13	1.07847e-09	1.63087	Q#1304 - >Dgal_o4916t6_rframe2[]	Dgal_o4916t6	non-specific	273884	133	241	5.06038e-07	49.1831	TIGR01934	MenG_MenH_UbiE	C	cl17173	ubiquinone/menaquinone biosynthesis methyltransferases; This model represents a family of methyltransferases involved in the biosynthesis of menaquinone and ubiqinone. Some members such as the UbiE enzyme from E. coli are believed to act in both pathways, while others may act in only the menaquinone pathway. These methyltransferases are members of the UbiE/CoQ family of methyltransferases (pfam01…
Dgal_o4916t6	48h_down	716.954	-3.0079	0.405688	-7.41431	1.22256e-13	1.07847e-09	1.63087	Q#1304 - >Dgal_o4916t6_rframe2[]	Dgal_o4916t6	non-specific	273953	101	235	1.54046e-06	48.0517	TIGR02072	BioC	C	cl28099	malonyl-acyl carrier protein O-methyltransferase BioC; This enzyme, which is found in biotin biosynthetic gene clusters in proteobacteria, firmicutes, green-sulfur bacteria, fusobacterium and bacteroides, carries out an enzymatic step prior to the formation of pimeloyl-CoA, namely O-methylation of the malonyl group preferentially while on acyl carrier protein. The enzyme is recognizable as a meth…
Dgal_o4916t7	48h_down	1657.01	-1.5294	0.328104	-4.66132	3.14184e-06	0.00174498	1.32835	Q#1081 - >Dgal_o4916t7_rframe1[]	Dgal_o4916t7	specific	100107	137	237	1.80699e-10	58.2102	cd02440	AdoMet_MTases	-	cl17173	S-adenosylmethionine-dependent methyltransferases (SAM or AdoMet-MTase), class I; AdoMet-MTases are enzymes that use S-adenosyl-L-methionine (SAM or AdoMet) as a substrate for methyltransfer, creating the product S-adenosyl-L-homocysteine (AdoHcy). There are at least five structurally distinct families of AdoMet-MTases, class I being the largest and most diverse. Within this class enzymes can be …
Dgal_o4916t7	48h_down	1657.01	-1.5294	0.328104	-4.66132	3.14184e-06	0.00174498	1.32835	Q#1081 - >Dgal_o4916t7_rframe1[]	Dgal_o4916t7	superfamily	327401	139	235	2.7414e-14	68.8761	cl17173	AdoMet_MTases superfamily	-	-	S-adenosylmethionine-dependent methyltransferases (SAM or AdoMet-MTase), class I; AdoMet-MTases are enzymes that use S-adenosyl-L-methionine (SAM or AdoMet) as a substrate for methyltransfer, creating the product S-adenosyl-L-homocysteine (AdoHcy). There are at least five structurally distinct families of AdoMet-MTases, class I being the largest and most diverse. Within this class enzymes can be …
Dgal_o4916t7	48h_down	1657.01	-1.5294	0.328104	-4.66132	3.14184e-06	0.00174498	1.32835	Q#1081 - >Dgal_o4916t7_rframe1[]	Dgal_o4916t7	superfamily	332920	135	233	6.92104e-06	48.0093	cl28099	SmtA superfamily	C	-	SAM-dependent methyltransferase [Secondary metabolites biosynthesis, transport and catabolism, General function prediction only]; SAM-dependent methyltransferases [Secondary metabolites biosynthesis, transport, and catabolism / General function prediction only].
Dgal_o4916t7	48h_down	1657.01	-1.5294	0.328104	-4.66132	3.14184e-06	0.00174498	1.32835	Q#1081 - >Dgal_o4916t7_rframe1[]	Dgal_o4916t7	non-specific	223574	105	249	6.05024e-05	45.2753	COG0500	SmtA	C	cl28099	SAM-dependent methyltransferase [Secondary metabolites biosynthesis, transport and catabolism, General function prediction only]; SAM-dependent methyltransferases [Secondary metabolites biosynthesis, transport, and catabolism / General function prediction only].
Dgal_o4916t7	48h_down	1657.01	-1.5294	0.328104	-4.66132	3.14184e-06	0.00174498	1.32835	Q#1081 - >Dgal_o4916t7_rframe1[]	Dgal_o4916t7	non-specific	225136	130	292	5.68732e-07	51.1108	COG2226	UbiE	-	cl17173	Ubiquinone/menaquinone biosynthesis C-methylase UbiE [Coenzyme transport and metabolism]; Methylase involved in ubiquinone/menaquinone biosynthesis [Coenzyme metabolism].
Dgal_o4916t7	48h_down	1657.01	-1.5294	0.328104	-4.66132	3.14184e-06	0.00174498	1.32835	Q#1081 - >Dgal_o4916t7_rframe1[]	Dgal_o4916t7	specific	311935	139	235	2.7414e-14	68.8761	pfam08241	Methyltransf_11	-	cl17173	Methyltransferase domain; Members of this family are SAM dependent methyltransferases.
Dgal_o4916t7	48h_down	1657.01	-1.5294	0.328104	-4.66132	3.14184e-06	0.00174498	1.32835	Q#1081 - >Dgal_o4916t7_rframe1[]	Dgal_o4916t7	non-specific	311936	139	233	7.42084e-09	53.5281	pfam08242	Methyltransf_12	-	cl17173	Methyltransferase domain; Members of this family are SAM dependent methyltransferases.
Dgal_o4916t7	48h_down	1657.01	-1.5294	0.328104	-4.66132	3.14184e-06	0.00174498	1.32835	Q#1081 - >Dgal_o4916t7_rframe1[]	Dgal_o4916t7	non-specific	316049	130	232	2.24695e-07	50.8777	pfam13489	Methyltransf_23	C	cl17173	Methyltransferase domain; This family appears to be a methyltransferase domain.
Dgal_o4916t7	48h_down	1657.01	-1.5294	0.328104	-4.66132	3.14184e-06	0.00174498	1.32835	Q#1081 - >Dgal_o4916t7_rframe1[]	Dgal_o4916t7	non-specific	316196	138	232	5.7474e-11	59.5016	pfam13649	Methyltransf_25	-	cl17173	Methyltransferase domain; This family appears to be a methyltransferase domain.
Dgal_o4916t7	48h_down	1657.01	-1.5294	0.328104	-4.66132	3.14184e-06	0.00174498	1.32835	Q#1081 - >Dgal_o4916t7_rframe1[]	Dgal_o4916t7	non-specific	316372	132	234	9.09463e-06	45.8779	pfam13847	Methyltransf_31	C	cl17173	Methyltransferase domain; This family appears to have methyltransferase activity.
Dgal_o4916t7	48h_down	1657.01	-1.5294	0.328104	-4.66132	3.14184e-06	0.00174498	1.32835	Q#1081 - >Dgal_o4916t7_rframe1[]	Dgal_o4916t7	non-specific	234689	186	233	0.00115322	40.907	PRK00216	ubiE	NC	cl17173	ubiquinone/menaquinone biosynthesis methyltransferase; Reviewed
Dgal_o4916t7	48h_down	1657.01	-1.5294	0.328104	-4.66132	3.14184e-06	0.00174498	1.32835	Q#1081 - >Dgal_o4916t7_rframe1[]	Dgal_o4916t7	non-specific	181382	135	233	6.92104e-06	48.0093	PRK08317	PRK08317	C	cl28099	hypothetical protein; Provisional
Dgal_o4916t7	48h_down	1657.01	-1.5294	0.328104	-4.66132	3.14184e-06	0.00174498	1.32835	Q#1081 - >Dgal_o4916t7_rframe1[]	Dgal_o4916t7	non-specific	237007	186	235	0.00154829	40.7021	PRK11873	arsM	NC	cl28099	arsenite S-adenosylmethyltransferase; Reviewed
Dgal_o4916t7	48h_down	1657.01	-1.5294	0.328104	-4.66132	3.14184e-06	0.00174498	1.32835	Q#1081 - >Dgal_o4916t7_rframe1[]	Dgal_o4916t7	non-specific	273884	130	244	4.23332e-05	45.3311	TIGR01934	MenG_MenH_UbiE	C	cl17173	ubiquinone/menaquinone biosynthesis methyltransferases; This model represents a family of methyltransferases involved in the biosynthesis of menaquinone and ubiqinone. Some members such as the UbiE enzyme from E. coli are believed to act in both pathways, while others may act in only the menaquinone pathway. These methyltransferases are members of the UbiE/CoQ family of methyltransferases (pfam01…
Dgal_o4916t7	48h_down	1657.01	-1.5294	0.328104	-4.66132	3.14184e-06	0.00174498	1.32835	Q#1081 - >Dgal_o4916t7_rframe1[]	Dgal_o4916t7	non-specific	273953	137	232	5.67441e-05	44.9701	TIGR02072	BioC	C	cl28099	malonyl-acyl carrier protein O-methyltransferase BioC; This enzyme, which is found in biotin biosynthetic gene clusters in proteobacteria, firmicutes, green-sulfur bacteria, fusobacterium and bacteroides, carries out an enzymatic step prior to the formation of pimeloyl-CoA, namely O-methylation of the malonyl group preferentially while on acyl carrier protein. The enzyme is recognizable as a meth…
Dgal_o6251d38248t1	48h_down	93.4059	-4.12116	1.01565	-4.05767	4.9564e-05	0.0215841	0.98615	Q#1370 - >Dgal_o6251d38248t1_rframe2[]	Dgal_o6251d38248t1	superfamily	189968	143	185	2.1819e-06	44.7874	cl22949	Collagen superfamily	N	-	Collagen triple helix repeat (20 copies); Members of this family belong to the collagen superfamily. Collagens are generally extracellular structural proteins involved in formation of connective tissue structure. The alignment contains 20 copies of the G-X-Y repeat that forms a triple helix. The first position of the repeat is glycine, the second and third positions can be any residue but are fre…
Dgal_o6251d38248t1	48h_down	93.4059	-4.12116	1.01565	-4.05767	4.9564e-05	0.0215841	0.98615	Q#1374 - >Dgal_o6251d38248t1_rframe-3[]	Dgal_o6251d38248t1	superfamily	189968	352	402	3.3518e-11	58.2694	cl22949	Collagen superfamily	-	-	Collagen triple helix repeat (20 copies); Members of this family belong to the collagen superfamily. Collagens are generally extracellular structural proteins involved in formation of connective tissue structure. The alignment contains 20 copies of the G-X-Y repeat that forms a triple helix. The first position of the repeat is glycine, the second and third positions can be any residue but are fre…
Dgal_o6251d38248t1	48h_down	93.4059	-4.12116	1.01565	-4.05767	4.9564e-05	0.0215841	0.98615	Q#1370 - >Dgal_o6251d38248t1_rframe2[]	Dgal_o6251d38248t1	superfamily	311241	142	188	0.00179962	40.2589	cl25522	FAP superfamily	C	-	Fibronectin-attachment protein (FAP); This family contains bacterial fibronectin-attachment proteins (FAP). Family members are rich in alanine and proline, are approximately 300 long, and seem to be restricted to mycobacteria. These proteins contain a fibronectin-binding motif that allows mycobacteria to bind to fibronectin in the extracellular matrix.
Dgal_o6251d38248t1	48h_down	93.4059	-4.12116	1.01565	-4.05767	4.9564e-05	0.0215841	0.98615	Q#1370 - >Dgal_o6251d38248t1_rframe2[]	Dgal_o6251d38248t1	superfamily	222843	143	178	0.00243375	39.9627	cl25717	PHA02030 superfamily	N	-	hypothetical protein
Dgal_o6251d38248t1	48h_down	93.4059	-4.12116	1.01565	-4.05767	4.9564e-05	0.0215841	0.98615	Q#1370 - >Dgal_o6251d38248t1_rframe2[]	Dgal_o6251d38248t1	superfamily	330572	142	188	0.00347156	40.0582	cl25751	DUF4045 superfamily	NC	-	Domain of unknown function (DUF4045); This presumed domain is functionally uncharacterized. This domain family is found in bacteria and eukaryotes, and is typically between 384 and 430 amino acids in length.
Dgal_o6251d38248t1	48h_down	93.4059	-4.12116	1.01565	-4.05767	4.9564e-05	0.0215841	0.98615	Q#1370 - >Dgal_o6251d38248t1_rframe2[]	Dgal_o6251d38248t1	specific	189968	143	185	2.1819e-06	44.7874	pfam01391	Collagen	N	cl22949	Collagen triple helix repeat (20 copies); Members of this family belong to the collagen superfamily. Collagens are generally extracellular structural proteins involved in formation of connective tissue structure. The alignment contains 20 copies of the G-X-Y repeat that forms a triple helix. The first position of the repeat is glycine, the second and third positions can be any residue but are fre…
Dgal_o6251d38248t1	48h_down	93.4059	-4.12116	1.01565	-4.05767	4.9564e-05	0.0215841	0.98615	Q#1370 - >Dgal_o6251d38248t1_rframe2[]	Dgal_o6251d38248t1	non-specific	189968	144	185	3.32718e-06	44.4022	pfam01391	Collagen	C	cl22949	Collagen triple helix repeat (20 copies); Members of this family belong to the collagen superfamily. Collagens are generally extracellular structural proteins involved in formation of connective tissue structure. The alignment contains 20 copies of the G-X-Y repeat that forms a triple helix. The first position of the repeat is glycine, the second and third positions can be any residue but are fre…
Dgal_o6251d38248t1	48h_down	93.4059	-4.12116	1.01565	-4.05767	4.9564e-05	0.0215841	0.98615	Q#1370 - >Dgal_o6251d38248t1_rframe2[]	Dgal_o6251d38248t1	non-specific	189968	143	185	3.59892e-06	44.017	pfam01391	Collagen	C	cl22949	Collagen triple helix repeat (20 copies); Members of this family belong to the collagen superfamily. Collagens are generally extracellular structural proteins involved in formation of connective tissue structure. The alignment contains 20 copies of the G-X-Y repeat that forms a triple helix. The first position of the repeat is glycine, the second and third positions can be any residue but are fre…
Dgal_o6251d38248t1	48h_down	93.4059	-4.12116	1.01565	-4.05767	4.9564e-05	0.0215841	0.98615	Q#1370 - >Dgal_o6251d38248t1_rframe2[]	Dgal_o6251d38248t1	non-specific	189968	143	176	7.93866e-05	40.5502	pfam01391	Collagen	N	cl22949	Collagen triple helix repeat (20 copies); Members of this family belong to the collagen superfamily. Collagens are generally extracellular structural proteins involved in formation of connective tissue structure. The alignment contains 20 copies of the G-X-Y repeat that forms a triple helix. The first position of the repeat is glycine, the second and third positions can be any residue but are fre…
Dgal_o6251d38248t1	48h_down	93.4059	-4.12116	1.01565	-4.05767	4.9564e-05	0.0215841	0.98615	Q#1370 - >Dgal_o6251d38248t1_rframe2[]	Dgal_o6251d38248t1	non-specific	189968	143	182	0.000965715	37.4686	pfam01391	Collagen	N	cl22949	Collagen triple helix repeat (20 copies); Members of this family belong to the collagen superfamily. Collagens are generally extracellular structural proteins involved in formation of connective tissue structure. The alignment contains 20 copies of the G-X-Y repeat that forms a triple helix. The first position of the repeat is glycine, the second and third positions can be any residue but are fre…
Dgal_o6251d38248t1	48h_down	93.4059	-4.12116	1.01565	-4.05767	4.9564e-05	0.0215841	0.98615	Q#1374 - >Dgal_o6251d38248t1_rframe-3[]	Dgal_o6251d38248t1	specific	189968	352	402	3.3518e-11	58.2694	pfam01391	Collagen	-	cl22949	Collagen triple helix repeat (20 copies); Members of this family belong to the collagen superfamily. Collagens are generally extracellular structural proteins involved in formation of connective tissue structure. The alignment contains 20 copies of the G-X-Y repeat that forms a triple helix. The first position of the repeat is glycine, the second and third positions can be any residue but are fre…
Dgal_o6251d38248t1	48h_down	93.4059	-4.12116	1.01565	-4.05767	4.9564e-05	0.0215841	0.98615	Q#1374 - >Dgal_o6251d38248t1_rframe-3[]	Dgal_o6251d38248t1	non-specific	189968	355	402	3.9389e-10	55.1878	pfam01391	Collagen	C	cl22949	Collagen triple helix repeat (20 copies); Members of this family belong to the collagen superfamily. Collagens are generally extracellular structural proteins involved in formation of connective tissue structure. The alignment contains 20 copies of the G-X-Y repeat that forms a triple helix. The first position of the repeat is glycine, the second and third positions can be any residue but are fre…
Dgal_o6251d38248t1	48h_down	93.4059	-4.12116	1.01565	-4.05767	4.9564e-05	0.0215841	0.98615	Q#1374 - >Dgal_o6251d38248t1_rframe-3[]	Dgal_o6251d38248t1	non-specific	189968	320	393	1.18682e-08	51.3358	pfam01391	Collagen	-	cl22949	Collagen triple helix repeat (20 copies); Members of this family belong to the collagen superfamily. Collagens are generally extracellular structural proteins involved in formation of connective tissue structure. The alignment contains 20 copies of the G-X-Y repeat that forms a triple helix. The first position of the repeat is glycine, the second and third positions can be any residue but are fre…
Dgal_o6251d38248t1	48h_down	93.4059	-4.12116	1.01565	-4.05767	4.9564e-05	0.0215841	0.98615	Q#1370 - >Dgal_o6251d38248t1_rframe2[]	Dgal_o6251d38248t1	non-specific	311241	142	188	0.00179962	40.2589	pfam07174	FAP	C	cl25522	Fibronectin-attachment protein (FAP); This family contains bacterial fibronectin-attachment proteins (FAP). Family members are rich in alanine and proline, are approximately 300 long, and seem to be restricted to mycobacteria. These proteins contain a fibronectin-binding motif that allows mycobacteria to bind to fibronectin in the extracellular matrix.
Dgal_o6251d38248t1	48h_down	93.4059	-4.12116	1.01565	-4.05767	4.9564e-05	0.0215841	0.98615	Q#1370 - >Dgal_o6251d38248t1_rframe2[]	Dgal_o6251d38248t1	non-specific	222843	143	178	0.00243375	39.9627	PHA02030	PHA02030	N	cl25717	hypothetical protein
Dgal_o6251d38248t1	48h_down	93.4059	-4.12116	1.01565	-4.05767	4.9564e-05	0.0215841	0.98615	Q#1370 - >Dgal_o6251d38248t1_rframe2[]	Dgal_o6251d38248t1	non-specific	222843	142	188	0.00408449	39.1923	PHA02030	PHA02030	N	cl25717	hypothetical protein
Dgal_o6251d38248t1	48h_down	93.4059	-4.12116	1.01565	-4.05767	4.9564e-05	0.0215841	0.98615	Q#1370 - >Dgal_o6251d38248t1_rframe2[]	Dgal_o6251d38248t1	non-specific	222843	143	184	0.00655874	38.8071	PHA02030	PHA02030	N	cl25717	hypothetical protein
Dgal_o6251d38248t1	48h_down	93.4059	-4.12116	1.01565	-4.05767	4.9564e-05	0.0215841	0.98615	Q#1370 - >Dgal_o6251d38248t1_rframe2[]	Dgal_o6251d38248t1	non-specific	185628	142	188	0.00347156	40.0582	PTZ00449	PTZ00449	NC	cl25751	104 kDa microneme/rhoptry antigen; Provisional
Dgal_o6272d46969t2	48h_down	507.118	-5.0189	0.93095	-5.39116	7.0004e-08	4.41836e-05	3.03918	Q#1427 - >Dgal_o6272d46969t2_rframe-2[]	Dgal_o6272d46969t2	specific	100107	113	213	1.38277e-11	60.1362	cd02440	AdoMet_MTases	-	cl17173	S-adenosylmethionine-dependent methyltransferases (SAM or AdoMet-MTase), class I; AdoMet-MTases are enzymes that use S-adenosyl-L-methionine (SAM or AdoMet) as a substrate for methyltransfer, creating the product S-adenosyl-L-homocysteine (AdoHcy). There are at least five structurally distinct families of AdoMet-MTases, class I being the largest and most diverse. Within this class enzymes can be …
Dgal_o6272d46969t2	48h_down	507.118	-5.0189	0.93095	-5.39116	7.0004e-08	4.41836e-05	3.03918	Q#1427 - >Dgal_o6272d46969t2_rframe-2[]	Dgal_o6272d46969t2	superfamily	327401	115	212	1.5787e-15	70.802	cl17173	AdoMet_MTases superfamily	-	-	S-adenosylmethionine-dependent methyltransferases (SAM or AdoMet-MTase), class I; AdoMet-MTases are enzymes that use S-adenosyl-L-methionine (SAM or AdoMet) as a substrate for methyltransfer, creating the product S-adenosyl-L-homocysteine (AdoHcy). There are at least five structurally distinct families of AdoMet-MTases, class I being the largest and most diverse. Within this class enzymes can be …
Dgal_o6272d46969t2	48h_down	507.118	-5.0189	0.93095	-5.39116	7.0004e-08	4.41836e-05	3.03918	Q#1427 - >Dgal_o6272d46969t2_rframe-2[]	Dgal_o6272d46969t2	superfamily	332920	113	208	3.56145e-07	50.3629	cl28099	SmtA superfamily	C	-	SAM-dependent methyltransferase [Secondary metabolites biosynthesis, transport and catabolism, General function prediction only]; SAM-dependent methyltransferases [Secondary metabolites biosynthesis, transport, and catabolism / General function prediction only].
Dgal_o6272d46969t2	48h_down	507.118	-5.0189	0.93095	-5.39116	7.0004e-08	4.41836e-05	3.03918	Q#1427 - >Dgal_o6272d46969t2_rframe-2[]	Dgal_o6272d46969t2	superfamily	332920	162	301	3.82889e-05	44.5541	cl28099	SmtA superfamily	N	-	SAM-dependent methyltransferase [Secondary metabolites biosynthesis, transport and catabolism, General function prediction only]; SAM-dependent methyltransferases [Secondary metabolites biosynthesis, transport, and catabolism / General function prediction only].
Dgal_o6272d46969t2	48h_down	507.118	-5.0189	0.93095	-5.39116	7.0004e-08	4.41836e-05	3.03918	Q#1427 - >Dgal_o6272d46969t2_rframe-2[]	Dgal_o6272d46969t2	non-specific	223574	70	223	7.81162e-07	49.5125	COG0500	SmtA	C	cl28099	SAM-dependent methyltransferase [Secondary metabolites biosynthesis, transport and catabolism, General function prediction only]; SAM-dependent methyltransferases [Secondary metabolites biosynthesis, transport, and catabolism / General function prediction only].
Dgal_o6272d46969t2	48h_down	507.118	-5.0189	0.93095	-5.39116	7.0004e-08	4.41836e-05	3.03918	Q#1427 - >Dgal_o6272d46969t2_rframe-2[]	Dgal_o6272d46969t2	non-specific	225136	106	214	3.33515e-08	53.422	COG2226	UbiE	C	cl17173	Ubiquinone/menaquinone biosynthesis C-methylase UbiE [Coenzyme transport and metabolism]; Methylase involved in ubiquinone/menaquinone biosynthesis [Coenzyme metabolism].
Dgal_o6272d46969t2	48h_down	507.118	-5.0189	0.93095	-5.39116	7.0004e-08	4.41836e-05	3.03918	Q#1427 - >Dgal_o6272d46969t2_rframe-2[]	Dgal_o6272d46969t2	non-specific	279542	158	214	0.00716989	37.0336	pfam01209	Ubie_methyltran	NC	cl17173	ubiE/COQ5 methyltransferase family; ubiE/COQ5 methyltransferase family.
Dgal_o6272d46969t2	48h_down	507.118	-5.0189	0.93095	-5.39116	7.0004e-08	4.41836e-05	3.03918	Q#1427 - >Dgal_o6272d46969t2_rframe-2[]	Dgal_o6272d46969t2	specific	311935	115	212	1.5787e-15	70.802	pfam08241	Methyltransf_11	-	cl17173	Methyltransferase domain; Members of this family are SAM dependent methyltransferases.
Dgal_o6272d46969t2	48h_down	507.118	-5.0189	0.93095	-5.39116	7.0004e-08	4.41836e-05	3.03918	Q#1427 - >Dgal_o6272d46969t2_rframe-2[]	Dgal_o6272d46969t2	non-specific	311936	115	209	2.80251e-10	56.2245	pfam08242	Methyltransf_12	-	cl17173	Methyltransferase domain; Members of this family are SAM dependent methyltransferases.
Dgal_o6272d46969t2	48h_down	507.118	-5.0189	0.93095	-5.39116	7.0004e-08	4.41836e-05	3.03918	Q#1427 - >Dgal_o6272d46969t2_rframe-2[]	Dgal_o6272d46969t2	non-specific	316049	106	232	1.42517e-11	61.6633	pfam13489	Methyltransf_23	-	cl17173	Methyltransferase domain; This family appears to be a methyltransferase domain.
Dgal_o6272d46969t2	48h_down	507.118	-5.0189	0.93095	-5.39116	7.0004e-08	4.41836e-05	3.03918	Q#1427 - >Dgal_o6272d46969t2_rframe-2[]	Dgal_o6272d46969t2	non-specific	316196	114	208	1.27473e-12	62.9684	pfam13649	Methyltransf_25	-	cl17173	Methyltransferase domain; This family appears to be a methyltransferase domain.
Dgal_o6272d46969t2	48h_down	507.118	-5.0189	0.93095	-5.39116	7.0004e-08	4.41836e-05	3.03918	Q#1427 - >Dgal_o6272d46969t2_rframe-2[]	Dgal_o6272d46969t2	non-specific	316372	108	220	2.96953e-07	48.9595	pfam13847	Methyltransf_31	C	cl17173	Methyltransferase domain; This family appears to have methyltransferase activity.
Dgal_o6272d46969t2	48h_down	507.118	-5.0189	0.93095	-5.39116	7.0004e-08	4.41836e-05	3.03918	Q#1427 - >Dgal_o6272d46969t2_rframe-2[]	Dgal_o6272d46969t2	non-specific	234689	148	209	2.05224e-05	45.1442	PRK00216	ubiE	NC	cl17173	ubiquinone/menaquinone biosynthesis methyltransferase; Reviewed
Dgal_o6272d46969t2	48h_down	507.118	-5.0189	0.93095	-5.39116	7.0004e-08	4.41836e-05	3.03918	Q#1427 - >Dgal_o6272d46969t2_rframe-2[]	Dgal_o6272d46969t2	non-specific	181382	111	209	5.97944e-07	49.5501	PRK08317	PRK08317	C	cl28099	hypothetical protein; Provisional
Dgal_o6272d46969t2	48h_down	507.118	-5.0189	0.93095	-5.39116	7.0004e-08	4.41836e-05	3.03918	Q#1427 - >Dgal_o6272d46969t2_rframe-2[]	Dgal_o6272d46969t2	non-specific	182340	114	212	0.00126888	39.7414	PRK10258	PRK10258	C	cl28099	biotin biosynthesis protein BioC; Provisional
Dgal_o6272d46969t2	48h_down	507.118	-5.0189	0.93095	-5.39116	7.0004e-08	4.41836e-05	3.03918	Q#1427 - >Dgal_o6272d46969t2_rframe-2[]	Dgal_o6272d46969t2	non-specific	237007	162	301	3.82889e-05	44.5541	PRK11873	arsM	N	cl28099	arsenite S-adenosylmethyltransferase; Reviewed
Dgal_o6272d46969t2	48h_down	507.118	-5.0189	0.93095	-5.39116	7.0004e-08	4.41836e-05	3.03918	Q#1427 - >Dgal_o6272d46969t2_rframe-2[]	Dgal_o6272d46969t2	non-specific	273884	156	214	8.08773e-06	46.1015	TIGR01934	MenG_MenH_UbiE	NC	cl17173	ubiquinone/menaquinone biosynthesis methyltransferases; This model represents a family of methyltransferases involved in the biosynthesis of menaquinone and ubiqinone. Some members such as the UbiE enzyme from E. coli are believed to act in both pathways, while others may act in only the menaquinone pathway. These methyltransferases are members of the UbiE/CoQ family of methyltransferases (pfam01…
Dgal_o6272d46969t2	48h_down	507.118	-5.0189	0.93095	-5.39116	7.0004e-08	4.41836e-05	3.03918	Q#1427 - >Dgal_o6272d46969t2_rframe-2[]	Dgal_o6272d46969t2	non-specific	273953	113	208	3.56145e-07	50.3629	TIGR02072	BioC	C	cl28099	malonyl-acyl carrier protein O-methyltransferase BioC; This enzyme, which is found in biotin biosynthetic gene clusters in proteobacteria, firmicutes, green-sulfur bacteria, fusobacterium and bacteroides, carries out an enzymatic step prior to the formation of pimeloyl-CoA, namely O-methylation of the malonyl group preferentially while on acyl carrier protein. The enzyme is recognizable as a meth…
Dgal_o6t1664	48h_down	9247.02	-2.3542	0.514306	-4.57743	4.70718e-06	0.0021602	1.45809	Q#1204 - >Dgal_o6t1664_rframe-1[]	Dgal_o6t1664	superfamily	311241	84	195	0.00475435	38.7181	cl25522	FAP superfamily	C	-	Fibronectin-attachment protein (FAP); This family contains bacterial fibronectin-attachment proteins (FAP). Family members are rich in alanine and proline, are approximately 300 long, and seem to be restricted to mycobacteria. These proteins contain a fibronectin-binding motif that allows mycobacteria to bind to fibronectin in the extracellular matrix.
Dgal_o6t1664	48h_down	9247.02	-2.3542	0.514306	-4.57743	4.70718e-06	0.0021602	1.45809	Q#1204 - >Dgal_o6t1664_rframe-1[]	Dgal_o6t1664	superfamily	330401	90	167	0.00678123	39.1034	cl25580	OxoGdeHyase_C superfamily	C	-	2-oxoglutarate dehydrogenase C-terminal; OxoGdeHyase_C is a family found immediately C-terminal to Transket_pyr, pfam02779. It is found at the C-terminus of 2-oxoglutarate dehydrogenase.
Dgal_o6t1664	48h_down	9247.02	-2.3542	0.514306	-4.57743	4.70718e-06	0.0021602	1.45809	Q#1204 - >Dgal_o6t1664_rframe-1[]	Dgal_o6t1664	superfamily	314060	75	169	0.00527932	37.7546	cl25842	Cuticle_3 superfamily	N	-	Pupal cuticle protein C1; Insect cuticles are composite structures whose mechanical properties are optimized for biological function. The major components are the chitin filament system and the cuticular proteins, and the cuticle's properties are determined largely by the interactions between these two sets of molecules. The proteins can be ordered by species.
Dgal_o6t1664	48h_down	9247.02	-2.3542	0.514306	-4.57743	4.70718e-06	0.0021602	1.45809	Q#1203 - >Dgal_o6t1664_rframe3[]	Dgal_o6t1664	superfamily	330832	314	386	0.000394745	42.802	cl26011	Pkinase superfamily	NC	-	Protein kinase domain; Protein kinase domain.
Dgal_o6t1664	48h_down	9247.02	-2.3542	0.514306	-4.57743	4.70718e-06	0.0021602	1.45809	Q#1204 - >Dgal_o6t1664_rframe-1[]	Dgal_o6t1664	superfamily	331207	81	283	4.12684e-08	55.6523	cl26386	DNA_pol3_gamma3 superfamily	N	-	DNA polymerase III subunits gamma and tau domain III; This domain family is found in bacteria, and is approximately 110 amino acids in length. The family is found in association with pfam00004. Domains I-III are shared between the tau and the gamma subunits, while most of the DnaB-binding Domain IV and all of the alpha-interacting Domain V are unique to tau.
Dgal_o6t1664	48h_down	9247.02	-2.3542	0.514306	-4.57743	4.70718e-06	0.0021602	1.45809	Q#1204 - >Dgal_o6t1664_rframe-1[]	Dgal_o6t1664	superfamily	331285	82	293	0.000360741	43.3885	cl26464	Atrophin-1 superfamily	N	-	Atrophin-1 family; Atrophin-1 is the protein product of the dentatorubral-pallidoluysian atrophy (DRPLA) gene. DRPLA OMIM:125370 is a progressive neurodegenerative disorder. It is caused by the expansion of a CAG repeat in the DRPLA gene on chromosome 12p. This results in an extended polyglutamine region in atrophin-1, that is thought to confer toxicity to the protein, possibly through altering i…
Dgal_o6t1664	48h_down	9247.02	-2.3542	0.514306	-4.57743	4.70718e-06	0.0021602	1.45809	Q#1204 - >Dgal_o6t1664_rframe-1[]	Dgal_o6t1664	superfamily	331378	108	288	0.000149559	44.2601	cl26557	RNase_E_G superfamily	N	-	Ribonuclease E/G family; Ribonuclease E and Ribonuclease G are related enzymes that cleave a wide variety of RNAs.
Dgal_o6t1664	48h_down	9247.02	-2.3542	0.514306	-4.57743	4.70718e-06	0.0021602	1.45809	Q#1204 - >Dgal_o6t1664_rframe-1[]	Dgal_o6t1664	superfamily	331498	96	195	0.00541734	38.2543	cl26677	PRK00708 superfamily	N	-	sec-independent translocase; Provisional
Dgal_o6t1664	48h_down	9247.02	-2.3542	0.514306	-4.57743	4.70718e-06	0.0021602	1.45809	Q#1204 - >Dgal_o6t1664_rframe-1[]	Dgal_o6t1664	superfamily	331630	98	365	0.00125554	41.2139	cl26809	Sec23_BS superfamily	NC	-	Sec23/Sec24 beta-sandwich domain; Sec23/Sec24 beta-sandwich domain.
Dgal_o6t1664	48h_down	9247.02	-2.3542	0.514306	-4.57743	4.70718e-06	0.0021602	1.45809	Q#1204 - >Dgal_o6t1664_rframe-1[]	Dgal_o6t1664	superfamily	331990	79	206	2.36364e-06	49.2634	cl27169	ZipA superfamily	NC	-	ZipA C-terminal domain. ZipA, a membrane-anchored protein, is one of at least nine essential gene products necessary for assembly of the septal ring which mediates cell division in E.coli. ZipA and FtsA directly bind FtsZ, a homolog of eukaryotic tubulins, at the prospective division site, followed by the sequential addition of FtsK, FtsQ, FtsL, FtsW, FtsI, and FtsN. ZipA contains three domains: …
Dgal_o6t1664	48h_down	9247.02	-2.3542	0.514306	-4.57743	4.70718e-06	0.0021602	1.45809	Q#1204 - >Dgal_o6t1664_rframe-1[]	Dgal_o6t1664	superfamily	332151	83	182	0.002846	39.9495	cl27330	FlhF superfamily	C	-	Flagellar biosynthesis GTPase FlhF [Cell motility]; Flagellar GTP-binding protein [Cell motility and secretion].
Dgal_o6t1664	48h_down	9247.02	-2.3542	0.514306	-4.57743	4.70718e-06	0.0021602	1.45809	Q#1204 - >Dgal_o6t1664_rframe-1[]	Dgal_o6t1664	superfamily	332908	58	220	4.63679e-05	45.8463	cl28087	FtsK superfamily	NC	-	DNA segregation ATPase FtsK/SpoIIIE and related proteins [Cell cycle control, cell division, chromosome partitioning]; DNA segregation ATPase FtsK/SpoIIIE and related proteins [Cell division and chromosome partitioning].
Dgal_o6t1664	48h_down	9247.02	-2.3542	0.514306	-4.57743	4.70718e-06	0.0021602	1.45809	Q#1204 - >Dgal_o6t1664_rframe-1[]	Dgal_o6t1664	superfamily	333091	81	207	0.000132732	44.4312	cl28271	dnaA superfamily	NC	-	chromosomal replication initiation protein; Provisional
Dgal_o6t1664	48h_down	9247.02	-2.3542	0.514306	-4.57743	4.70718e-06	0.0021602	1.45809	Q#1204 - >Dgal_o6t1664_rframe-1[]	Dgal_o6t1664	non-specific	311241	84	195	0.00475435	38.7181	pfam07174	FAP	C	cl25522	Fibronectin-attachment protein (FAP); This family contains bacterial fibronectin-attachment proteins (FAP). Family members are rich in alanine and proline, are approximately 300 long, and seem to be restricted to mycobacteria. These proteins contain a fibronectin-binding motif that allows mycobacteria to bind to fibronectin in the extracellular matrix.
Dgal_o6t1664	48h_down	9247.02	-2.3542	0.514306	-4.57743	4.70718e-06	0.0021602	1.45809	Q#1204 - >Dgal_o6t1664_rframe-1[]	Dgal_o6t1664	non-specific	314060	75	169	0.00527932	37.7546	pfam11018	Cuticle_3	N	cl25842	Pupal cuticle protein C1; Insect cuticles are composite structures whose mechanical properties are optimized for biological function. The major components are the chitin filament system and the cuticular proteins, and the cuticle's properties are determined largely by the interactions between these two sets of molecules. The proteins can be ordered by species.
Dgal_o6t1664	48h_down	9247.02	-2.3542	0.514306	-4.57743	4.70718e-06	0.0021602	1.45809	Q#1204 - >Dgal_o6t1664_rframe-1[]	Dgal_o6t1664	non-specific	223021	82	293	0.000360741	43.3885	PHA03247	PHA03247	N	cl26464	large tegument protein UL36; Provisional
Dgal_o6t1664	48h_down	9247.02	-2.3542	0.514306	-4.57743	4.70718e-06	0.0021602	1.45809	Q#1204 - >Dgal_o6t1664_rframe-1[]	Dgal_o6t1664	non-specific	235124	79	206	2.36364e-06	49.2634	PRK03427	PRK03427	NC	cl27169	cell division protein ZipA; Provisional
Dgal_o6t1664	48h_down	9247.02	-2.3542	0.514306	-4.57743	4.70718e-06	0.0021602	1.45809	Q#1204 - >Dgal_o6t1664_rframe-1[]	Dgal_o6t1664	non-specific	135173	96	195	0.00541734	38.2543	PRK04654	PRK04654	N	cl26677	sec-independent translocase; Provisional
Dgal_o6t1664	48h_down	9247.02	-2.3542	0.514306	-4.57743	4.70718e-06	0.0021602	1.45809	Q#1204 - >Dgal_o6t1664_rframe-1[]	Dgal_o6t1664	non-specific	235904	83	182	0.002846	39.9495	PRK06995	flhF	C	cl27330	flagellar biosynthesis regulator FlhF; Validated
Dgal_o6t1664	48h_down	9247.02	-2.3542	0.514306	-4.57743	4.70718e-06	0.0021602	1.45809	Q#1204 - >Dgal_o6t1664_rframe-1[]	Dgal_o6t1664	non-specific	235906	99	257	0.000130556	44.4552	PRK07003	PRK07003	NC	cl26386	DNA polymerase III subunits gamma and tau; Validated
Dgal_o6t1664	48h_down	9247.02	-2.3542	0.514306	-4.57743	4.70718e-06	0.0021602	1.45809	Q#1204 - >Dgal_o6t1664_rframe-1[]	Dgal_o6t1664	non-specific	235906	104	302	0.000345453	42.9144	PRK07003	PRK07003	NC	cl26386	DNA polymerase III subunits gamma and tau; Validated
Dgal_o6t1664	48h_down	9247.02	-2.3542	0.514306	-4.57743	4.70718e-06	0.0021602	1.45809	Q#1204 - >Dgal_o6t1664_rframe-1[]	Dgal_o6t1664	non-specific	235906	79	207	0.00188204	40.6032	PRK07003	PRK07003	NC	cl26386	DNA polymerase III subunits gamma and tau; Validated
Dgal_o6t1664	48h_down	9247.02	-2.3542	0.514306	-4.57743	4.70718e-06	0.0021602	1.45809	Q#1204 - >Dgal_o6t1664_rframe-1[]	Dgal_o6t1664	non-specific	236090	90	284	3.76828e-05	46.1325	PRK07764	PRK07764	N	cl26386	DNA polymerase III subunits gamma and tau; Validated
Dgal_o6t1664	48h_down	9247.02	-2.3542	0.514306	-4.57743	4.70718e-06	0.0021602	1.45809	Q#1204 - >Dgal_o6t1664_rframe-1[]	Dgal_o6t1664	non-specific	236090	94	195	0.00034198	43.0509	PRK07764	PRK07764	NC	cl26386	DNA polymerase III subunits gamma and tau; Validated
Dgal_o6t1664	48h_down	9247.02	-2.3542	0.514306	-4.57743	4.70718e-06	0.0021602	1.45809	Q#1204 - >Dgal_o6t1664_rframe-1[]	Dgal_o6t1664	non-specific	236090	86	199	0.000768139	41.8953	PRK07764	PRK07764	NC	cl26386	DNA polymerase III subunits gamma and tau; Validated
Dgal_o6t1664	48h_down	9247.02	-2.3542	0.514306	-4.57743	4.70718e-06	0.0021602	1.45809	Q#1204 - >Dgal_o6t1664_rframe-1[]	Dgal_o6t1664	non-specific	236090	99	294	0.00133241	41.1249	PRK07764	PRK07764	N	cl26386	DNA polymerase III subunits gamma and tau; Validated
Dgal_o6t1664	48h_down	9247.02	-2.3542	0.514306	-4.57743	4.70718e-06	0.0021602	1.45809	Q#1204 - >Dgal_o6t1664_rframe-1[]	Dgal_o6t1664	non-specific	236090	99	293	0.00142735	41.1249	PRK07764	PRK07764	N	cl26386	DNA polymerase III subunits gamma and tau; Validated
Dgal_o6t1664	48h_down	9247.02	-2.3542	0.514306	-4.57743	4.70718e-06	0.0021602	1.45809	Q#1204 - >Dgal_o6t1664_rframe-1[]	Dgal_o6t1664	non-specific	236090	81	196	0.00150298	41.1249	PRK07764	PRK07764	NC	cl26386	DNA polymerase III subunits gamma and tau; Validated
Dgal_o6t1664	48h_down	9247.02	-2.3542	0.514306	-4.57743	4.70718e-06	0.0021602	1.45809	Q#1204 - >Dgal_o6t1664_rframe-1[]	Dgal_o6t1664	non-specific	236138	86	198	0.000157146	44.0862	PRK07994	PRK07994	NC	cl26386	DNA polymerase III subunits gamma and tau; Validated
Dgal_o6t1664	48h_down	9247.02	-2.3542	0.514306	-4.57743	4.70718e-06	0.0021602	1.45809	Q#1204 - >Dgal_o6t1664_rframe-1[]	Dgal_o6t1664	non-specific	236138	80	204	0.00361134	39.849	PRK07994	PRK07994	N	cl26386	DNA polymerase III subunits gamma and tau; Validated
Dgal_o6t1664	48h_down	9247.02	-2.3542	0.514306	-4.57743	4.70718e-06	0.0021602	1.45809	Q#1204 - >Dgal_o6t1664_rframe-1[]	Dgal_o6t1664	non-specific	236138	99	207	0.00370604	39.4638	PRK07994	PRK07994	NC	cl26386	DNA polymerase III subunits gamma and tau; Validated
Dgal_o6t1664	48h_down	9247.02	-2.3542	0.514306	-4.57743	4.70718e-06	0.0021602	1.45809	Q#1204 - >Dgal_o6t1664_rframe-1[]	Dgal_o6t1664	non-specific	236138	82	195	0.00677899	38.6934	PRK07994	PRK07994	NC	cl26386	DNA polymerase III subunits gamma and tau; Validated
Dgal_o6t1664	48h_down	9247.02	-2.3542	0.514306	-4.57743	4.70718e-06	0.0021602	1.45809	Q#1204 - >Dgal_o6t1664_rframe-1[]	Dgal_o6t1664	non-specific	236669	58	220	4.63679e-05	45.8463	PRK10263	PRK10263	NC	cl28087	DNA translocase FtsK; Provisional
Dgal_o6t1664	48h_down	9247.02	-2.3542	0.514306	-4.57743	4.70718e-06	0.0021602	1.45809	Q#1204 - >Dgal_o6t1664_rframe-1[]	Dgal_o6t1664	non-specific	236669	126	323	0.000973798	41.6091	PRK10263	PRK10263	NC	cl28087	DNA translocase FtsK; Provisional
Dgal_o6t1664	48h_down	9247.02	-2.3542	0.514306	-4.57743	4.70718e-06	0.0021602	1.45809	Q#1204 - >Dgal_o6t1664_rframe-1[]	Dgal_o6t1664	non-specific	236669	77	166	0.00152052	41.2239	PRK10263	PRK10263	NC	cl28087	DNA translocase FtsK; Provisional
Dgal_o6t1664	48h_down	9247.02	-2.3542	0.514306	-4.57743	4.70718e-06	0.0021602	1.45809	Q#1204 - >Dgal_o6t1664_rframe-1[]	Dgal_o6t1664	non-specific	236669	79	318	0.00299175	40.0683	PRK10263	PRK10263	NC	cl28087	DNA translocase FtsK; Provisional
Dgal_o6t1664	48h_down	9247.02	-2.3542	0.514306	-4.57743	4.70718e-06	0.0021602	1.45809	Q#1204 - >Dgal_o6t1664_rframe-1[]	Dgal_o6t1664	non-specific	236766	108	288	0.000149559	44.2601	PRK10811	rne	N	cl26557	ribonuclease E; Reviewed
Dgal_o6t1664	48h_down	9247.02	-2.3542	0.514306	-4.57743	4.70718e-06	0.0021602	1.45809	Q#1204 - >Dgal_o6t1664_rframe-1[]	Dgal_o6t1664	non-specific	236766	101	199	0.00122641	41.1785	PRK10811	rne	N	cl26557	ribonuclease E; Reviewed
Dgal_o6t1664	48h_down	9247.02	-2.3542	0.514306	-4.57743	4.70718e-06	0.0021602	1.45809	Q#1204 - >Dgal_o6t1664_rframe-1[]	Dgal_o6t1664	non-specific	236766	178	344	0.00425644	39.6377	PRK10811	rne	N	cl26557	ribonuclease E; Reviewed
Dgal_o6t1664	48h_down	9247.02	-2.3542	0.514306	-4.57743	4.70718e-06	0.0021602	1.45809	Q#1204 - >Dgal_o6t1664_rframe-1[]	Dgal_o6t1664	non-specific	237030	90	167	0.00678123	39.1034	PRK12270	kgd	C	cl25580	alpha-ketoglutarate decarboxylase; Reviewed
Dgal_o6t1664	48h_down	9247.02	-2.3542	0.514306	-4.57743	4.70718e-06	0.0021602	1.45809	Q#1204 - >Dgal_o6t1664_rframe-1[]	Dgal_o6t1664	non-specific	237057	81	283	4.12684e-08	55.6523	PRK12323	PRK12323	N	cl26386	DNA polymerase III subunits gamma and tau; Provisional
Dgal_o6t1664	48h_down	9247.02	-2.3542	0.514306	-4.57743	4.70718e-06	0.0021602	1.45809	Q#1204 - >Dgal_o6t1664_rframe-1[]	Dgal_o6t1664	non-specific	237057	80	270	1.2851e-05	47.5631	PRK12323	PRK12323	N	cl26386	DNA polymerase III subunits gamma and tau; Provisional
Dgal_o6t1664	48h_down	9247.02	-2.3542	0.514306	-4.57743	4.70718e-06	0.0021602	1.45809	Q#1204 - >Dgal_o6t1664_rframe-1[]	Dgal_o6t1664	non-specific	237057	101	295	0.000280453	43.3259	PRK12323	PRK12323	NC	cl26386	DNA polymerase III subunits gamma and tau; Provisional
Dgal_o6t1664	48h_down	9247.02	-2.3542	0.514306	-4.57743	4.70718e-06	0.0021602	1.45809	Q#1204 - >Dgal_o6t1664_rframe-1[]	Dgal_o6t1664	non-specific	237057	56	207	0.00055442	42.1703	PRK12323	PRK12323	N	cl26386	DNA polymerase III subunits gamma and tau; Provisional
Dgal_o6t1664	48h_down	9247.02	-2.3542	0.514306	-4.57743	4.70718e-06	0.0021602	1.45809	Q#1204 - >Dgal_o6t1664_rframe-1[]	Dgal_o6t1664	non-specific	237057	19	186	0.00144388	41.0147	PRK12323	PRK12323	NC	cl26386	DNA polymerase III subunits gamma and tau; Provisional
Dgal_o6t1664	48h_down	9247.02	-2.3542	0.514306	-4.57743	4.70718e-06	0.0021602	1.45809	Q#1204 - >Dgal_o6t1664_rframe-1[]	Dgal_o6t1664	non-specific	237605	81	207	0.000132732	44.4312	PRK14086	dnaA	NC	cl28271	chromosomal replication initiation protein; Provisional
Dgal_o6t1664	48h_down	9247.02	-2.3542	0.514306	-4.57743	4.70718e-06	0.0021602	1.45809	Q#1204 - >Dgal_o6t1664_rframe-1[]	Dgal_o6t1664	non-specific	237865	88	208	2.08215e-05	47.0164	PRK14951	PRK14951	NC	cl26386	DNA polymerase III subunits gamma and tau; Provisional
Dgal_o6t1664	48h_down	9247.02	-2.3542	0.514306	-4.57743	4.70718e-06	0.0021602	1.45809	Q#1204 - >Dgal_o6t1664_rframe-1[]	Dgal_o6t1664	non-specific	237865	90	199	0.000125987	44.32	PRK14951	PRK14951	NC	cl26386	DNA polymerase III subunits gamma and tau; Provisional
Dgal_o6t1664	48h_down	9247.02	-2.3542	0.514306	-4.57743	4.70718e-06	0.0021602	1.45809	Q#1204 - >Dgal_o6t1664_rframe-1[]	Dgal_o6t1664	non-specific	237865	79	160	0.000195835	43.5496	PRK14951	PRK14951	NC	cl26386	DNA polymerase III subunits gamma and tau; Provisional
Dgal_o6t1664	48h_down	9247.02	-2.3542	0.514306	-4.57743	4.70718e-06	0.0021602	1.45809	Q#1204 - >Dgal_o6t1664_rframe-1[]	Dgal_o6t1664	non-specific	237865	80	222	0.000394494	42.7792	PRK14951	PRK14951	N	cl26386	DNA polymerase III subunits gamma and tau; Provisional
Dgal_o6t1664	48h_down	9247.02	-2.3542	0.514306	-4.57743	4.70718e-06	0.0021602	1.45809	Q#1204 - >Dgal_o6t1664_rframe-1[]	Dgal_o6t1664	non-specific	237865	94	277	0.000597338	42.0088	PRK14951	PRK14951	N	cl26386	DNA polymerase III subunits gamma and tau; Provisional
Dgal_o6t1664	48h_down	9247.02	-2.3542	0.514306	-4.57743	4.70718e-06	0.0021602	1.45809	Q#1203 - >Dgal_o6t1664_rframe3[]	Dgal_o6t1664	non-specific	173502	314	386	0.000394745	42.802	PTZ00266	PTZ00266	NC	cl26011	NIMA-related protein kinase; Provisional
Dgal_o6t1664	48h_down	9247.02	-2.3542	0.514306	-4.57743	4.70718e-06	0.0021602	1.45809	Q#1204 - >Dgal_o6t1664_rframe-1[]	Dgal_o6t1664	non-specific	185594	98	365	0.00125554	41.2139	PTZ00395	PTZ00395	NC	cl26809	Sec24-related protein; Provisional
Dgal_o723t4	48h_down	2282.43	-4.44842	0.71491	-6.22235	4.89768e-10	1.07553e-06	1.87179	Q#1400 - >Dgal_o723t4_rframe2[]	Dgal_o723t4	superfamily	330585	53	193	0.00636145	40.761	cl25764	PAT1 superfamily	NC	-	Topoisomerase II-associated protein PAT1; Members of this family are necessary for accurate chromosome transmission during cell division.
Dgal_o723t4	48h_down	2282.43	-4.44842	0.71491	-6.22235	4.89768e-10	1.07553e-06	1.87179	Q#1400 - >Dgal_o723t4_rframe2[]	Dgal_o723t4	superfamily	332908	52	194	2.54518e-06	52.3947	cl28087	FtsK superfamily	NC	-	DNA segregation ATPase FtsK/SpoIIIE and related proteins [Cell cycle control, cell division, chromosome partitioning]; DNA segregation ATPase FtsK/SpoIIIE and related proteins [Cell division and chromosome partitioning].
Dgal_o723t4	48h_down	2282.43	-4.44842	0.71491	-6.22235	4.89768e-10	1.07553e-06	1.87179	Q#1400 - >Dgal_o723t4_rframe2[]	Dgal_o723t4	non-specific	313063	53	193	0.00636145	40.761	pfam09770	PAT1	NC	cl25764	Topoisomerase II-associated protein PAT1; Members of this family are necessary for accurate chromosome transmission during cell division.
Dgal_o723t4	48h_down	2282.43	-4.44842	0.71491	-6.22235	4.89768e-10	1.07553e-06	1.87179	Q#1400 - >Dgal_o723t4_rframe2[]	Dgal_o723t4	non-specific	236669	52	194	2.54518e-06	52.3947	PRK10263	PRK10263	NC	cl28087	DNA translocase FtsK; Provisional
Dgal_o8433d38823t2	48h_down	697.612	-1.30132	0.275741	-4.71934	2.36612e-06	0.000865718	2.45751	Q#1046 - >Dgal_o8433d38823t2_rframe2[]	Dgal_o8433d38823t2	specific	238099	158	333	4.37058e-27	106.315	cd00170	SEC14	-	cl15787	Sec14p-like lipid-binding domain. Found in secretory proteins, such as S. cerevisiae phosphatidylinositol transfer protein (Sec14p), and in lipid regulated proteins such as RhoGAPs, RhoGEFs and neurofibromin (NF1). SEC14 domain of Dbl is known to associate with G protein beta/gamma subunits.
Dgal_o8433d38823t2	48h_down	697.612	-1.30132	0.275741	-4.71934	2.36612e-06	0.000865718	2.45751	Q#1046 - >Dgal_o8433d38823t2_rframe2[]	Dgal_o8433d38823t2	superfamily	326643	157	334	2.10275e-30	115.474	cl15787	SEC14 superfamily	-	-	Sec14p-like lipid-binding domain. Found in secretory proteins, such as S. cerevisiae phosphatidylinositol transfer protein (Sec14p), and in lipid regulated proteins such as RhoGAPs, RhoGEFs and neurofibromin (NF1). SEC14 domain of Dbl is known to associate with G protein beta/gamma subunits.
Dgal_o8433d38823t2	48h_down	697.612	-1.30132	0.275741	-4.71934	2.36612e-06	0.000865718	2.45751	Q#1046 - >Dgal_o8433d38823t2_rframe2[]	Dgal_o8433d38823t2	superfamily	327358	95	138	3.72742e-09	52.1667	cl16919	CRAL_TRIO_N superfamily	-	-	CRAL/TRIO, N-terminal domain; This all-alpha domain is found to the N-terminus of pfam00650.
Dgal_o8433d38823t2	48h_down	697.612	-1.30132	0.275741	-4.71934	2.36612e-06	0.000865718	2.45751	Q#1046 - >Dgal_o8433d38823t2_rframe2[]	Dgal_o8433d38823t2	superfamily	316420	418	463	0.000272138	40.9176	cl20499	GOLD_2 superfamily	N	-	Golgi-dynamics membrane-trafficking; Sec14-like Golgi-trafficking domain The GOLD domain is always found combined with lipid- or membrane-association domains.
Dgal_o8433d38823t2	48h_down	697.612	-1.30132	0.275741	-4.71934	2.36612e-06	0.000865718	2.45751	Q#1046 - >Dgal_o8433d38823t2_rframe2[]	Dgal_o8433d38823t2	specific	306996	233	333	8.98926e-26	102.727	pfam00650	CRAL_TRIO	N	cl15787	CRAL/TRIO domain; CRAL/TRIO domain.
Dgal_o8433d38823t2	48h_down	697.612	-1.30132	0.275741	-4.71934	2.36612e-06	0.000865718	2.45751	Q#1046 - >Dgal_o8433d38823t2_rframe2[]	Dgal_o8433d38823t2	non-specific	316420	418	463	0.000272138	40.9176	pfam13897	GOLD_2	N	cl20499	Golgi-dynamics membrane-trafficking; Sec14-like Golgi-trafficking domain The GOLD domain is always found combined with lipid- or membrane-association domains.
Dgal_o8433d38823t2	48h_down	697.612	-1.30132	0.275741	-4.71934	2.36612e-06	0.000865718	2.45751	Q#1046 - >Dgal_o8433d38823t2_rframe2[]	Dgal_o8433d38823t2	specific	214706	157	334	2.10275e-30	115.474	smart00516	SEC14	-	cl15787	Domain in homologues of a S. cerevisiae phosphatidylinositol transfer protein (Sec14p); Domain in homologues of a S. cerevisiae phosphatidylinositol transfer protein (Sec14p) and in RhoGAPs, RhoGEFs and the RasGAP, neurofibromin (NF1). Lipid-binding domain. The SEC14 domain of Dbl is known to associate with G protein beta/gamma subunits.
Dgal_o8433d38823t2	48h_down	697.612	-1.30132	0.275741	-4.71934	2.36612e-06	0.000865718	2.45751	Q#1046 - >Dgal_o8433d38823t2_rframe2[]	Dgal_o8433d38823t2	specific	215024	95	138	3.72742e-09	52.1667	smart01100	CRAL_TRIO_N	-	cl16919	CRAL/TRIO, N-terminal domain; CRAL/TRIO, N-terminal domain.
Dgal_o9743t9	48h_down	174.46	-4.63429	0.726567	-6.37834	1.79019e-10	9.33717e-07	0.919428	Q#1414 - >Dgal_o9743t9_rframe-1[]	Dgal_o9743t9	specific	119408	55	346	5.16318e-85	261.34	cd06660	Aldo_ket_red	-	cl00470	Aldo-keto reductases (AKRs) are a superfamily of soluble NAD(P)(H) oxidoreductases whose chief purpose is to reduce aldehydes and ketones to primary and secondary alcohols. AKRs are present in all phyla and are of importance to both health and industrial applications. Members have very distinct functions and include the prokaryotic 2,5-diketo-D-gluconic acid reductases and beta-keto ester reducta…
Dgal_o9743t9	48h_down	174.46	-4.63429	0.726567	-6.37834	1.79019e-10	9.33717e-07	0.919428	Q#1414 - >Dgal_o9743t9_rframe-1[]	Dgal_o9743t9	superfamily	320990	53	352	1.45493e-99	298.4	cl00470	Aldo_ket_red superfamily	-	-	Aldo-keto reductases (AKRs) are a superfamily of soluble NAD(P)(H) oxidoreductases whose chief purpose is to reduce aldehydes and ketones to primary and secondary alcohols. AKRs are present in all phyla and are of importance to both health and industrial applications. Members have very distinct functions and include the prokaryotic 2,5-diketo-D-gluconic acid reductases and beta-keto ester reducta…
Dgal_o9743t9	48h_down	174.46	-4.63429	0.726567	-6.37834	1.79019e-10	9.33717e-07	0.919428	Q#1414 - >Dgal_o9743t9_rframe-1[]	Dgal_o9743t9	specific	223729	53	352	1.45493e-99	298.4	COG0656	ARA1	-	cl00470	Aldo/keto reductase, related to diketogulonate reductase [Secondary metabolites biosynthesis, transport and catabolism]; Aldo/keto reductases, related to diketogulonate reductase [General function prediction only].
Dgal_o9743t9	48h_down	174.46	-4.63429	0.726567	-6.37834	1.79019e-10	9.33717e-07	0.919428	Q#1414 - >Dgal_o9743t9_rframe-1[]	Dgal_o9743t9	non-specific	223739	59	343	2.16943e-34	130.14	COG0667	Tas	-	cl00470	Predicted oxidoreductase (related to aryl-alcohol dehydrogenase) [General function prediction only]; Predicted oxidoreductases (related to aryl-alcohol dehydrogenases) [Energy production and conversion].
Dgal_o9743t9	48h_down	174.46	-4.63429	0.726567	-6.37834	1.79019e-10	9.33717e-07	0.919428	Q#1414 - >Dgal_o9743t9_rframe-1[]	Dgal_o9743t9	non-specific	224370	55	157	3.86523e-15	76.2384	COG1453	COG1453	C	cl00470	Predicted oxidoreductase of the aldo/keto reductase family [General function prediction only]; Predicted oxidoreductases of the aldo/keto reductase family [General function prediction only].
Dgal_o9743t9	48h_down	174.46	-4.63429	0.726567	-6.37834	1.79019e-10	9.33717e-07	0.919428	Q#1414 - >Dgal_o9743t9_rframe-1[]	Dgal_o9743t9	non-specific	227322	56	336	4.45637e-17	81.258	COG4989	YdhF	-	cl00470	Predicted oxidoreductase [General function prediction only]; Predicted oxidoreductase [General function prediction only].
Dgal_o9743t9	48h_down	174.46	-4.63429	0.726567	-6.37834	1.79019e-10	9.33717e-07	0.919428	Q#1414 - >Dgal_o9743t9_rframe-1[]	Dgal_o9743t9	specific	278668	62	347	3.86672e-58	192.143	pfam00248	Aldo_ket_red	-	cl00470	Aldo/keto reductase family; This family includes a number of K+ ion channel beta chain regulatory domains - these are reported to have oxidoreductase activity.
Dgal_o9743t9	48h_down	174.46	-4.63429	0.726567	-6.37834	1.79019e-10	9.33717e-07	0.919428	Q#1414 - >Dgal_o9743t9_rframe-1[]	Dgal_o9743t9	non-specific	182140	55	224	5.78258e-06	47.6767	PRK09912	PRK09912	C	cl00470	L-glyceraldehyde 3-phosphate reductase; Provisional
Dgal_o9743t9	48h_down	174.46	-4.63429	0.726567	-6.37834	1.79019e-10	9.33717e-07	0.919428	Q#1414 - >Dgal_o9743t9_rframe-1[]	Dgal_o9743t9	non-specific	236727	48	220	2.02008e-06	49.0819	PRK10625	tas	C	cl00470	putative aldo-keto reductase; Provisional
Dgal_o9743t9	48h_down	174.46	-4.63429	0.726567	-6.37834	1.79019e-10	9.33717e-07	0.919428	Q#1414 - >Dgal_o9743t9_rframe-1[]	Dgal_o9743t9	non-specific	183012	59	351	3.03316e-55	183.686	PRK11172	dkgB	-	cl00470	2,5-diketo-D-gluconate reductase B; Provisional
Dgal_o9743t9	48h_down	174.46	-4.63429	0.726567	-6.37834	1.79019e-10	9.33717e-07	0.919428	Q#1414 - >Dgal_o9743t9_rframe-1[]	Dgal_o9743t9	non-specific	183203	44	351	1.20476e-70	224.181	PRK11565	dkgA	-	cl00470	2,5-diketo-D-gluconate reductase A; Provisional
Dgal_o9743t9	48h_down	174.46	-4.63429	0.726567	-6.37834	1.79019e-10	9.33717e-07	0.919428	Q#1414 - >Dgal_o9743t9_rframe-1[]	Dgal_o9743t9	non-specific	213602	55	276	5.05647e-10	60.3326	TIGR01293	Kv_beta	C	cl00470	voltage-dependent potassium channel beta subunit, animal; This model describes the conserved core region of the beta subunit of voltage-gated potassium (Kv) channels in animals. Amino-terminal regions differ substantially, in part by alternative splicing, and are not included in the model. Four beta subunits form a complex with four alpha subunit cytoplasmic (T1) regions, and the structure of the…
Dgal_s257747	48h_down	301.896	-1.52188	0.402844	-3.77785	0.000158191	0.0458264	1.11599	Q#1069 - >Dgal_s257747_rframe1[]	Dgal_s257747	superfamily	321361	172	298	5.34183e-15	70.9137	cl01132	FA_hydroxylase superfamily	-	-	Fatty acid hydroxylase superfamily; This superfamily includes fatty acid and carotene hydroxylases and sterol desaturases. Beta-carotene hydroxylase is involved in zeaxanthin synthesis by hydroxylating beta-carotene, but the enzyme may be involved in other pathways. This family includes C-5 sterol desaturase and C-4 sterol methyl oxidase. Members of this family are involved in cholesterol biosynt…
Dgal_s257747	48h_down	301.896	-1.52188	0.402844	-3.77785	0.000158191	0.0458264	1.11599	Q#1069 - >Dgal_s257747_rframe1[]	Dgal_s257747	superfamily	225546	77	298	3.17348e-13	69.0189	cl27195	ERG3 superfamily	-	-	Sterol desaturase/sphingolipid hydroxylase, fatty acid hydroxylase superfamily [Lipid transport and metabolism]; Sterol desaturase [Lipid metabolism].
Dgal_s257747	48h_down	301.896	-1.52188	0.402844	-3.77785	0.000158191	0.0458264	1.11599	Q#1069 - >Dgal_s257747_rframe1[]	Dgal_s257747	specific	225546	77	298	3.17348e-13	69.0189	COG3000	ERG3	-	cl27195	Sterol desaturase/sphingolipid hydroxylase, fatty acid hydroxylase superfamily [Lipid transport and metabolism]; Sterol desaturase [Lipid metabolism].
Dgal_s257747	48h_down	301.896	-1.52188	0.402844	-3.77785	0.000158191	0.0458264	1.11599	Q#1069 - >Dgal_s257747_rframe1[]	Dgal_s257747	specific	309300	172	298	5.34183e-15	70.9137	pfam04116	FA_hydroxylase	-	cl01132	Fatty acid hydroxylase superfamily; This superfamily includes fatty acid and carotene hydroxylases and sterol desaturases. Beta-carotene hydroxylase is involved in zeaxanthin synthesis by hydroxylating beta-carotene, but the enzyme may be involved in other pathways. This family includes C-5 sterol desaturase and C-4 sterol methyl oxidase. Members of this family are involved in cholesterol biosynt…
Dgal_s260153	48h_down	5503.01	-1.5544	0.336506	-4.61922	3.85176e-06	0.00204884	1.31933	Q#1093 - >Dgal_s260153_rframe1[]	Dgal_s260153	superfamily	328790	109	410	2.01733e-74	233.003	cl21551	Sulfotransfer_3 superfamily	-	-	Sulfotransferase family; Sulfotransferase family.
Dgal_s260153	48h_down	5503.01	-1.5544	0.336506	-4.61922	3.85176e-06	0.00204884	1.31933	Q#1093 - >Dgal_s260153_rframe1[]	Dgal_s260153	specific	307022	109	410	2.01733e-74	233.003	pfam00685	Sulfotransfer_1	-	cl21551	Sulfotransferase domain; Sulfotransferase domain.
Dgal_s260153	48h_down	5503.01	-1.5544	0.336506	-4.61922	3.85176e-06	0.00204884	1.31933	Q#1093 - >Dgal_s260153_rframe1[]	Dgal_s260153	non-specific	316030	245	334	1.28083e-05	45.845	pfam13469	Sulfotransfer_3	N	cl21551	Sulfotransferase family; Sulfotransferase family.
Dgal_s260153	48h_down	5503.01	-1.5544	0.336506	-4.61922	3.85176e-06	0.00204884	1.31933	Q#1093 - >Dgal_s260153_rframe1[]	Dgal_s260153	non-specific	177822	108	411	1.25314e-18	86.5125	PLN02164	PLN02164	N	cl21551	sulfotransferase
Dgal_s418763	48h_down	511.482	-1.17176	0.334606	-3.50192	0.000461922	0.0469005	3.10405	Q#1040 - >Dgal_s418763_rframe2[]	Dgal_s418763	non-specific	119349	1	97	1.04953e-23	97.4484	cd00598	GH18_chitinase-like	N	cl10447	The GH18 (glycosyl hydrolase, family 18) type II chitinases hydrolyze chitin, an abundant polymer of beta-1,4-linked N-acetylglucosamine (GlcNAc) which is a major component of the cell wall of fungi and the exoskeleton of arthropods. Chitinases have been identified in viruses, bacteria, fungi, protozoan parasites, insects, and plants. The structure of the GH18 domain is an eight-stranded beta/alp…
Dgal_s418763	48h_down	511.482	-1.17176	0.334606	-3.50192	0.000461922	0.0469005	3.10405	Q#1040 - >Dgal_s418763_rframe2[]	Dgal_s418763	non-specific	119350	2	66	0.00059203	41.1669	cd02871	GH18_chitinase_D-like	NC	cl10447	GH18 domain of Chitinase D (ChiD). ChiD, a chitinase found in Bacillus circulans, hydrolyzes the 1,4-beta-linkages of N-acetylglucosamine in chitin and chitodextrins. The domain architecture of ChiD includes a catalytic glycosyl hydrolase family 18 (GH18) domain, a chitin-binding domain, and a fibronectin type III domain. The chitin-binding and fibronectin type III domains are located either N-te…
Dgal_s418763	48h_down	511.482	-1.17176	0.334606	-3.50192	0.000461922	0.0469005	3.10405	Q#1040 - >Dgal_s418763_rframe2[]	Dgal_s418763	non-specific	119351	1	283	2.26292e-107	320.275	cd02872	GH18_chitolectin_chitotriosidase	N	cl10447	This conserved domain family includes a large number of catalytically inactive chitinase-like lectins (chitolectins) including YKL-39, YKL-40 (HCGP39), YM1, oviductin, and AMCase (acidic mammalian chitinase), as well as catalytically active chitotriosidases. The conserved domain is an eight-stranded alpha/beta barrel fold belonging to the family 18 glycosyl hydrolases. The fold has a pronounced a…
Dgal_s418763	48h_down	511.482	-1.17176	0.334606	-3.50192	0.000461922	0.0469005	3.10405	Q#1040 - >Dgal_s418763_rframe2[]	Dgal_s418763	non-specific	119352	3	283	7.07093e-40	146.305	cd02873	GH18_IDGF	N	cl10447	The IDGF's (imaginal disc growth factors) are a family of growth factors identified in insects that include at least five members, some of which are encoded by genes in a tight cluster. The IDGF's have an eight-stranded alpha/beta barrel fold and are related to the glycosyl hydrolase family 18 (GH18) chitinases, but they have an amino acid substitution known to abolish chitinase catalytic activit…
Dgal_s418763	48h_down	511.482	-1.17176	0.334606	-3.50192	0.000461922	0.0469005	3.10405	Q#1040 - >Dgal_s418763_rframe2[]	Dgal_s418763	non-specific	119353	4	263	1.17002e-13	70.7568	cd02874	GH18_CFLE_spore_hydrolase	N	cl10447	Cortical fragment-lytic enzyme (CFLE) is a peptidoglycan hydrolase involved in bacterial endospore germination. CFLE is expressed as an inactive preprotein (called SleB) in the forespore compartment of sporulating cells. SleB translocates across the forespore inner membrane and is deposited as a mature enzyme in the cortex layer of the spore. As part of a sensory mechanism capable of initiating g…
Dgal_s418763	48h_down	511.482	-1.17176	0.334606	-3.50192	0.000461922	0.0469005	3.10405	Q#1040 - >Dgal_s418763_rframe2[]	Dgal_s418763	non-specific	119354	4	264	4.98633e-11	63.2204	cd02875	GH18_chitobiase	N	cl10447	Chitobiase (also known as di-N-acetylchitobiase) is a lysosomal glycosidase that hydrolyzes the reducing-end N-acetylglucosamine from the chitobiose core of oligosaccharides during the ordered degradation of asparagine-linked glycoproteins in eukaryotes. Chitobiase can only do so if the asparagine that joins the oligosaccharide to protein is previously removed by a glycosylasparaginase. Chitobias…
Dgal_s418763	48h_down	511.482	-1.17176	0.334606	-3.50192	0.000461922	0.0469005	3.10405	Q#1040 - >Dgal_s418763_rframe2[]	Dgal_s418763	non-specific	119357	3	238	6.68976e-15	75.0381	cd02878	GH18_zymocin_alpha	N	cl10447	Zymocin, alpha subunit. Zymocin is a heterotrimeric enzyme that inhibits yeast cell cycle progression. The zymocin alpha subunit has a chitinase activity that is essential for holoenzyme action from the cell exterior while the gamma subunit contains the intracellular toxin responsible for G1 phase cell cycle arrest. The zymocin alpha and beta subunits are thought to act from the cell's exterior b…
Dgal_s418763	48h_down	511.482	-1.17176	0.334606	-3.50192	0.000461922	0.0469005	3.10405	Q#1040 - >Dgal_s418763_rframe2[]	Dgal_s418763	non-specific	119358	1	263	1.50935e-33	126.71	cd02879	GH18_plant_chitinase_class_V	N	cl10447	The class V plant chitinases have a glycosyl hydrolase family 18 (GH18) domain, but lack the chitin-binding domain present in other GH18 enzymes. The GH18 domain of the class V chitinases has endochitinase activity in some cases and no catalytic activity in others. Included in this family is a lectin found in black locust (Robinia pseudoacacia) bark, which binds chitin but lacks chitinase activit…
Dgal_s418763	48h_down	511.482	-1.17176	0.334606	-3.50192	0.000461922	0.0469005	3.10405	Q#1040 - >Dgal_s418763_rframe2[]	Dgal_s418763	non-specific	173625	365	399	0.00523287	38.093	cd05032	PTKc_InsR_like	C	cl21453	Catalytic domain of Insulin Receptor-like Protein Tyrosine Kinases; PTKs catalyze the transfer of the gamma-phosphoryl group from ATP to tyrosine (tyr) residues in protein substrates. The InsR subfamily is composed of InsR, Insulin-like Growth Factor-1 Receptor (IGF-1R), and similar proteins. InsR and IGF-1R are receptor PTKs (RTKs) composed of two alphabeta heterodimers. Binding of the ligand (i…
Dgal_s418763	48h_down	511.482	-1.17176	0.334606	-3.50192	0.000461922	0.0469005	3.10405	Q#1040 - >Dgal_s418763_rframe2[]	Dgal_s418763	non-specific	133181	366	394	0.00215977	39.4301	cd05050	PTKc_Musk	C	cl21453	Catalytic domain of the Protein Tyrosine Kinase, Muscle-specific kinase; PTKs catalyze the transfer of the gamma-phosphoryl group from ATP to tyrosine (tyr) residues in protein substrates. Musk is a receptor PTK (RTK) containing an extracellular region with four immunoglobulin-like domains and a cysteine-rich cluster, a transmembrane segment, and an intracellular catalytic domain. Musk is express…
Dgal_s418763	48h_down	511.482	-1.17176	0.334606	-3.50192	0.000461922	0.0469005	3.10405	Q#1040 - >Dgal_s418763_rframe2[]	Dgal_s418763	non-specific	270644	366	400	0.0042685	38.4722	cd05051	PTKc_DDR	C	cl21453	Catalytic domain of the Protein Tyrosine Kinases, Discoidin Domain Receptors; PTKs catalyze the transfer of the gamma-phosphoryl group from ATP to tyrosine (tyr) residues in protein substrates. The DDR subfamily consists of homologs of mammalian DDR1, DDR2, and similar proteins. They are receptor PTKs (RTKs) containing an extracellular discoidin homology domain, a transmembrane segment, an extend…
Dgal_s418763	48h_down	511.482	-1.17176	0.334606	-3.50192	0.000461922	0.0469005	3.10405	Q#1040 - >Dgal_s418763_rframe2[]	Dgal_s418763	non-specific	270646	359	394	4.2795e-09	57.0419	cd05053	PTKc_FGFR	C	cl21453	Catalytic domain of the Protein Tyrosine Kinases, Fibroblast Growth Factor Receptors; PTKs catalyze the transfer of the gamma-phosphoryl group from ATP to tyrosine (tyr) residues in protein substrates. The FGFR subfamily consists of FGFR1, FGFR2, FGFR3, FGFR4, and similar proteins. They are receptor PTKs (RTKs) containing an extracellular ligand-binding region with three immunoglobulin-like domai…
Dgal_s418763	48h_down	511.482	-1.17176	0.334606	-3.50192	0.000461922	0.0469005	3.10405	Q#1040 - >Dgal_s418763_rframe2[]	Dgal_s418763	non-specific	270647	364	398	8.97376e-09	55.9591	cd05054	PTKc_VEGFR	C	cl21453	Catalytic domain of the Protein Tyrosine Kinases, Vascular Endothelial Growth Factor Receptors; PTKs catalyze the transfer of the gamma-phosphoryl group from ATP to tyrosine (tyr) residues in protein substrates. The VEGFR subfamily consists of VEGFR1 (Flt1), VEGFR2 (Flk1), VEGFR3 (Flt4), and similar proteins. VEGFR subfamily members are receptor PTKss (RTKs) containing an extracellular ligand-bin…
Dgal_s418763	48h_down	511.482	-1.17176	0.334606	-3.50192	0.000461922	0.0469005	3.10405	Q#1040 - >Dgal_s418763_rframe2[]	Dgal_s418763	non-specific	133186	359	398	7.3765e-11	62.5029	cd05055	PTKc_PDGFR	C	cl21453	Catalytic domain of the Protein Tyrosine Kinases, Platelet Derived Growth Factor Receptors; PTKs catalyze the transfer of the gamma-phosphoryl group from ATP to tyrosine (tyr) residues in protein substrates. The PDGFR subfamily consists of PDGFR alpha, PDGFR beta, KIT, CSF-1R, the mammalian FLT3, and similar proteins. They are receptor PTKs (RTKs) containing an extracellular ligand-binding region…
Dgal_s418763	48h_down	511.482	-1.17176	0.334606	-3.50192	0.000461922	0.0469005	3.10405	Q#1040 - >Dgal_s418763_rframe2[]	Dgal_s418763	non-specific	133228	366	396	0.00590656	38.0332	cd05097	PTKc_DDR_like	C	cl21453	Catalytic domain of Discoidin Domain Receptor-like Protein Tyrosine Kinases; PTKs catalyze the transfer of the gamma-phosphoryl group from ATP to tyrosine (tyr) residues in protein substrates. DDR-like proteins are members of the DDR subfamily, which are receptor PTKs (RTKs) containing an extracellular discoidin homology domain, a transmembrane segment, an extended juxtamembrane region, and an in…
Dgal_s418763	48h_down	511.482	-1.17176	0.334606	-3.50192	0.000461922	0.0469005	3.10405	Q#1040 - >Dgal_s418763_rframe2[]	Dgal_s418763	non-specific	270678	359	400	1.72398e-07	52.3217	cd05098	PTKc_FGFR1	C	cl21453	Catalytic domain of the Protein Tyrosine Kinase, Fibroblast Growth Factor Receptor 1; PTKs catalyze the transfer of the gamma-phosphoryl group from ATP to tyrosine (tyr) residues in protein substrates. Alternative splicing of FGFR1 transcripts produces a variety of isoforms, which are differentially expressed in cells. FGFR1 binds the ligands, FGF1 and FGF2, with high affinity and has also been r…
Dgal_s418763	48h_down	511.482	-1.17176	0.334606	-3.50192	0.000461922	0.0469005	3.10405	Q#1040 - >Dgal_s418763_rframe2[]	Dgal_s418763	non-specific	133230	359	394	4.30281e-10	60.3634	cd05099	PTKc_FGFR4	C	cl21453	Catalytic domain of the Protein Tyrosine Kinase, Fibroblast Growth Factor Receptor 4; PTKs catalyze the transfer of the gamma-phosphoryl group from ATP to tyrosine (tyr) residues in protein substrates. Unlike other FGFRs, there is only one splice form of FGFR4. It binds FGF1, FGF2, FGF6, FGF19, and FGF23. FGF19 is a selective ligand for FGFR4. Although disruption of FGFR4 in mice causes no obviou…
Dgal_s418763	48h_down	511.482	-1.17176	0.334606	-3.50192	0.000461922	0.0469005	3.10405	Q#1040 - >Dgal_s418763_rframe2[]	Dgal_s418763	non-specific	173652	359	400	2.29415e-07	51.9452	cd05100	PTKc_FGFR3	C	cl21453	Catalytic domain of the Protein Tyrosine Kinase, Fibroblast Growth Factor Receptor 3; PTKs catalyze the transfer of the gamma-phosphoryl group from ATP to tyrosine (tyr) residues in protein substrates. Many FGFR3 splice variants have been reported with the IIIb and IIIc isoforms being the predominant forms. FGFR3 IIIc is the isoform expressed in chondrocytes, the cells affected in dwarfism, while…
Dgal_s418763	48h_down	511.482	-1.17176	0.334606	-3.50192	0.000461922	0.0469005	3.10405	Q#1040 - >Dgal_s418763_rframe2[]	Dgal_s418763	non-specific	270679	347	394	1.90048e-08	55.0211	cd05101	PTKc_FGFR2	C	cl21453	Catalytic domain of the Protein Tyrosine Kinase, Fibroblast Growth Factor Receptor 2; PTKs catalyze the transfer of the gamma-phosphoryl group from ATP to tyrosine (tyr) residues in protein substrates. There are many splice variants of FGFR2 which show differential expression and binding to FGF ligands. Disruption of either FGFR2 or FGFR2b is lethal in mice, due to defects in the placenta or seve…
Dgal_s418763	48h_down	511.482	-1.17176	0.334606	-3.50192	0.000461922	0.0469005	3.10405	Q#1040 - >Dgal_s418763_rframe2[]	Dgal_s418763	non-specific	270680	364	394	4.41006e-07	51.1334	cd05102	PTKc_VEGFR3	C	cl21453	Catalytic domain of the Protein Tyrosine Kinase, Vascular Endothelial Growth Factor Receptor 3; PTKs catalyze the transfer of the gamma-phosphoryl group from ATP to tyrosine (tyr) residues in protein substrates. VEGFR3 (or Flt4) preferentially binds the ligands VEGFC and VEGFD. VEGFR3 is essential for lymphatic endothelial cell (EC) development and function. It has been shown to regulate adaptive…
Dgal_s418763	48h_down	511.482	-1.17176	0.334606	-3.50192	0.000461922	0.0469005	3.10405	Q#1040 - >Dgal_s418763_rframe2[]	Dgal_s418763	non-specific	270681	364	394	2.54692e-07	51.9052	cd05103	PTKc_VEGFR2	C	cl21453	Catalytic domain of the Protein Tyrosine Kinase, Vascular Endothelial Growth Factor Receptor 2; PTKs catalyze the transfer of the gamma-phosphoryl group from ATP to tyrosine (tyr) residues in protein substrates. VEGFR2 (or Flk1) binds the ligands VEGFA, VEGFC, VEGFD and VEGFE. VEGFR2 signaling is implicated in all aspects of normal and pathological vascular endothelial cell biology. It induces a …
Dgal_s418763	48h_down	511.482	-1.17176	0.334606	-3.50192	0.000461922	0.0469005	3.10405	Q#1040 - >Dgal_s418763_rframe2[]	Dgal_s418763	non-specific	270682	359	398	1.62351e-11	64.9253	cd05104	PTKc_Kit	C	cl21453	Catalytic domain of the Protein Tyrosine Kinase, Kit; PTKs catalyze the transfer of the gamma-phosphoryl group from ATP to tyrosine (tyr) residues in protein substrates. Kit is important in the development of melanocytes, germ cells, mast cells, hematopoietic stem cells, the interstitial cells of Cajal, and the pacemaker cells of the GI tract. Kit signaling is involved in major cellular functions…
Dgal_s418763	48h_down	511.482	-1.17176	0.334606	-3.50192	0.000461922	0.0469005	3.10405	Q#1040 - >Dgal_s418763_rframe2[]	Dgal_s418763	non-specific	173653	351	394	1.00551e-09	59.6529	cd05105	PTKc_PDGFR_alpha	C	cl21453	Catalytic domain of the Protein Tyrosine Kinase, Platelet Derived Growth Factor Receptor alpha; PTKs catalyze the transfer of the gamma-phosphoryl group from ATP to tyrosine (tyr) residues in protein substrates. PDGFR alpha is a receptor PTK (RTK) containing an extracellular ligand-binding region with five immunoglobulin-like domains, a transmembrane segment, and an intracellular catalytic domain…
Dgal_s418763	48h_down	511.482	-1.17176	0.334606	-3.50192	0.000461922	0.0469005	3.10405	Q#1040 - >Dgal_s418763_rframe2[]	Dgal_s418763	non-specific	133237	359	398	5.25443e-10	60.2436	cd05106	PTKc_CSF-1R	C	cl21453	Catalytic domain of the Protein Tyrosine Kinase, Colony-Stimulating Factor-1 Receptor; PTKs catalyze the transfer of the gamma-phosphoryl group from ATP to tyrosine (tyr) residues in protein substrates. CSF-1R, also called c-Fms, is a member of the Platelet Derived Growth Factor Receptor (PDGFR) subfamily of proteins, which are receptor PTKs (RTKs) containing an extracellular ligand-binding regio…
Dgal_s418763	48h_down	511.482	-1.17176	0.334606	-3.50192	0.000461922	0.0469005	3.10405	Q#1040 - >Dgal_s418763_rframe2[]	Dgal_s418763	non-specific	133238	359	394	2.1551e-09	58.4835	cd05107	PTKc_PDGFR_beta	C	cl21453	Catalytic domain of the Protein Tyrosine Kinase, Platelet Derived Growth Factor Receptor beta; PTKs catalyze the transfer of the gamma-phosphoryl group from ATP to tyrosine (tyr) residues in protein substrates. PDGFR beta is a receptor PTK (RTK) containing an extracellular ligand-binding region with five immunoglobulin-like domains, a transmembrane segment, and an intracellular catalytic domain. …
Dgal_s418763	48h_down	511.482	-1.17176	0.334606	-3.50192	0.000461922	0.0469005	3.10405	Q#1040 - >Dgal_s418763_rframe2[]	Dgal_s418763	non-specific	119359	14	65	0.002849	38.8987	cd06542	GH18_EndoS-like	NC	cl10447	Endo-beta-N-acetylglucosaminidases are bacterial chitinases that hydrolyze the chitin core of various asparagine (N)-linked glycans and glycoproteins. The endo-beta-N-acetylglucosaminidases have a glycosyl hydrolase family 18 (GH18) catalytic domain. Some members also have an additional C-terminal glycosyl hydrolase family 20 (GH20) domain while others have an N-terminal domain of unknown functio…
Dgal_s418763	48h_down	511.482	-1.17176	0.334606	-3.50192	0.000461922	0.0469005	3.10405	Q#1040 - >Dgal_s418763_rframe2[]	Dgal_s418763	non-specific	119362	2	163	3.89515e-06	47.8319	cd06545	GH18_3CO4_chitinase	N	cl10447	The Bacteroides thetaiotaomicron protein represented by pdb structure 3CO4 is an uncharacterized bacterial member of the family 18 glycosyl hydrolases with homologs found in Flavobacterium, Stigmatella, and Pseudomonas.
Dgal_s418763	48h_down	511.482	-1.17176	0.334606	-3.50192	0.000461922	0.0469005	3.10405	Q#1040 - >Dgal_s418763_rframe2[]	Dgal_s418763	non-specific	119365	4	262	2.49636e-47	163.956	cd06548	GH18_chitinase	N	cl10447	The GH18 (glycosyl hydrolases, family 18) type II chitinases hydrolyze chitin, an abundant polymer of N-acetylglucosamine and have been identified in bacteria, fungi, insects, plants, viruses, and protozoan parasites. The structure of this domain is an eight-stranded alpha/beta barrel with a pronounced active-site cleft at the C-terminal end of the beta-barrel.
Dgal_s418763	48h_down	511.482	-1.17176	0.334606	-3.50192	0.000461922	0.0469005	3.10405	Q#1040 - >Dgal_s418763_rframe2[]	Dgal_s418763	non-specific	271109	364	397	3.24646e-07	51.542	cd14207	PTKc_VEGFR1	C	cl21453	Catalytic domain of the Protein Tyrosine Kinases, Vascular Endothelial Growth Factor Receptors; PTKs catalyze the transfer of the gamma-phosphoryl group from ATP to tyrosine (tyr) residues in protein substrates. VEGFR1 (or Flt1) binds VEGFA, VEGFB, and placenta growth factor (PLGF). It regulates monocyte and macrophage migration, vascular permeability, haematopoiesis, and the recruitment of haema…
Dgal_s418763	48h_down	511.482	-1.17176	0.334606	-3.50192	0.000461922	0.0469005	3.10405	Q#1040 - >Dgal_s418763_rframe2[]	Dgal_s418763	superfamily	324582	1	283	2.26292e-107	320.275	cl10447	GH18_chitinase-like superfamily	N	-	The GH18 (glycosyl hydrolase, family 18) type II chitinases hydrolyze chitin, an abundant polymer of beta-1,4-linked N-acetylglucosamine (GlcNAc) which is a major component of the cell wall of fungi and the exoskeleton of arthropods. Chitinases have been identified in viruses, bacteria, fungi, protozoan parasites, insects, and plants. The structure of the GH18 domain is an eight-stranded beta/alp…
Dgal_s418763	48h_down	511.482	-1.17176	0.334606	-3.50192	0.000461922	0.0469005	3.10405	Q#1040 - >Dgal_s418763_rframe2[]	Dgal_s418763	superfamily	328722	359	398	1.62351e-11	64.9253	cl21453	PKc_like superfamily	C	-	Protein Kinases, catalytic domain; The protein kinase superfamily is mainly composed of the catalytic domains of serine/threonine-specific and tyrosine-specific protein kinases. It also includes RIO kinases, which are atypical serine protein kinases, aminoglycoside phosphotransferases, and choline kinases. These proteins catalyze the transfer of the gamma-phosphoryl group from ATP to hydroxyl gro…
Dgal_s418763	48h_down	511.482	-1.17176	0.334606	-3.50192	0.000461922	0.0469005	3.10405	Q#1040 - >Dgal_s418763_rframe2[]	Dgal_s418763	superfamily	332471	1	262	8.85655e-75	235.65	cl27650	Glyco_hydro_18 superfamily	N	-	Glycosyl hydrolases family 18; Glycosyl hydrolases family 18.
Dgal_s418763	48h_down	511.482	-1.17176	0.334606	-3.50192	0.000461922	0.0469005	3.10405	Q#1040 - >Dgal_s418763_rframe2[]	Dgal_s418763	non-specific	225862	1	262	9.34407e-36	136.019	COG3325	ChiA	N	cl27650	Chitinase, GH18 family [Carbohydrate transport and metabolism]; Chitinase [Carbohydrate transport and metabolism].
Dgal_s418763	48h_down	511.482	-1.17176	0.334606	-3.50192	0.000461922	0.0469005	3.10405	Q#1040 - >Dgal_s418763_rframe2[]	Dgal_s418763	non-specific	226376	3	263	2.72812e-06	48.9703	COG3858	YaaH	N	cl27650	Spore germination protein YaaH [Cell cycle control, cell division, chromosome partitioning]; Predicted glycosyl hydrolase [General function prediction only].
Dgal_s418763	48h_down	511.482	-1.17176	0.334606	-3.50192	0.000461922	0.0469005	3.10405	Q#1040 - >Dgal_s418763_rframe2[]	Dgal_s418763	specific	307034	1	262	3.24673e-67	215.39	pfam00704	Glyco_hydro_18	N	cl27650	Glycosyl hydrolases family 18; Glycosyl hydrolases family 18.
Dgal_s418763	48h_down	511.482	-1.17176	0.334606	-3.50192	0.000461922	0.0469005	3.10405	Q#1040 - >Dgal_s418763_rframe2[]	Dgal_s418763	specific	214753	1	262	8.85655e-75	235.65	smart00636	Glyco_18	N	cl27650	Glyco_18 domain; Glyco_18 domain.
Dgal_sd43569355179	48h_down	115.057	-1.5398	0.39462	-3.90198	9.54077e-05	0.0339478	0.98615	Q#1091 - >Dgal_sd43569355179_rframe-2[]	Dgal_sd43569355179	non-specific	270622	1	57	0.000340911	38.0203	cd00180	PKc	C	cl21453	Catalytic domain of Protein Kinases; PKs catalyze the transfer of the gamma-phosphoryl group from ATP to serine/threonine or tyrosine residues on protein substrates. PKs make up a large family of serine/threonine kinases (STKs), protein tyrosine kinases (PTKs), and dual-specificity PKs that phosphorylate both serine/threonine and tyrosine residues of target proteins. Majority of protein phosphory…
Dgal_sd43569355179	48h_down	115.057	-1.5398	0.39462	-3.90198	9.54077e-05	0.0339478	0.98615	Q#1091 - >Dgal_sd43569355179_rframe-2[]	Dgal_sd43569355179	non-specific	270623	1	59	9.59478e-11	56.7783	cd00192	PTKc	C	cl21453	Catalytic domain of Protein Tyrosine Kinases; PTKs catalyze the transfer of the gamma-phosphoryl group from ATP to tyrosine (tyr) residues in protein substrates. They can be classified into receptor and non-receptor tyr kinases. PTKs play important roles in many cellular processes including, lymphocyte activation, epithelium growth and maintenance, metabolism control, organogenesis regulation, su…
Dgal_sd43569355179	48h_down	115.057	-1.5398	0.39462	-3.90198	9.54077e-05	0.0339478	0.98615	Q#1091 - >Dgal_sd43569355179_rframe-2[]	Dgal_sd43569355179	non-specific	270629	9	57	0.00584266	34.6554	cd05033	PTKc_EphR	NC	cl21453	Catalytic domain of Ephrin Receptor Protein Tyrosine Kinases; PTKs catalyze the transfer of the gamma-phosphoryl group from ATP to tyrosine (tyr) residues in protein substrates. EphRs comprise the largest subfamily of receptor PTKs (RTKs). They can be classified into two classes (EphA and EphB), according to their extracellular sequences, which largely correspond to binding preferences for either…
Dgal_sd43569355179	48h_down	115.057	-1.5398	0.39462	-3.90198	9.54077e-05	0.0339478	0.98615	Q#1091 - >Dgal_sd43569355179_rframe-2[]	Dgal_sd43569355179	non-specific	270634	9	57	0.00119206	36.5901	cd05038	PTKc_Jak_rpt2	NC	cl21453	Catalytic (repeat 2) domain of the Protein Tyrosine Kinases, Janus kinases; The Jak subfamily is composed of Jak1, Jak2, Jak3, TYK2, and similar proteins. They are PTKs, catalyzing the transfer of the gamma-phosphoryl group from ATP to tyrosine (tyr) residues in protein substrates. Jaks are cytoplasmic (or nonreceptor) PTKs containing an N-terminal FERM domain, followed by a Src homology 2 (SH2) …
Dgal_sd43569355179	48h_down	115.057	-1.5398	0.39462	-3.90198	9.54077e-05	0.0339478	0.98615	Q#1091 - >Dgal_sd43569355179_rframe-2[]	Dgal_sd43569355179	non-specific	270637	9	67	0.00312032	35.4975	cd05041	PTKc_Fes_like	C	cl21453	Catalytic domain of Fes-like Protein Tyrosine Kinases; Protein Tyrosine Kinase (PTK) family; Fes subfamily; catalytic (c) domain. Fes subfamily members include Fes (or Fps), Fer, and similar proteins. The PTKc family is part of a larger superfamily that includes the catalytic domains of other kinases such as protein serine/threonine kinases, RIO kinases, and phosphoinositide 3-kinase (PI3K). PTKs…
Dgal_sd43569355179	48h_down	115.057	-1.5398	0.39462	-3.90198	9.54077e-05	0.0339478	0.98615	Q#1091 - >Dgal_sd43569355179_rframe-2[]	Dgal_sd43569355179	non-specific	173631	9	49	0.000279647	38.4053	cd05045	PTKc_RET	NC	cl21453	Catalytic domain of the Protein Tyrosine Kinase, REarranged during Transfection protein; PTKs catalyze the transfer of the gamma-phosphoryl group from ATP to tyrosine (tyr) residues in protein substrates. RET is a receptor PTK (RTK) containing an extracellular region with four cadherin-like repeats, a calcium-binding site, and a cysteine-rich domain, a transmembrane segment, and an intracellular …
Dgal_sd43569355179	48h_down	115.057	-1.5398	0.39462	-3.90198	9.54077e-05	0.0339478	0.98615	Q#1091 - >Dgal_sd43569355179_rframe-2[]	Dgal_sd43569355179	non-specific	133178	10	49	0.00451851	35.1326	cd05046	PTK_CCK4	NC	cl21453	Pseudokinase domain of the Protein Tyrosine Kinase, Colon Carcinoma Kinase 4; CCK4, also called protein tyrosine kinase 7 (PTK7), is an orphan receptor PTK (RTK) containing an extracellular region with seven immunoglobulin domains, a transmembrane segment, and an intracellular inactive pseudokinase domain, which shows similarity to tyr kinases but lacks crucial residues for catalytic activity and…
Dgal_sd43569355179	48h_down	115.057	-1.5398	0.39462	-3.90198	9.54077e-05	0.0339478	0.98615	Q#1091 - >Dgal_sd43569355179_rframe-2[]	Dgal_sd43569355179	non-specific	270641	1	49	1.70206e-05	41.95	cd05047	PTKc_Tie	C	cl21453	Catalytic domain of Tie Protein Tyrosine Kinases; PTKs catalyze the transfer of the gamma-phosphoryl group from ATP to tyrosine (tyr) residues in protein substrates. Tie proteins, consisting of Tie1 and Tie2, are receptor PTKs (RTKs) containing an extracellular region, a transmembrane segment, and an intracellular catalytic domain. The extracellular region contains an immunoglobulin (Ig)-like dom…
Dgal_sd43569355179	48h_down	115.057	-1.5398	0.39462	-3.90198	9.54077e-05	0.0339478	0.98615	Q#1091 - >Dgal_sd43569355179_rframe-2[]	Dgal_sd43569355179	non-specific	270646	7	49	8.52968e-07	45.8711	cd05053	PTKc_FGFR	NC	cl21453	Catalytic domain of the Protein Tyrosine Kinases, Fibroblast Growth Factor Receptors; PTKs catalyze the transfer of the gamma-phosphoryl group from ATP to tyrosine (tyr) residues in protein substrates. The FGFR subfamily consists of FGFR1, FGFR2, FGFR3, FGFR4, and similar proteins. They are receptor PTKs (RTKs) containing an extracellular ligand-binding region with three immunoglobulin-like domai…
Dgal_sd43569355179	48h_down	115.057	-1.5398	0.39462	-3.90198	9.54077e-05	0.0339478	0.98615	Q#1091 - >Dgal_sd43569355179_rframe-2[]	Dgal_sd43569355179	non-specific	270647	1	53	4.52988e-16	71.7523	cd05054	PTKc_VEGFR	NC	cl21453	Catalytic domain of the Protein Tyrosine Kinases, Vascular Endothelial Growth Factor Receptors; PTKs catalyze the transfer of the gamma-phosphoryl group from ATP to tyrosine (tyr) residues in protein substrates. The VEGFR subfamily consists of VEGFR1 (Flt1), VEGFR2 (Flk1), VEGFR3 (Flt4), and similar proteins. VEGFR subfamily members are receptor PTKss (RTKs) containing an extracellular ligand-bin…
Dgal_sd43569355179	48h_down	115.057	-1.5398	0.39462	-3.90198	9.54077e-05	0.0339478	0.98615	Q#1091 - >Dgal_sd43569355179_rframe-2[]	Dgal_sd43569355179	non-specific	133186	1	53	7.40022e-13	62.8881	cd05055	PTKc_PDGFR	NC	cl21453	Catalytic domain of the Protein Tyrosine Kinases, Platelet Derived Growth Factor Receptors; PTKs catalyze the transfer of the gamma-phosphoryl group from ATP to tyrosine (tyr) residues in protein substrates. The PDGFR subfamily consists of PDGFR alpha, PDGFR beta, KIT, CSF-1R, the mammalian FLT3, and similar proteins. They are receptor PTKs (RTKs) containing an extracellular ligand-binding region…
Dgal_sd43569355179	48h_down	115.057	-1.5398	0.39462	-3.90198	9.54077e-05	0.0339478	0.98615	Q#1091 - >Dgal_sd43569355179_rframe-2[]	Dgal_sd43569355179	non-specific	270660	9	49	0.00310989	35.3684	cd05075	PTKc_Axl	NC	cl21453	Catalytic domain of the Protein Tyrosine Kinase, Axl; PTKs catalyze the transfer of the gamma-phosphoryl group from ATP to tyrosine (tyr) residues in protein substrates. Axl is widely expressed in a variety of organs and cells including epithelial, mesenchymal, hematopoietic, as well as non-transformed cells. It is important in many cellular functions such as survival, anti-apoptosis, proliferati…
Dgal_sd43569355179	48h_down	115.057	-1.5398	0.39462	-3.90198	9.54077e-05	0.0339478	0.98615	Q#1091 - >Dgal_sd43569355179_rframe-2[]	Dgal_sd43569355179	non-specific	133219	1	49	0.000914267	36.8993	cd05088	PTKc_Tie2	C	cl21453	Catalytic domain of the Protein Tyrosine Kinase, Tie2; PTKs catalyze the transfer of the gamma-phosphoryl group from ATP to tyrosine (tyr) residues in protein substrates. Tie2 is a receptor PTK (RTK) containing an extracellular region, a transmembrane segment, and an intracellular catalytic domain. The extracellular region contains an immunoglobulin (Ig)-like domain, three epidermal growth factor…
Dgal_sd43569355179	48h_down	115.057	-1.5398	0.39462	-3.90198	9.54077e-05	0.0339478	0.98615	Q#1091 - >Dgal_sd43569355179_rframe-2[]	Dgal_sd43569355179	non-specific	270671	1	49	1.4917e-05	42.2935	cd05089	PTKc_Tie1	C	cl21453	Catalytic domain of the Protein Tyrosine Kinase, Tie1; Protein Tyrosine Kinase (PTK) family; Tie1; catalytic (c) domain. The PTKc family is part of a larger superfamily that includes the catalytic domains of other kinases such as protein serine/threonine kinases, RIO kinases, and phosphoinositide 3-kinase (PI3K). PTKs catalyze the transfer of the gamma-phosphoryl group from ATP to tyrosine (tyr) …
Dgal_sd43569355179	48h_down	115.057	-1.5398	0.39462	-3.90198	9.54077e-05	0.0339478	0.98615	Q#1091 - >Dgal_sd43569355179_rframe-2[]	Dgal_sd43569355179	non-specific	270678	1	49	4.43605e-05	40.7657	cd05098	PTKc_FGFR1	NC	cl21453	Catalytic domain of the Protein Tyrosine Kinase, Fibroblast Growth Factor Receptor 1; PTKs catalyze the transfer of the gamma-phosphoryl group from ATP to tyrosine (tyr) residues in protein substrates. Alternative splicing of FGFR1 transcripts produces a variety of isoforms, which are differentially expressed in cells. FGFR1 binds the ligands, FGF1 and FGF2, with high affinity and has also been r…
Dgal_sd43569355179	48h_down	115.057	-1.5398	0.39462	-3.90198	9.54077e-05	0.0339478	0.98615	Q#1091 - >Dgal_sd43569355179_rframe-2[]	Dgal_sd43569355179	non-specific	133230	1	49	0.000268926	38.7922	cd05099	PTKc_FGFR4	NC	cl21453	Catalytic domain of the Protein Tyrosine Kinase, Fibroblast Growth Factor Receptor 4; PTKs catalyze the transfer of the gamma-phosphoryl group from ATP to tyrosine (tyr) residues in protein substrates. Unlike other FGFRs, there is only one splice form of FGFR4. It binds FGF1, FGF2, FGF6, FGF19, and FGF23. FGF19 is a selective ligand for FGFR4. Although disruption of FGFR4 in mice causes no obviou…
Dgal_sd43569355179	48h_down	115.057	-1.5398	0.39462	-3.90198	9.54077e-05	0.0339478	0.98615	Q#1091 - >Dgal_sd43569355179_rframe-2[]	Dgal_sd43569355179	non-specific	173652	1	49	1.8382e-05	41.93	cd05100	PTKc_FGFR3	NC	cl21453	Catalytic domain of the Protein Tyrosine Kinase, Fibroblast Growth Factor Receptor 3; PTKs catalyze the transfer of the gamma-phosphoryl group from ATP to tyrosine (tyr) residues in protein substrates. Many FGFR3 splice variants have been reported with the IIIb and IIIc isoforms being the predominant forms. FGFR3 IIIc is the isoform expressed in chondrocytes, the cells affected in dwarfism, while…
Dgal_sd43569355179	48h_down	115.057	-1.5398	0.39462	-3.90198	9.54077e-05	0.0339478	0.98615	Q#1091 - >Dgal_sd43569355179_rframe-2[]	Dgal_sd43569355179	non-specific	270679	1	49	2.1835e-05	41.9244	cd05101	PTKc_FGFR2	NC	cl21453	Catalytic domain of the Protein Tyrosine Kinase, Fibroblast Growth Factor Receptor 2; PTKs catalyze the transfer of the gamma-phosphoryl group from ATP to tyrosine (tyr) residues in protein substrates. There are many splice variants of FGFR2 which show differential expression and binding to FGF ligands. Disruption of either FGFR2 or FGFR2b is lethal in mice, due to defects in the placenta or seve…
Dgal_sd43569355179	48h_down	115.057	-1.5398	0.39462	-3.90198	9.54077e-05	0.0339478	0.98615	Q#1091 - >Dgal_sd43569355179_rframe-2[]	Dgal_sd43569355179	non-specific	270680	1	69	3.3898e-15	69.623	cd05102	PTKc_VEGFR3	C	cl21453	Catalytic domain of the Protein Tyrosine Kinase, Vascular Endothelial Growth Factor Receptor 3; PTKs catalyze the transfer of the gamma-phosphoryl group from ATP to tyrosine (tyr) residues in protein substrates. VEGFR3 (or Flt4) preferentially binds the ligands VEGFC and VEGFD. VEGFR3 is essential for lymphatic endothelial cell (EC) development and function. It has been shown to regulate adaptive…
Dgal_sd43569355179	48h_down	115.057	-1.5398	0.39462	-3.90198	9.54077e-05	0.0339478	0.98615	Q#1091 - >Dgal_sd43569355179_rframe-2[]	Dgal_sd43569355179	non-specific	270681	1	53	6.73797e-16	71.5503	cd05103	PTKc_VEGFR2	C	cl21453	Catalytic domain of the Protein Tyrosine Kinase, Vascular Endothelial Growth Factor Receptor 2; PTKs catalyze the transfer of the gamma-phosphoryl group from ATP to tyrosine (tyr) residues in protein substrates. VEGFR2 (or Flk1) binds the ligands VEGFA, VEGFC, VEGFD and VEGFE. VEGFR2 signaling is implicated in all aspects of normal and pathological vascular endothelial cell biology. It induces a …
Dgal_sd43569355179	48h_down	115.057	-1.5398	0.39462	-3.90198	9.54077e-05	0.0339478	0.98615	Q#1091 - >Dgal_sd43569355179_rframe-2[]	Dgal_sd43569355179	non-specific	270682	1	62	1.0268e-12	62.6141	cd05104	PTKc_Kit	NC	cl21453	Catalytic domain of the Protein Tyrosine Kinase, Kit; PTKs catalyze the transfer of the gamma-phosphoryl group from ATP to tyrosine (tyr) residues in protein substrates. Kit is important in the development of melanocytes, germ cells, mast cells, hematopoietic stem cells, the interstitial cells of Cajal, and the pacemaker cells of the GI tract. Kit signaling is involved in major cellular functions…
Dgal_sd43569355179	48h_down	115.057	-1.5398	0.39462	-3.90198	9.54077e-05	0.0339478	0.98615	Q#1091 - >Dgal_sd43569355179_rframe-2[]	Dgal_sd43569355179	non-specific	173653	1	60	3.29199e-14	66.9717	cd05105	PTKc_PDGFR_alpha	NC	cl21453	Catalytic domain of the Protein Tyrosine Kinase, Platelet Derived Growth Factor Receptor alpha; PTKs catalyze the transfer of the gamma-phosphoryl group from ATP to tyrosine (tyr) residues in protein substrates. PDGFR alpha is a receptor PTK (RTK) containing an extracellular ligand-binding region with five immunoglobulin-like domains, a transmembrane segment, and an intracellular catalytic domain…
Dgal_sd43569355179	48h_down	115.057	-1.5398	0.39462	-3.90198	9.54077e-05	0.0339478	0.98615	Q#1091 - >Dgal_sd43569355179_rframe-2[]	Dgal_sd43569355179	non-specific	133237	1	75	1.75909e-12	62.1696	cd05106	PTKc_CSF-1R	NC	cl21453	Catalytic domain of the Protein Tyrosine Kinase, Colony-Stimulating Factor-1 Receptor; PTKs catalyze the transfer of the gamma-phosphoryl group from ATP to tyrosine (tyr) residues in protein substrates. CSF-1R, also called c-Fms, is a member of the Platelet Derived Growth Factor Receptor (PDGFR) subfamily of proteins, which are receptor PTKs (RTKs) containing an extracellular ligand-binding regio…
Dgal_sd43569355179	48h_down	115.057	-1.5398	0.39462	-3.90198	9.54077e-05	0.0339478	0.98615	Q#1091 - >Dgal_sd43569355179_rframe-2[]	Dgal_sd43569355179	non-specific	133238	1	73	5.48969e-13	63.4911	cd05107	PTKc_PDGFR_beta	NC	cl21453	Catalytic domain of the Protein Tyrosine Kinase, Platelet Derived Growth Factor Receptor beta; PTKs catalyze the transfer of the gamma-phosphoryl group from ATP to tyrosine (tyr) residues in protein substrates. PDGFR beta is a receptor PTK (RTK) containing an extracellular ligand-binding region with five immunoglobulin-like domains, a transmembrane segment, and an intracellular catalytic domain. …
Dgal_sd43569355179	48h_down	115.057	-1.5398	0.39462	-3.90198	9.54077e-05	0.0339478	0.98615	Q#1091 - >Dgal_sd43569355179_rframe-2[]	Dgal_sd43569355179	non-specific	270901	10	52	0.000821001	37.132	cd13999	STKc_MAP3K-like	C	cl21453	Catalytic domain of Mitogen-Activated Protein Kinase (MAPK) Kinase Kinase-like Serine/Threonine kinases; STKs catalyze the transfer of the gamma-phosphoryl group from ATP to serine/threonine residues on protein substrates. This subfamily is composed mainly of MAP3Ks and similar proteins, including TGF-beta Activated Kinase-1 (TAK1, also called MAP3K7), MAP3K12, MAP3K13, Mixed lineage kinase (MLK)…
Dgal_sd43569355179	48h_down	115.057	-1.5398	0.39462	-3.90198	9.54077e-05	0.0339478	0.98615	Q#1091 - >Dgal_sd43569355179_rframe-2[]	Dgal_sd43569355179	non-specific	271106	9	49	0.00528074	34.9103	cd14204	PTKc_Mer	NC	cl21453	Catalytic Domain of the Protein Tyrosine Kinase, Mer; PTKs catalyze the transfer of the gamma-phosphoryl group from ATP to tyrosine (tyr) residues in protein substrates. Mer (or Mertk) is named after its original reported expression pattern (monocytes, epithelial, and reproductive tissues). It is required for the ingestion of apoptotic cells by phagocytes such as macrophages, retinal pigment epit…
Dgal_sd43569355179	48h_down	115.057	-1.5398	0.39462	-3.90198	9.54077e-05	0.0339478	0.98615	Q#1091 - >Dgal_sd43569355179_rframe-2[]	Dgal_sd43569355179	non-specific	271108	10	49	0.000194235	38.7795	cd14206	PTKc_Aatyk3	C	cl21453	Catalytic domain of the Protein Tyrosine Kinases, Apoptosis-associated tyrosine kinase 3; PTKs catalyze the transfer of the gamma-phosphoryl group from ATP to tyrosine (tyr) residues in protein substrates. Aatyk3, also called lemur tyrosine kinase 3 (Lmtk3) is a receptor kinase containing a transmembrane segment and a long C-terminal cytoplasmic tail with a catalytic domain. The function of Aatyk…
Dgal_sd43569355179	48h_down	115.057	-1.5398	0.39462	-3.90198	9.54077e-05	0.0339478	0.98615	Q#1091 - >Dgal_sd43569355179_rframe-2[]	Dgal_sd43569355179	non-specific	271109	1	105	1.76454e-18	78.5059	cd14207	PTKc_VEGFR1	C	cl21453	Catalytic domain of the Protein Tyrosine Kinases, Vascular Endothelial Growth Factor Receptors; PTKs catalyze the transfer of the gamma-phosphoryl group from ATP to tyrosine (tyr) residues in protein substrates. VEGFR1 (or Flt1) binds VEGFA, VEGFB, and placenta growth factor (PLGF). It regulates monocyte and macrophage migration, vascular permeability, haematopoiesis, and the recruitment of haema…
Dgal_sd43569355179	48h_down	115.057	-1.5398	0.39462	-3.90198	9.54077e-05	0.0339478	0.98615	Q#1091 - >Dgal_sd43569355179_rframe-2[]	Dgal_sd43569355179	superfamily	328722	1	105	1.76454e-18	78.5059	cl21453	PKc_like superfamily	C	-	Protein Kinases, catalytic domain; The protein kinase superfamily is mainly composed of the catalytic domains of serine/threonine-specific and tyrosine-specific protein kinases. It also includes RIO kinases, which are atypical serine protein kinases, aminoglycoside phosphotransferases, and choline kinases. These proteins catalyze the transfer of the gamma-phosphoryl group from ATP to hydroxyl gro…
Dgal_sd43569355179	48h_down	115.057	-1.5398	0.39462	-3.90198	9.54077e-05	0.0339478	0.98615	Q#1091 - >Dgal_sd43569355179_rframe-2[]	Dgal_sd43569355179	superfamily	330832	1	54	2.63736e-09	52.551	cl26011	Pkinase superfamily	C	-	Protein kinase domain; Protein kinase domain.
Dgal_sd43569355179	48h_down	115.057	-1.5398	0.39462	-3.90198	9.54077e-05	0.0339478	0.98615	Q#1091 - >Dgal_sd43569355179_rframe-2[]	Dgal_sd43569355179	non-specific	311583	9	57	5.98184e-08	48.6497	pfam07714	Pkinase_Tyr	NC	cl26011	Protein tyrosine kinase; Protein tyrosine kinase.
Dgal_sd43569355179	48h_down	115.057	-1.5398	0.39462	-3.90198	9.54077e-05	0.0339478	0.98615	Q#1091 - >Dgal_sd43569355179_rframe-2[]	Dgal_sd43569355179	non-specific	197581	1	57	3.88048e-09	52.148	smart00219	TyrKc	C	cl26011	Tyrosine kinase, catalytic domain; Phosphotransferases. Tyrosine-specific kinase subfamily.
Dgal_sd43569355179	48h_down	115.057	-1.5398	0.39462	-3.90198	9.54077e-05	0.0339478	0.98615	Q#1091 - >Dgal_sd43569355179_rframe-2[]	Dgal_sd43569355179	non-specific	214568	1	54	2.63736e-09	52.551	smart00221	STYKc	C	cl26011	Protein kinase; unclassified specificity; Phosphotransferases. The specificity of this class of kinases can not be predicted. Possible dual-specificity Ser/Thr/Tyr kinase.
Dgal_t18457c0t5	48h_down	106.959	-4.39178	0.607088	-7.23418	4.68353e-13	4.55506e-09	0.98615	Q#1394 - >Dgal_t18457c0t5_rframe2[]	Dgal_t18457c0t5	superfamily	332908	16	86	0.00755997	34.6755	cl28087	FtsK superfamily	NC	-	DNA segregation ATPase FtsK/SpoIIIE and related proteins [Cell cycle control, cell division, chromosome partitioning]; DNA segregation ATPase FtsK/SpoIIIE and related proteins [Cell division and chromosome partitioning].
Dgal_t18457c0t5	48h_down	106.959	-4.39178	0.607088	-7.23418	4.68353e-13	4.55506e-09	0.98615	Q#1394 - >Dgal_t18457c0t5_rframe2[]	Dgal_t18457c0t5	non-specific	236669	16	86	0.00755997	34.6755	PRK10263	PRK10263	NC	cl28087	DNA translocase FtsK; Provisional
Dgal_t21036c0t2	48h_down	70.6241	-3.8095	0.838347	-4.54406	5.51819e-06	0.00317709	1.11599	Q#1360 - >Dgal_t21036c0t2_rframe-1[]	Dgal_t21036c0t2	specific	119408	121	294	4.01132e-50	166.966	cd06660	Aldo_ket_red	C	cl00470	Aldo-keto reductases (AKRs) are a superfamily of soluble NAD(P)(H) oxidoreductases whose chief purpose is to reduce aldehydes and ketones to primary and secondary alcohols. AKRs are present in all phyla and are of importance to both health and industrial applications. Members have very distinct functions and include the prokaryotic 2,5-diketo-D-gluconic acid reductases and beta-keto ester reducta…
Dgal_t21036c0t2	48h_down	70.6241	-3.8095	0.838347	-4.54406	5.51819e-06	0.00317709	1.11599	Q#1360 - >Dgal_t21036c0t2_rframe-1[]	Dgal_t21036c0t2	superfamily	320990	119	294	8.81257e-53	173.595	cl00470	Aldo_ket_red superfamily	C	-	Aldo-keto reductases (AKRs) are a superfamily of soluble NAD(P)(H) oxidoreductases whose chief purpose is to reduce aldehydes and ketones to primary and secondary alcohols. AKRs are present in all phyla and are of importance to both health and industrial applications. Members have very distinct functions and include the prokaryotic 2,5-diketo-D-gluconic acid reductases and beta-keto ester reducta…
Dgal_t21036c0t2	48h_down	70.6241	-3.8095	0.838347	-4.54406	5.51819e-06	0.00317709	1.11599	Q#1360 - >Dgal_t21036c0t2_rframe-1[]	Dgal_t21036c0t2	specific	223729	119	294	8.81257e-53	173.595	COG0656	ARA1	C	cl00470	Aldo/keto reductase, related to diketogulonate reductase [Secondary metabolites biosynthesis, transport and catabolism]; Aldo/keto reductases, related to diketogulonate reductase [General function prediction only].
Dgal_t21036c0t2	48h_down	70.6241	-3.8095	0.838347	-4.54406	5.51819e-06	0.00317709	1.11599	Q#1360 - >Dgal_t21036c0t2_rframe-1[]	Dgal_t21036c0t2	non-specific	223739	125	289	1.38117e-23	97.7834	COG0667	Tas	C	cl00470	Predicted oxidoreductase (related to aryl-alcohol dehydrogenase) [General function prediction only]; Predicted oxidoreductases (related to aryl-alcohol dehydrogenases) [Energy production and conversion].
Dgal_t21036c0t2	48h_down	70.6241	-3.8095	0.838347	-4.54406	5.51819e-06	0.00317709	1.11599	Q#1360 - >Dgal_t21036c0t2_rframe-1[]	Dgal_t21036c0t2	non-specific	224370	121	223	6.88832e-16	77.0087	COG1453	COG1453	C	cl00470	Predicted oxidoreductase of the aldo/keto reductase family [General function prediction only]; Predicted oxidoreductases of the aldo/keto reductase family [General function prediction only].
Dgal_t21036c0t2	48h_down	70.6241	-3.8095	0.838347	-4.54406	5.51819e-06	0.00317709	1.11599	Q#1360 - >Dgal_t21036c0t2_rframe-1[]	Dgal_t21036c0t2	non-specific	227322	122	283	4.42225e-11	61.998	COG4989	YdhF	C	cl00470	Predicted oxidoreductase [General function prediction only]; Predicted oxidoreductase [General function prediction only].
Dgal_t21036c0t2	48h_down	70.6241	-3.8095	0.838347	-4.54406	5.51819e-06	0.00317709	1.11599	Q#1360 - >Dgal_t21036c0t2_rframe-1[]	Dgal_t21036c0t2	non-specific	278668	128	294	5.37766e-34	125.118	pfam00248	Aldo_ket_red	C	cl00470	Aldo/keto reductase family; This family includes a number of K+ ion channel beta chain regulatory domains - these are reported to have oxidoreductase activity.
Dgal_t21036c0t2	48h_down	70.6241	-3.8095	0.838347	-4.54406	5.51819e-06	0.00317709	1.11599	Q#1360 - >Dgal_t21036c0t2_rframe-1[]	Dgal_t21036c0t2	non-specific	182140	121	290	1.32067e-05	45.7507	PRK09912	PRK09912	C	cl00470	L-glyceraldehyde 3-phosphate reductase; Provisional
Dgal_t21036c0t2	48h_down	70.6241	-3.8095	0.838347	-4.54406	5.51819e-06	0.00317709	1.11599	Q#1360 - >Dgal_t21036c0t2_rframe-1[]	Dgal_t21036c0t2	non-specific	236727	114	286	2.78107e-06	47.9263	PRK10625	tas	C	cl00470	putative aldo-keto reductase; Provisional
Dgal_t21036c0t2	48h_down	70.6241	-3.8095	0.838347	-4.54406	5.51819e-06	0.00317709	1.11599	Q#1360 - >Dgal_t21036c0t2_rframe-1[]	Dgal_t21036c0t2	non-specific	183012	125	278	6.39856e-31	116.277	PRK11172	dkgB	C	cl00470	2,5-diketo-D-gluconate reductase B; Provisional
Dgal_t21036c0t2	48h_down	70.6241	-3.8095	0.838347	-4.54406	5.51819e-06	0.00317709	1.11599	Q#1360 - >Dgal_t21036c0t2_rframe-1[]	Dgal_t21036c0t2	non-specific	183203	110	294	1.34287e-37	134.045	PRK11565	dkgA	C	cl00470	2,5-diketo-D-gluconate reductase A; Provisional
Dgal_t21036c0t2	48h_down	70.6241	-3.8095	0.838347	-4.54406	5.51819e-06	0.00317709	1.11599	Q#1360 - >Dgal_t21036c0t2_rframe-1[]	Dgal_t21036c0t2	non-specific	213602	121	225	3.08864e-08	53.7842	TIGR01293	Kv_beta	C	cl00470	voltage-dependent potassium channel beta subunit, animal; This model describes the conserved core region of the beta subunit of voltage-gated potassium (Kv) channels in animals. Amino-terminal regions differ substantially, in part by alternative splicing, and are not included in the model. Four beta subunits form a complex with four alpha subunit cytoplasmic (T1) regions, and the structure of the…
Dgal_t21996c0t1	48h_down	394.414	-2.92812	0.752898	-3.88913	0.000100603	0.0271331	1.40373	Q#1292 - >Dgal_t21996c0t1_rframe2[]	Dgal_t21996c0t1	superfamily	331378	91	284	0.000466698	42.3341	cl26557	RNase_E_G superfamily	N	-	Ribonuclease E/G family; Ribonuclease E and Ribonuclease G are related enzymes that cleave a wide variety of RNAs.
Dgal_t21996c0t1	48h_down	394.414	-2.92812	0.752898	-3.88913	0.000100603	0.0271331	1.40373	Q#1292 - >Dgal_t21996c0t1_rframe2[]	Dgal_t21996c0t1	superfamily	331498	61	202	0.0014059	39.7951	cl26677	PRK00708 superfamily	N	-	sec-independent translocase; Provisional
Dgal_t21996c0t1	48h_down	394.414	-2.92812	0.752898	-3.88913	0.000100603	0.0271331	1.40373	Q#1292 - >Dgal_t21996c0t1_rframe2[]	Dgal_t21996c0t1	non-specific	234818	61	202	0.0014059	39.7951	PRK00708	PRK00708	N	cl26677	sec-independent translocase; Provisional
Dgal_t21996c0t1	48h_down	394.414	-2.92812	0.752898	-3.88913	0.000100603	0.0271331	1.40373	Q#1292 - >Dgal_t21996c0t1_rframe2[]	Dgal_t21996c0t1	non-specific	236766	91	284	0.000466698	42.3341	PRK10811	rne	N	cl26557	ribonuclease E; Reviewed
Dgal_t22909c0t1	48h_down	75.0006	-5.23655	0.896027	-5.84419	5.09049e-09	1.44952e-05	0.842051	Q#1437 - >Dgal_t22909c0t1_rframe3[]	Dgal_t22909c0t1	superfamily	306811	85	134	0.000434211	38.0059	cl02854	Chitin_bind_4 superfamily	-	-	Insect cuticle protein; Many insect cuticular proteins include a 35-36 amino acid motif known as the R_R consensus. The extensive conservation of this region led to the suggestion that it functions to bind chitin. Provocatively, it has no sequence similarity to the well-known cysteine-containing chitin-binding domain found in chitinases and some peritrophic membrane proteins. Chitin binding has b…
Dgal_t22909c0t1	48h_down	75.0006	-5.23655	0.896027	-5.84419	5.09049e-09	1.44952e-05	0.842051	Q#1437 - >Dgal_t22909c0t1_rframe3[]	Dgal_t22909c0t1	superfamily	330317	147	431	0.000111373	44.9072	cl25496	Herpes_BLLF1 superfamily	NC	-	Herpes virus major outer envelope glycoprotein (BLLF1); This family consists of the BLLF1 viral late glycoprotein, also termed gp350/220. It is the most abundantly expressed glycoprotein in the viral envelope of the Herpesviruses and is the major antigen responsible for stimulating the production of neutralising antibodies in vivo.
Dgal_t22909c0t1	48h_down	75.0006	-5.23655	0.896027	-5.84419	5.09049e-09	1.44952e-05	0.842051	Q#1437 - >Dgal_t22909c0t1_rframe3[]	Dgal_t22909c0t1	specific	306811	85	134	0.000434211	38.0059	pfam00379	Chitin_bind_4	-	cl02854	Insect cuticle protein; Many insect cuticular proteins include a 35-36 amino acid motif known as the R_R consensus. The extensive conservation of this region led to the suggestion that it functions to bind chitin. Provocatively, it has no sequence similarity to the well-known cysteine-containing chitin-binding domain found in chitinases and some peritrophic membrane proteins. Chitin binding has b…
Dgal_t22909c0t1	48h_down	75.0006	-5.23655	0.896027	-5.84419	5.09049e-09	1.44952e-05	0.842051	Q#1437 - >Dgal_t22909c0t1_rframe3[]	Dgal_t22909c0t1	non-specific	282904	147	431	0.000111373	44.9072	pfam05109	Herpes_BLLF1	NC	cl25496	Herpes virus major outer envelope glycoprotein (BLLF1); This family consists of the BLLF1 viral late glycoprotein, also termed gp350/220. It is the most abundantly expressed glycoprotein in the viral envelope of the Herpesviruses and is the major antigen responsible for stimulating the production of neutralising antibodies in vivo.
Dgal_t23153c1t3	48h_down	10228.9	-5.27413	1.10257	-4.78348	1.72283e-06	0.00103022	1.45809	Q#1443 - >Dgal_t23153c1t3_rframe3[]	Dgal_t23153c1t3	superfamily	330572	399	532	3.08715e-05	46.9918	cl25751	DUF4045 superfamily	NC	-	Domain of unknown function (DUF4045); This presumed domain is functionally uncharacterized. This domain family is found in bacteria and eukaryotes, and is typically between 384 and 430 amino acids in length.
Dgal_t23153c1t3	48h_down	10228.9	-5.27413	1.10257	-4.78348	1.72283e-06	0.00103022	1.45809	Q#1444 - >Dgal_t23153c1t3_rframe-1[]	Dgal_t23153c1t3	superfamily	314060	508	593	0.00529302	38.1398	cl25842	Cuticle_3 superfamily	N	-	Pupal cuticle protein C1; Insect cuticles are composite structures whose mechanical properties are optimized for biological function. The major components are the chitin filament system and the cuticular proteins, and the cuticle's properties are determined largely by the interactions between these two sets of molecules. The proteins can be ordered by species.
Dgal_t23153c1t3	48h_down	10228.9	-5.27413	1.10257	-4.78348	1.72283e-06	0.00103022	1.45809	Q#1443 - >Dgal_t23153c1t3_rframe3[]	Dgal_t23153c1t3	superfamily	331285	239	531	0.000116786	45.3145	cl26464	Atrophin-1 superfamily	N	-	Atrophin-1 family; Atrophin-1 is the protein product of the dentatorubral-pallidoluysian atrophy (DRPLA) gene. DRPLA OMIM:125370 is a progressive neurodegenerative disorder. It is caused by the expansion of a CAG repeat in the DRPLA gene on chromosome 12p. This results in an extended polyglutamine region in atrophin-1, that is thought to confer toxicity to the protein, possibly through altering i…
Dgal_t23153c1t3	48h_down	10228.9	-5.27413	1.10257	-4.78348	1.72283e-06	0.00103022	1.45809	Q#1444 - >Dgal_t23153c1t3_rframe-1[]	Dgal_t23153c1t3	non-specific	314060	508	593	0.00529302	38.1398	pfam11018	Cuticle_3	N	cl25842	Pupal cuticle protein C1; Insect cuticles are composite structures whose mechanical properties are optimized for biological function. The major components are the chitin filament system and the cuticular proteins, and the cuticle's properties are determined largely by the interactions between these two sets of molecules. The proteins can be ordered by species.
Dgal_t23153c1t3	48h_down	10228.9	-5.27413	1.10257	-4.78348	1.72283e-06	0.00103022	1.45809	Q#1443 - >Dgal_t23153c1t3_rframe3[]	Dgal_t23153c1t3	non-specific	223021	239	531	0.000116786	45.3145	PHA03247	PHA03247	N	cl26464	large tegument protein UL36; Provisional
Dgal_t23153c1t3	48h_down	10228.9	-5.27413	1.10257	-4.78348	1.72283e-06	0.00103022	1.45809	Q#1443 - >Dgal_t23153c1t3_rframe3[]	Dgal_t23153c1t3	non-specific	223021	233	532	0.00540218	39.9217	PHA03247	PHA03247	N	cl26464	large tegument protein UL36; Provisional
Dgal_t23153c1t3	48h_down	10228.9	-5.27413	1.10257	-4.78348	1.72283e-06	0.00103022	1.45809	Q#1443 - >Dgal_t23153c1t3_rframe3[]	Dgal_t23153c1t3	non-specific	185628	399	532	3.08715e-05	46.9918	PTZ00449	PTZ00449	NC	cl25751	104 kDa microneme/rhoptry antigen; Provisional
Dgal_t23534c0t6	48h_down	238.506	-6.61364	0.85137	-7.76824	7.95859e-15	2.71946e-10	0.842051	Q#1454 - >Dgal_t23534c0t6_rframe2[]	Dgal_t23534c0t6	specific	100107	113	213	4.61338e-11	58.9806	cd02440	AdoMet_MTases	-	cl17173	S-adenosylmethionine-dependent methyltransferases (SAM or AdoMet-MTase), class I; AdoMet-MTases are enzymes that use S-adenosyl-L-methionine (SAM or AdoMet) as a substrate for methyltransfer, creating the product S-adenosyl-L-homocysteine (AdoHcy). There are at least five structurally distinct families of AdoMet-MTases, class I being the largest and most diverse. Within this class enzymes can be …
Dgal_t23534c0t6	48h_down	238.506	-6.61364	0.85137	-7.76824	7.95859e-15	2.71946e-10	0.842051	Q#1454 - >Dgal_t23534c0t6_rframe2[]	Dgal_t23534c0t6	superfamily	327401	115	212	8.0459e-15	69.2612	cl17173	AdoMet_MTases superfamily	-	-	S-adenosylmethionine-dependent methyltransferases (SAM or AdoMet-MTase), class I; AdoMet-MTases are enzymes that use S-adenosyl-L-methionine (SAM or AdoMet) as a substrate for methyltransfer, creating the product S-adenosyl-L-homocysteine (AdoHcy). There are at least five structurally distinct families of AdoMet-MTases, class I being the largest and most diverse. Within this class enzymes can be …
Dgal_t23534c0t6	48h_down	238.506	-6.61364	0.85137	-7.76824	7.95859e-15	2.71946e-10	0.842051	Q#1454 - >Dgal_t23534c0t6_rframe2[]	Dgal_t23534c0t6	superfamily	332920	70	223	1.09632e-06	49.1273	cl28099	SmtA superfamily	C	-	SAM-dependent methyltransferase [Secondary metabolites biosynthesis, transport and catabolism, General function prediction only]; SAM-dependent methyltransferases [Secondary metabolites biosynthesis, transport, and catabolism / General function prediction only].
Dgal_t23534c0t6	48h_down	238.506	-6.61364	0.85137	-7.76824	7.95859e-15	2.71946e-10	0.842051	Q#1454 - >Dgal_t23534c0t6_rframe2[]	Dgal_t23534c0t6	superfamily	332920	162	301	4.26523e-05	44.5541	cl28099	SmtA superfamily	N	-	SAM-dependent methyltransferase [Secondary metabolites biosynthesis, transport and catabolism, General function prediction only]; SAM-dependent methyltransferases [Secondary metabolites biosynthesis, transport, and catabolism / General function prediction only].
Dgal_t23534c0t6	48h_down	238.506	-6.61364	0.85137	-7.76824	7.95859e-15	2.71946e-10	0.842051	Q#1454 - >Dgal_t23534c0t6_rframe2[]	Dgal_t23534c0t6	non-specific	223574	70	223	1.09632e-06	49.1273	COG0500	SmtA	C	cl28099	SAM-dependent methyltransferase [Secondary metabolites biosynthesis, transport and catabolism, General function prediction only]; SAM-dependent methyltransferases [Secondary metabolites biosynthesis, transport, and catabolism / General function prediction only].
Dgal_t23534c0t6	48h_down	238.506	-6.61364	0.85137	-7.76824	7.95859e-15	2.71946e-10	0.842051	Q#1454 - >Dgal_t23534c0t6_rframe2[]	Dgal_t23534c0t6	non-specific	225136	106	214	9.90608e-08	52.2664	COG2226	UbiE	C	cl17173	Ubiquinone/menaquinone biosynthesis C-methylase UbiE [Coenzyme transport and metabolism]; Methylase involved in ubiquinone/menaquinone biosynthesis [Coenzyme metabolism].
Dgal_t23534c0t6	48h_down	238.506	-6.61364	0.85137	-7.76824	7.95859e-15	2.71946e-10	0.842051	Q#1454 - >Dgal_t23534c0t6_rframe2[]	Dgal_t23534c0t6	non-specific	279542	158	214	0.00668969	37.4188	pfam01209	Ubie_methyltran	NC	cl17173	ubiE/COQ5 methyltransferase family; ubiE/COQ5 methyltransferase family.
Dgal_t23534c0t6	48h_down	238.506	-6.61364	0.85137	-7.76824	7.95859e-15	2.71946e-10	0.842051	Q#1454 - >Dgal_t23534c0t6_rframe2[]	Dgal_t23534c0t6	specific	311935	115	212	8.0459e-15	69.2612	pfam08241	Methyltransf_11	-	cl17173	Methyltransferase domain; Members of this family are SAM dependent methyltransferases.
Dgal_t23534c0t6	48h_down	238.506	-6.61364	0.85137	-7.76824	7.95859e-15	2.71946e-10	0.842051	Q#1454 - >Dgal_t23534c0t6_rframe2[]	Dgal_t23534c0t6	non-specific	311936	115	209	8.92508e-10	55.0689	pfam08242	Methyltransf_12	-	cl17173	Methyltransferase domain; Members of this family are SAM dependent methyltransferases.
Dgal_t23534c0t6	48h_down	238.506	-6.61364	0.85137	-7.76824	7.95859e-15	2.71946e-10	0.842051	Q#1454 - >Dgal_t23534c0t6_rframe2[]	Dgal_t23534c0t6	non-specific	316049	106	232	1.58027e-11	61.6633	pfam13489	Methyltransf_23	-	cl17173	Methyltransferase domain; This family appears to be a methyltransferase domain.
Dgal_t23534c0t6	48h_down	238.506	-6.61364	0.85137	-7.76824	7.95859e-15	2.71946e-10	0.842051	Q#1454 - >Dgal_t23534c0t6_rframe2[]	Dgal_t23534c0t6	non-specific	316196	114	208	1.17857e-11	60.272	pfam13649	Methyltransf_25	-	cl17173	Methyltransferase domain; This family appears to be a methyltransferase domain.
Dgal_t23534c0t6	48h_down	238.506	-6.61364	0.85137	-7.76824	7.95859e-15	2.71946e-10	0.842051	Q#1454 - >Dgal_t23534c0t6_rframe2[]	Dgal_t23534c0t6	non-specific	316372	108	220	1.56183e-06	47.0335	pfam13847	Methyltransf_31	C	cl17173	Methyltransferase domain; This family appears to have methyltransferase activity.
Dgal_t23534c0t6	48h_down	238.506	-6.61364	0.85137	-7.76824	7.95859e-15	2.71946e-10	0.842051	Q#1454 - >Dgal_t23534c0t6_rframe2[]	Dgal_t23534c0t6	non-specific	234689	148	209	2.07718e-05	45.1442	PRK00216	ubiE	NC	cl17173	ubiquinone/menaquinone biosynthesis methyltransferase; Reviewed
Dgal_t23534c0t6	48h_down	238.506	-6.61364	0.85137	-7.76824	7.95859e-15	2.71946e-10	0.842051	Q#1454 - >Dgal_t23534c0t6_rframe2[]	Dgal_t23534c0t6	non-specific	181382	111	209	5.43419e-06	46.8537	PRK08317	PRK08317	C	cl28099	hypothetical protein; Provisional
Dgal_t23534c0t6	48h_down	238.506	-6.61364	0.85137	-7.76824	7.95859e-15	2.71946e-10	0.842051	Q#1454 - >Dgal_t23534c0t6_rframe2[]	Dgal_t23534c0t6	non-specific	237007	162	301	4.26523e-05	44.5541	PRK11873	arsM	N	cl28099	arsenite S-adenosylmethyltransferase; Reviewed
Dgal_t23534c0t6	48h_down	238.506	-6.61364	0.85137	-7.76824	7.95859e-15	2.71946e-10	0.842051	Q#1454 - >Dgal_t23534c0t6_rframe2[]	Dgal_t23534c0t6	non-specific	273884	156	214	8.23826e-06	46.1015	TIGR01934	MenG_MenH_UbiE	NC	cl17173	ubiquinone/menaquinone biosynthesis methyltransferases; This model represents a family of methyltransferases involved in the biosynthesis of menaquinone and ubiqinone. Some members such as the UbiE enzyme from E. coli are believed to act in both pathways, while others may act in only the menaquinone pathway. These methyltransferases are members of the UbiE/CoQ family of methyltransferases (pfam01…
Dgal_t23534c0t6	48h_down	238.506	-6.61364	0.85137	-7.76824	7.95859e-15	2.71946e-10	0.842051	Q#1454 - >Dgal_t23534c0t6_rframe2[]	Dgal_t23534c0t6	non-specific	273953	113	208	3.33925e-06	47.6665	TIGR02072	BioC	C	cl28099	malonyl-acyl carrier protein O-methyltransferase BioC; This enzyme, which is found in biotin biosynthetic gene clusters in proteobacteria, firmicutes, green-sulfur bacteria, fusobacterium and bacteroides, carries out an enzymatic step prior to the formation of pimeloyl-CoA, namely O-methylation of the malonyl group preferentially while on acyl carrier protein. The enzyme is recognizable as a meth…
Dgal_t24657c0t1	48h_down	2668.51	-1.50974	0.385975	-3.91151	9.17207e-05	0.0227916	1.63087	Q#1066 - >Dgal_t24657c0t1_rframe-1[]	Dgal_t24657c0t1	non-specific	206635	250	348	6.50195e-05	43.4868	cd00031	CA_like	-	cl28881	Cadherin repeat-like domain; Cadherins are glycoproteins involved in Ca2+-mediated cell-cell adhesion. The cadherin repeat domains occur as tandem repeats in the extracellular regions, which are thought to mediate cell-cell contact when bound to calcium. They play numerous roles in cell fate, signalling, proliferation, differentiation, and migration; members include E-, N-, P-, T-, VE-, CNR-, pro…
Dgal_t24657c0t1	48h_down	2668.51	-1.50974	0.385975	-3.91151	9.17207e-05	0.0227916	1.63087	Q#1066 - >Dgal_t24657c0t1_rframe-1[]	Dgal_t24657c0t1	specific	206637	1020	1115	4.84643e-27	106.629	cd11304	Cadherin_repeat	-	cl28881	Cadherin tandem repeat domain; Cadherins are glycoproteins involved in Ca2+-mediated cell-cell adhesion. The cadherin repeat domains occur as tandem repeats in the extracellular regions, which are thought to mediate cell-cell contact when bound to calcium. They play numerous roles in cell fate, signalling, proliferation, differentiation, and migration; members include E-, N-, P-, T-, VE-, CNR-, p…
Dgal_t24657c0t1	48h_down	2668.51	-1.50974	0.385975	-3.91151	9.17207e-05	0.0227916	1.63087	Q#1066 - >Dgal_t24657c0t1_rframe-1[]	Dgal_t24657c0t1	specific	206637	710	807	1.10736e-25	102.777	cd11304	Cadherin_repeat	-	cl28881	Cadherin tandem repeat domain; Cadherins are glycoproteins involved in Ca2+-mediated cell-cell adhesion. The cadherin repeat domains occur as tandem repeats in the extracellular regions, which are thought to mediate cell-cell contact when bound to calcium. They play numerous roles in cell fate, signalling, proliferation, differentiation, and migration; members include E-, N-, P-, T-, VE-, CNR-, p…
Dgal_t24657c0t1	48h_down	2668.51	-1.50974	0.385975	-3.91151	9.17207e-05	0.0227916	1.63087	Q#1066 - >Dgal_t24657c0t1_rframe-1[]	Dgal_t24657c0t1	specific	206637	249	348	8.20619e-24	97.3841	cd11304	Cadherin_repeat	-	cl28881	Cadherin tandem repeat domain; Cadherins are glycoproteins involved in Ca2+-mediated cell-cell adhesion. The cadherin repeat domains occur as tandem repeats in the extracellular regions, which are thought to mediate cell-cell contact when bound to calcium. They play numerous roles in cell fate, signalling, proliferation, differentiation, and migration; members include E-, N-, P-, T-, VE-, CNR-, p…
Dgal_t24657c0t1	48h_down	2668.51	-1.50974	0.385975	-3.91151	9.17207e-05	0.0227916	1.63087	Q#1066 - >Dgal_t24657c0t1_rframe-1[]	Dgal_t24657c0t1	specific	206637	1135	1227	5.30503e-23	95.0729	cd11304	Cadherin_repeat	-	cl28881	Cadherin tandem repeat domain; Cadherins are glycoproteins involved in Ca2+-mediated cell-cell adhesion. The cadherin repeat domains occur as tandem repeats in the extracellular regions, which are thought to mediate cell-cell contact when bound to calcium. They play numerous roles in cell fate, signalling, proliferation, differentiation, and migration; members include E-, N-, P-, T-, VE-, CNR-, p…
Dgal_t24657c0t1	48h_down	2668.51	-1.50974	0.385975	-3.91151	9.17207e-05	0.0227916	1.63087	Q#1066 - >Dgal_t24657c0t1_rframe-1[]	Dgal_t24657c0t1	specific	206637	1360	1468	1.70021e-13	68.1089	cd11304	Cadherin_repeat	-	cl28881	Cadherin tandem repeat domain; Cadherins are glycoproteins involved in Ca2+-mediated cell-cell adhesion. The cadherin repeat domains occur as tandem repeats in the extracellular regions, which are thought to mediate cell-cell contact when bound to calcium. They play numerous roles in cell fate, signalling, proliferation, differentiation, and migration; members include E-, N-, P-, T-, VE-, CNR-, p…
Dgal_t24657c0t1	48h_down	2668.51	-1.50974	0.385975	-3.91151	9.17207e-05	0.0227916	1.63087	Q#1066 - >Dgal_t24657c0t1_rframe-1[]	Dgal_t24657c0t1	specific	206637	113	240	2.50976e-13	67.3385	cd11304	Cadherin_repeat	-	cl28881	Cadherin tandem repeat domain; Cadherins are glycoproteins involved in Ca2+-mediated cell-cell adhesion. The cadherin repeat domains occur as tandem repeats in the extracellular regions, which are thought to mediate cell-cell contact when bound to calcium. They play numerous roles in cell fate, signalling, proliferation, differentiation, and migration; members include E-, N-, P-, T-, VE-, CNR-, p…
Dgal_t24657c0t1	48h_down	2668.51	-1.50974	0.385975	-3.91151	9.17207e-05	0.0227916	1.63087	Q#1066 - >Dgal_t24657c0t1_rframe-1[]	Dgal_t24657c0t1	specific	206637	358	479	9.80892e-13	65.7977	cd11304	Cadherin_repeat	-	cl28881	Cadherin tandem repeat domain; Cadherins are glycoproteins involved in Ca2+-mediated cell-cell adhesion. The cadherin repeat domains occur as tandem repeats in the extracellular regions, which are thought to mediate cell-cell contact when bound to calcium. They play numerous roles in cell fate, signalling, proliferation, differentiation, and migration; members include E-, N-, P-, T-, VE-, CNR-, p…
Dgal_t24657c0t1	48h_down	2668.51	-1.50974	0.385975	-3.91151	9.17207e-05	0.0227916	1.63087	Q#1066 - >Dgal_t24657c0t1_rframe-1[]	Dgal_t24657c0t1	specific	206637	601	701	7.74568e-10	57.7086	cd11304	Cadherin_repeat	-	cl28881	Cadherin tandem repeat domain; Cadherins are glycoproteins involved in Ca2+-mediated cell-cell adhesion. The cadherin repeat domains occur as tandem repeats in the extracellular regions, which are thought to mediate cell-cell contact when bound to calcium. They play numerous roles in cell fate, signalling, proliferation, differentiation, and migration; members include E-, N-, P-, T-, VE-, CNR-, p…
Dgal_t24657c0t1	48h_down	2668.51	-1.50974	0.385975	-3.91151	9.17207e-05	0.0227916	1.63087	Q#1066 - >Dgal_t24657c0t1_rframe-1[]	Dgal_t24657c0t1	specific	206637	492	583	6.39689e-08	51.9306	cd11304	Cadherin_repeat	-	cl28881	Cadherin tandem repeat domain; Cadherins are glycoproteins involved in Ca2+-mediated cell-cell adhesion. The cadherin repeat domains occur as tandem repeats in the extracellular regions, which are thought to mediate cell-cell contact when bound to calcium. They play numerous roles in cell fate, signalling, proliferation, differentiation, and migration; members include E-, N-, P-, T-, VE-, CNR-, p…
Dgal_t24657c0t1	48h_down	2668.51	-1.50974	0.385975	-3.91151	9.17207e-05	0.0227916	1.63087	Q#1066 - >Dgal_t24657c0t1_rframe-1[]	Dgal_t24657c0t1	specific	206637	1241	1351	2.00056e-07	50.775	cd11304	Cadherin_repeat	-	cl28881	Cadherin tandem repeat domain; Cadherins are glycoproteins involved in Ca2+-mediated cell-cell adhesion. The cadherin repeat domains occur as tandem repeats in the extracellular regions, which are thought to mediate cell-cell contact when bound to calcium. They play numerous roles in cell fate, signalling, proliferation, differentiation, and migration; members include E-, N-, P-, T-, VE-, CNR-, p…
Dgal_t24657c0t1	48h_down	2668.51	-1.50974	0.385975	-3.91151	9.17207e-05	0.0227916	1.63087	Q#1066 - >Dgal_t24657c0t1_rframe-1[]	Dgal_t24657c0t1	superfamily	324323	1039	1117	1.81081e-23	95.8794	cl09101	E_set superfamily	-	-	Early set domain associated with the catalytic domain of sugar utilizing enzymes at either the N or C terminus; The E or "early" set domains of sugar utilizing enzymes are associated with different types of catalytic domains at either the N-terminal or C-terminal end. These domains may be related to the immunoglobulin and/or fibronectin type III superfamilies. Members of this family include alpha…
Dgal_t24657c0t1	48h_down	2668.51	-1.50974	0.385975	-3.91151	9.17207e-05	0.0227916	1.63087	Q#1066 - >Dgal_t24657c0t1_rframe-1[]	Dgal_t24657c0t1	superfamily	324323	731	809	7.65814e-20	85.479	cl09101	E_set superfamily	-	-	Early set domain associated with the catalytic domain of sugar utilizing enzymes at either the N or C terminus; The E or "early" set domains of sugar utilizing enzymes are associated with different types of catalytic domains at either the N-terminal or C-terminal end. These domains may be related to the immunoglobulin and/or fibronectin type III superfamilies. Members of this family include alpha…
Dgal_t24657c0t1	48h_down	2668.51	-1.50974	0.385975	-3.91151	9.17207e-05	0.0227916	1.63087	Q#1066 - >Dgal_t24657c0t1_rframe-1[]	Dgal_t24657c0t1	superfamily	324323	1135	1227	5.05689e-18	80.8073	cl09101	E_set superfamily	-	-	Early set domain associated with the catalytic domain of sugar utilizing enzymes at either the N or C terminus; The E or "early" set domains of sugar utilizing enzymes are associated with different types of catalytic domains at either the N-terminal or C-terminal end. These domains may be related to the immunoglobulin and/or fibronectin type III superfamilies. Members of this family include alpha…
Dgal_t24657c0t1	48h_down	2668.51	-1.50974	0.385975	-3.91151	9.17207e-05	0.0227916	1.63087	Q#1066 - >Dgal_t24657c0t1_rframe-1[]	Dgal_t24657c0t1	superfamily	324323	267	350	3.72752e-15	71.997	cl09101	E_set superfamily	-	-	Early set domain associated with the catalytic domain of sugar utilizing enzymes at either the N or C terminus; The E or "early" set domains of sugar utilizing enzymes are associated with different types of catalytic domains at either the N-terminal or C-terminal end. These domains may be related to the immunoglobulin and/or fibronectin type III superfamilies. Members of this family include alpha…
Dgal_t24657c0t1	48h_down	2668.51	-1.50974	0.385975	-3.91151	9.17207e-05	0.0227916	1.63087	Q#1066 - >Dgal_t24657c0t1_rframe-1[]	Dgal_t24657c0t1	superfamily	324323	155	242	2.82663e-12	63.9078	cl09101	E_set superfamily	-	-	Early set domain associated with the catalytic domain of sugar utilizing enzymes at either the N or C terminus; The E or "early" set domains of sugar utilizing enzymes are associated with different types of catalytic domains at either the N-terminal or C-terminal end. These domains may be related to the immunoglobulin and/or fibronectin type III superfamilies. Members of this family include alpha…
Dgal_t24657c0t1	48h_down	2668.51	-1.50974	0.385975	-3.91151	9.17207e-05	0.0227916	1.63087	Q#1066 - >Dgal_t24657c0t1_rframe-1[]	Dgal_t24657c0t1	superfamily	324323	1362	1456	2.65418e-09	55.7694	cl09101	E_set superfamily	-	-	Early set domain associated with the catalytic domain of sugar utilizing enzymes at either the N or C terminus; The E or "early" set domains of sugar utilizing enzymes are associated with different types of catalytic domains at either the N-terminal or C-terminal end. These domains may be related to the immunoglobulin and/or fibronectin type III superfamilies. Members of this family include alpha…
Dgal_t24657c0t1	48h_down	2668.51	-1.50974	0.385975	-3.91151	9.17207e-05	0.0227916	1.63087	Q#1066 - >Dgal_t24657c0t1_rframe-1[]	Dgal_t24657c0t1	superfamily	324323	648	703	3.00366e-07	49.6554	cl09101	E_set superfamily	N	-	Early set domain associated with the catalytic domain of sugar utilizing enzymes at either the N or C terminus; The E or "early" set domains of sugar utilizing enzymes are associated with different types of catalytic domains at either the N-terminal or C-terminal end. These domains may be related to the immunoglobulin and/or fibronectin type III superfamilies. Members of this family include alpha…
[truncated: 523 more rows]
