# Supplementary material for: Daphnia galeata responds to the exposure to an ichthyosporean gut parasite by down-regulation of immunity and lipid metabolism
Source: BMC Genomics. 2018 Dec 14;19:932. doi: 10.1186/s12864-018-5312-7 (PMC6295042; doi:10.1186/s12864-018-5312-7)
Supplement: Supplementary file 4 — Table S3. Gene ontology enrichment of down-regulated genes at 48 h after parasite exposure (based on the published reference transcriptome). (XLSX 60 kb) [file 12864_2018_5312_MOESM4_ESM.xlsx]

## Sheet: all
GOBPID	Pvalue	-LgP	OddsRatio	ExpCount	Count	Size		Class	Term	4h_down	4h_up	48h_down	48h_up
GO:0045542	3.19863e-05	4.49504	59.1197	0.062635	3	29		Biological process	positive regulation of cholesterol biosynthetic process	0	0	4.49504	0
GO:0045940	5.20022e-05	4.28398	49.5663	0.0734341	3	34			positive regulation of steroid metabolic process	0	0	4.28398	0
GO:1902930	6.18675e-05	4.20854	46.5556	0.0777538	3	36			regulation of alcohol biosynthetic process	0	0	4.20854	0
GO:0090181	7.88432e-05	4.10324	42.6667	0.0842333	3	39			regulation of cholesterol metabolic process	0	0	4.10324	0
GO:0046889	0.000156647	3.80508	33.3671	0.105832	3	49			positive regulation of lipid biosynthetic process	0	0	3.80508	0
GO:0050810	0.000156647	3.80508	33.3671	0.105832	3	49			regulation of steroid biosynthetic process	0	0	3.80508	0
GO:1902653	0.000258932	3.58681	27.8889	0.12527	3	58			secondary alcohol biosynthetic process	0	0	3.58681	0
GO:0016126	0.00036283	3.4403	24.7276	0.140389	3	65			sterol biosynthetic process	0	0	3.4403	0
GO:0043312	0.000743486	3.12873	19.1389	0.179266	3	83			neutrophil degranulation	0	0	3.12873	0
GO:0042119	0.000796909	3.09859	18.6694	0.183585	3	85			neutrophil activation	0	0	3.09859	0
GO:0002275	0.00120419	2.91931	16.0994	0.211663	3	98			myeloid cell activation involved in immune response	0	0	2.91931	0
GO:0002444	0.00155104	2.80938	14.6966	0.231102	3	107			myeloid leukocyte mediated immunity	0	0	2.80938	0
GO:0044283	0.00339432	2.46925	5.62353	1.03888	5	481			small molecule biosynthetic process	0	0	2.46925	0
GO:0030573	0.00431514	2.365	477.897	0.00431965	1	2			bile acid catabolic process	0	0	2.365	0
GO:0002263	0.00501819	2.29945	9.57442	0.349892	3	162			cell activation involved in immune response	0	0	2.29945	0
GO:0006629	0.00812119	2.09038	3.96236	1.82427	6	917			lipid metabolic process	0	0	2.09038	0
GO:0045055	0.00848788	2.0712	7.86816	0.423326	3	196			regulated exocytosis	0	0	2.0712	0
GO:0006066	0.0127846	1.89331	6.73333	0.492441	3	228			alcohol metabolic process	0	0	1.89331	0
GO:0045321	0.0190652	1.71976	5.76675	0.572354	3	265			leukocyte activation	0	0	1.71976	0
GO:0071109	0.0256223	1.59138	43.4138	0.0259179	1	12			superior temporal gyrus development	0	0	1.59138	0
GO:0006633	0.0262443	1.58096	8.53727	0.2527	2	117			fatty acid biosynthetic process	0	0	1.58096	0
GO:0019216	0.0305831	1.51452	4.77778	0.686825	3	318			regulation of lipid metabolic process	0	0	1.51452	0
GO:0040003	0.0323274	1.49043	4.6715	0.701944	3	325			chitin-based cuticle development	0	0	1.49043	0
GO:0044331	0.0361099	1.44237	29.8362	0.0367171	1	17			cell-cell adhesion mediated by cadherin	0	0	1.44237	0
GO:1901615	0.0381764	1.41821	6.95742	0.310277	2	157			organic hydroxy compound metabolic process	0	0	1.41821	0
GO:0021756	0.0381943	1.418	28.0791	0.0388769	1	18			striatum development	0	0	1.418	0
GO:0021794	0.04235	1.37315	25.1198	0.0431965	1	20			thalamus development	0	0	1.37315	0
GO:0008168	1.71533e-06	5.76565	14.8628	0.597661	7	260		Molecular function	methyltransferase activity	0	0	5.76565	0
GO:0008106	0.00094953	3.02249	51.1771	0.0459739	2	20			alcohol dehydrogenase (NADP+) activity	0	0	3.02249	0
GO:0016765	0.00113733	2.94411	16.3181	0.206883	3	90			transferase activity, transferring alkyl or aryl (other than methyl) groups	0	0	2.94411	0
GO:0102336	0.00125892	2.9	43.8571	0.05287	2	23			3-oxo-arachidoyl-CoA synthase activity	0	0	2.9	0
GO:0102337	0.00125892	2.9	43.8571	0.05287	2	23			3-oxo-cerotoyl-CoA synthase activity	0	0	2.9	0
GO:0102338	0.00125892	2.9	43.8571	0.05287	2	23			3-oxo-lignoceronyl-CoA synthase activity	0	0	2.9	0
GO:0005201	0.00912627	2.03971	7.62403	0.433994	3	199			extracellular matrix structural constituent	0	0	2.03971	0
GO:0008061	0.0129835	1.88661	4.82284	0.921777	4	401			chitin binding	0	0	1.88661	0
GO:0016740	0.0140753	1.85154	2.48909	6.28603	12	2981			transferase activity	0	0	1.85154	0
GO:0008047	0.0153961	1.81259	6.22224	0.526401	3	229			enzyme activator activity	0	0	1.81259	0
GO:0016491	0.0160718	1.79394	3.29539	2.08492	6	907			oxidoreductase activity	0	0	1.79394	0
GO:0042302	0.0194112	1.71195	5.68499	0.574674	3	250			structural constituent of cuticle	0	0	1.71195	0
GO:0008289	0.0232131	1.63427	4.01772	1.09878	4	478			lipid binding	0	0	1.63427	0
GO:0030023	0.0299847	1.5231	7.88847	0.271246	2	118			extracellular matrix constituent conferring elasticity	0	0	1.5231	0
GO:0051786	0.0361698	1.44165	29.7818	0.0367791	1	16			all-trans-retinol 13,14-reductase activity	0	0	1.44165	0
GO:0016616	0.0409655	1.38758	6.62092	0.321817	2	140			oxidoreductase activity, acting on the CH-OH group of donors, NAD or NADP as acceptor	0	0	1.38758	0
GO:0008010	0.0497623	1.3031	5.92654	0.358596	2	156			structural constituent of chitin-based larval cuticle	0	0	1.3031	0
GO:0005811	1.6791e-09	8.77492	69.7598	0.11948	6	57		Cellular component	lipid particle	0	0	8.77492	0
GO:0005783	2.20823e-05	4.65595	5.7841	3.11906	12	1488			endoplasmic reticulum	0	0	4.65595	0
GO:1904724	3.24785e-05	4.4884	58.6626	0.0628843	3	30			tertiary granule lumen	0	0	4.4884	0
GO:0005789	0.00397291	2.40089	4.0598	2.10243	7	1003			endoplasmic reticulum membrane	0	0	2.40089	0
GO:0030141	0.00804372	2.09454	8.02678	0.415036	3	198			secretory granule	0	0	2.09454	0
GO:0032992	0.0260256	1.5846	8.57385	0.251537	2	120			protein-carbohydrate complex	0	0	1.5846	0
GO:0031012	0.0305248	1.51535	3.70772	1.20109	4	573			extracellular matrix	0	0	1.51535	0
GO:0070062	0.0489444	1.3103	2.51998	2.71451	6	1295			extracellular exosome	0	0	1.3103	0
