# Supplementary material for: Daphnia galeata responds to the exposure to an ichthyosporean gut parasite by down-regulation of immunity and lipid metabolism
Source: BMC Genomics. 2018 Dec 14;19:932. doi: 10.1186/s12864-018-5312-7 (PMC6295042; doi:10.1186/s12864-018-5312-7)
Supplement: Supplementary file 5 — Table S4. A full list of the immune-related genes in the published reference transcriptome. (TXT 120 kb) [file 12864_2018_5312_MOESM5_ESM.txt]

Query	Number of HSPs	Lowest E-value	Accession (E-value)	Description (E-value)	Greatest identity %	Accession (identity %)	Description (identity %)	Greatest positive %	Accession (positive %)	Description (positive %)	Greatest HSP length	Accession (HSP length)	Description (HSP length)	Greatest bit score	Accession (bit score)	Description (bit score)
Toll2	37	0	Dgal_t25677c0t1	len=4224 path=94170235:0-379,94177168:380-382 94177210:383-441 94178308:442-461 94178771:462-488 94412900:489-494 94345897:495-514 94179894:515-594 94181290:595-621 94412951:622-633 94412963:634-1218 94194454:1219-1236 94413063:1237-1375 94197681:1376-1405 94198670:1406-1449 94199697:1450-1474 94413185:1475-1578 94202356:1579-1598 94203068:1599-2670 94413495:2671-2671 94413496:2672-2674 94413499:…	100	Dgal_o14394t1	nt=1; cf=1.000; len=1348 evgclass=maina2,okay,match:abyssk22_f_129281,pct:99/100/.; aalen=242,54%,complete-utrpoor;	100	Dgal_o14394t1	nt=1; cf=1.000; len=1348 evgclass=maina2,okay,match:abyssk22_f_129281,pct:99/100/.; aalen=242,54%,complete-utrpoor;	3294	Dgal_t25677c0t1	len=4224 path=94170235:0-379,94177168:380-382 94177210:383-441 94178308:442-461 94178771:462-488 94412900:489-494 94345897:495-514 94179894:515-594 94181290:595-621 94412951:622-633 94412963:634-1218 94194454:1219-1236 94413063:1237-1375 94197681:1376-1405 94198670:1406-1449 94199697:1450-1474 94413185:1475-1578 94202356:1579-1598 94203068:1599-2670 94413495:2671-2671 94413496:2672-2674 94413499:…	3395.23	Dgal_t25677c0t1	len=4224 path=94170235:0-379,94177168:380-382 94177210:383-441 94178308:442-461 94178771:462-488 94412900:489-494 94345897:495-514 94179894:515-594 94181290:595-621 94412951:622-633 94412963:634-1218 94194454:1219-1236 94413063:1237-1375 94197681:1376-1405 94198670:1406-1449 94199697:1450-1474 94413185:1475-1578 94202356:1579-1598 94203068:1599-2670 94413495:2671-2671 94413496:2672-2674 94413499:…
CHT16	37	0	Dgal_o135t1	nt=4; cf=0.769; len=1722 evgclass=main,okay,match:oasesvelvLoc104d41923t2,pct:100/97/.; aalen=465,81%,complete;	100	Dgal_o1714d36544t1	nt=1; cf=1.000; len=7182 evgclass=main,okay,match:soapsoap395713,pct:99/100/.; aalen=1693,70%,complete;	100	Dgal_o1714d36544t1	nt=1; cf=1.000; len=7182 evgclass=main,okay,match:soapsoap395713,pct:99/100/.; aalen=1693,70%,complete;	1398	Dgal_o135t1	nt=4; cf=0.769; len=1722 evgclass=main,okay,match:oasesvelvLoc104d41923t2,pct:100/97/.; aalen=465,81%,complete;	1626.12	Dgal_o135t1	nt=4; cf=0.769; len=1722 evgclass=main,okay,match:oasesvelvLoc104d41923t2,pct:100/97/.; aalen=465,81%,complete;
CHT5	37	0	Dgal_t22549c0t6	len=2981 path=56892351:0-69,56893210:70-70 56893214:71-972 56861044:973-996 56861266:997-1018 56861576:1019-1141 56863448:1142-1171 56864078:1172-1296 56866127:1297-1333 56866868:1334-1439 56868611:1440-1796 56873866:1797-2001 56876789:2002-2026 56877093:2027-2156 56878859:2157-2235 56879797:2236-2261 56880179:2262-2296 56881107:2297-2378 56882618:2379-2454 56883914:2455-2524 56885245:2525-2789 5…	100	Dgal_o14750d32207t1	nt=1; cf=1.000; len=940 evgclass=main,okay,match:soapsoap186371,pct:99/95/.; aalen=216,69%,complete;	100	Dgal_o14750d32207t1	nt=1; cf=1.000; len=940 evgclass=main,okay,match:soapsoap186371,pct:99/95/.; aalen=216,69%,complete;	1226	Dgal_t22549c0t6	len=2981 path=56892351:0-69,56893210:70-70 56893214:71-972 56861044:973-996 56861266:997-1018 56861576:1019-1141 56863448:1142-1171 56864078:1172-1296 56866127:1297-1333 56866868:1334-1439 56868611:1440-1796 56873866:1797-2001 56876789:2002-2026 56877093:2027-2156 56878859:2157-2235 56879797:2236-2261 56880179:2262-2296 56881107:2297-2378 56882618:2379-2454 56883914:2455-2524 56885245:2525-2789 5…	1086.91	Dgal_t22549c0t6	len=2981 path=56892351:0-69,56893210:70-70 56893214:71-972 56861044:973-996 56861266:997-1018 56861576:1019-1141 56863448:1142-1171 56864078:1172-1296 56866127:1297-1333 56866868:1334-1439 56868611:1440-1796 56873866:1797-2001 56876789:2002-2026 56877093:2027-2156 56878859:2157-2235 56879797:2236-2261 56880179:2262-2296 56881107:2297-2378 56882618:2379-2454 56883914:2455-2524 56885245:2525-2789 5…
Toll4	100	0	Dgal_t9007c0t1	len=1118 path=9662413:0-203,9708156:204-206 9670531:207-1117 evgclass=main,okay,match:trinitytrinloc9007c0t2,pct:100/86/.; aalen=269,72%,partial3;	100	Dgal_s202675	length 3204 cvg_29.9_tip_1 len=3204; evgclass=main,okay,match:oasesvelvLoc3330d43175t2,pct:99/99/.; aalen=966,90%,complete;	100	Dgal_s202675	length 3204 cvg_29.9_tip_1 len=3204; evgclass=main,okay,match:oasesvelvLoc3330d43175t2,pct:99/99/.; aalen=966,90%,complete;	777	Dgal_t9007c0t1	len=1118 path=9662413:0-203,9708156:204-206 9670531:207-1117 evgclass=main,okay,match:trinitytrinloc9007c0t2,pct:100/86/.; aalen=269,72%,partial3;	794.769	Dgal_t9007c0t1	len=1118 path=9662413:0-203,9708156:204-206 9670531:207-1117 evgclass=main,okay,match:trinitytrinloc9007c0t2,pct:100/86/.; aalen=269,72%,partial3;
GNBP7	42	0	Dgal_o1308d14303t1	nt=1; cf=1.000; len=1263 evgclass=main,okay,match:soapsoap259707,pct:99/100/.; aalen=417,99%,partial3;	100	Dgal_o1308d14303t1	nt=1; cf=1.000; len=1263 evgclass=main,okay,match:soapsoap259707,pct:99/100/.; aalen=417,99%,partial3;	100	Dgal_o1308d14303t1	nt=1; cf=1.000; len=1263 evgclass=main,okay,match:soapsoap259707,pct:99/100/.; aalen=417,99%,partial3;	1106	Dgal_o1308d14303t1	nt=1; cf=1.000; len=1263 evgclass=main,okay,match:soapsoap259707,pct:99/100/.; aalen=417,99%,partial3;	1415.13	Dgal_o1308d14303t1	nt=1; cf=1.000; len=1263 evgclass=main,okay,match:soapsoap259707,pct:99/100/.; aalen=417,99%,partial3;
GNBP11	26	0	Dgal_s364627	length 1463 cvg_15.3_tip_1 len=1463; evgclass=noclass,okay,match:abyssk22_b_844201,pct:99/100/.; aalen=394,80%,complete;	100	Dgal_t25318c0t3	len=16763 path=88166326:0-281,88171518:282-282 88171523:283-613 88177876:614-616 88177924:617-653 88178479:654-654 88178541:655-791 88181164:792-884 88183143:885-885 88183172:886-965 88184437:966-1232 88189188:1233-1233 88189260:1234-1260 88189794:1261-1261 88189798:1262-3569 88229237:3570-6507 88285265:6508-6529 88285916:6530-7428 88303540:7429-7450 88304157:7451-16156 88472113:16157-16453 88478…	100	Dgal_t25318c0t3	len=16763 path=88166326:0-281,88171518:282-282 88171523:283-613 88177876:614-616 88177924:617-653 88178479:654-654 88178541:655-791 88181164:792-884 88183143:885-885 88183172:886-965 88184437:966-1232 88189188:1233-1233 88189260:1234-1260 88189794:1261-1261 88189798:1262-3569 88229237:3570-6507 88285265:6508-6529 88285916:6530-7428 88303540:7429-7450 88304157:7451-16156 88472113:16157-16453 88478…	629	Dgal_s364627	length 1463 cvg_15.3_tip_1 len=1463; evgclass=noclass,okay,match:abyssk22_b_844201,pct:99/100/.; aalen=394,80%,complete;	684.763	Dgal_s364627	length 1463 cvg_15.3_tip_1 len=1463; evgclass=noclass,okay,match:abyssk22_b_844201,pct:99/100/.; aalen=394,80%,complete;
GNBP10	23	0	Dgal_s263081	length 1554 cvg_34.5_tip_1 len=1554; evgclass=main,okay,match:oasesvelvLoc1361t2,pct:98/98/.; aalen=394,76%,complete;	100	Dgal_t22880c0t7	len=2056 path=59714670:0-194,59717479:195-533 59723487:534-551 59723675:552-759 59727204:760-856 59728534:857-886 59729208:887-890 59729248:891-975 59730672:976-1718 59743243:1719-1787 59744319:1788-2055 evgclass=maina2,okay,match:oasesvelvLoc13950d21380t1,pct:99/100/.; aalen=601,87%,complete;	100	Dgal_t22880c0t7	len=2056 path=59714670:0-194,59717479:195-533 59723487:534-551 59723675:552-759 59727204:760-856 59728534:857-886 59729208:887-890 59729248:891-975 59730672:976-1718 59743243:1719-1787 59744319:1788-2055 evgclass=maina2,okay,match:oasesvelvLoc13950d21380t1,pct:99/100/.; aalen=601,87%,complete;	631	Dgal_s263081	length 1554 cvg_34.5_tip_1 len=1554; evgclass=main,okay,match:oasesvelvLoc1361t2,pct:98/98/.; aalen=394,76%,complete;	967.892	Dgal_s263081	length 1554 cvg_34.5_tip_1 len=1554; evgclass=main,okay,match:oasesvelvLoc1361t2,pct:98/98/.; aalen=394,76%,complete;
Argonaute2	54	0	Dgal_t25773c0t1	len=3862 path=96142715:0-4,95918031:5-219 95921046:220-321 95922582:322-337 95922845:338-370 95923178:371-400 95923821:401-441 95924533:442-493 96143011:494-511 96143029:512-545 96060163:546-559 96082811:560-562 96082848:563-584 95926788:585-592 95926899:593-678 95928152:679-688 95928308:689-722 96051512:723-853 96142977:854-864 96068636:865-877 95931213:878-934 96142801:935-952 96064800:953-1052…	100	Dgal_sd7151273439	length 249 cvg_2.0_tip_1 len=249; evgclass=noclass,okay; aalen=50,61%,complete;	100	Dgal_sd7151273439	length 249 cvg_2.0_tip_1 len=249; evgclass=noclass,okay; aalen=50,61%,complete;	2716	Dgal_t25773c0t1	len=3862 path=96142715:0-4,95918031:5-219 95921046:220-321 95922582:322-337 95922845:338-370 95923178:371-400 95923821:401-441 95924533:442-493 96143011:494-511 96143029:512-545 96060163:546-559 96082811:560-562 96082848:563-584 95926788:585-592 95926899:593-678 95928152:679-688 95928308:689-722 96051512:723-853 96142977:854-864 96068636:865-877 95931213:878-934 96142801:935-952 96064800:953-1052…	2630.6	Dgal_t25773c0t1	len=3862 path=96142715:0-4,95918031:5-219 95921046:220-321 95922582:322-337 95922845:338-370 95923178:371-400 95923821:401-441 95924533:442-493 96143011:494-511 96143029:512-545 96060163:546-559 96082811:560-562 96082848:563-584 95926788:585-592 95926899:593-678 95928152:679-688 95928308:689-722 96051512:723-853 96142977:854-864 96068636:865-877 95931213:878-934 96142801:935-952 96064800:953-1052…
CHT11	79	0	Dgal_t25372c0t1	len=7411 path=89178318:0-3273,89239538:3274-4172 89257148:4173-4185 89499747:4186-4264 89431488:4265-4293 89259290:4294-4809 89499828:4810-4811 89268541:4812-5174 89275254:5175-5178 89275297:5179-5273 89276357:5274-5286 89276583:5287-6018 89290150:6019-6021 89290186:6022-6488 89436346:6489-6504 89298359:6505-7046 89306976:7047-7050 89307019:7051-7259 89500669:7260-7410 evgclass=main,okay,match:tr…	100	Dgal_s332193	length 469 cvg_2.0_tip_1 len=469; evgclass=main,okay,match:soapsoapd9902327618,pct:100/81/.; aalen=155,99%,partial;	100	Dgal_s332193	length 469 cvg_2.0_tip_1 len=469; evgclass=main,okay,match:soapsoapd9902327618,pct:100/81/.; aalen=155,99%,partial;	1148	Dgal_t25372c0t1	len=7411 path=89178318:0-3273,89239538:3274-4172 89257148:4173-4185 89499747:4186-4264 89431488:4265-4293 89259290:4294-4809 89499828:4810-4811 89268541:4812-5174 89275254:5175-5178 89275297:5179-5273 89276357:5274-5286 89276583:5287-6018 89290150:6019-6021 89290186:6022-6488 89436346:6489-6504 89298359:6505-7046 89306976:7047-7050 89307019:7051-7259 89500669:7260-7410 evgclass=main,okay,match:tr…	1557.59	Dgal_t25372c0t1	len=7411 path=89178318:0-3273,89239538:3274-4172 89257148:4173-4185 89499747:4186-4264 89431488:4265-4293 89259290:4294-4809 89499828:4810-4811 89268541:4812-5174 89275254:5175-5178 89275297:5179-5273 89276357:5274-5286 89276583:5287-6018 89290150:6019-6021 89290186:6022-6488 89436346:6489-6504 89298359:6505-7046 89306976:7047-7050 89307019:7051-7259 89500669:7260-7410 evgclass=main,okay,match:tr…
Gemini	18	0	Dgal_a32_j_648369	3183 274330 146592+,387512+,456828+ evgclass=main,okay,match:abyssk28_j_698992,pct:99/100/.; aalen=978,92%,complete;	100	Dgal_o3683t5	nt=5; cf=0.750; len=11254 evgclass=main,okay,match:trinitytrinloc25973c0t1,pct:99/100/.; aalen=3474,92%,complete;	100	Dgal_o3683t5	nt=5; cf=0.750; len=11254 evgclass=main,okay,match:trinitytrinloc25973c0t1,pct:99/100/.; aalen=3474,92%,complete;	1268	Dgal_a32_j_648369	3183 274330 146592+,387512+,456828+ evgclass=main,okay,match:abyssk28_j_698992,pct:99/100/.; aalen=978,92%,complete;	1505.3	Dgal_a32_j_648369	3183 274330 146592+,387512+,456828+ evgclass=main,okay,match:abyssk28_j_698992,pct:99/100/.; aalen=978,92%,complete;
CHT3	53	0	Dgal_t25372c0t1	len=7411 path=89178318:0-3273,89239538:3274-4172 89257148:4173-4185 89499747:4186-4264 89431488:4265-4293 89259290:4294-4809 89499828:4810-4811 89268541:4812-5174 89275254:5175-5178 89275297:5179-5273 89276357:5274-5286 89276583:5287-6018 89290150:6019-6021 89290186:6022-6488 89436346:6489-6504 89298359:6505-7046 89306976:7047-7050 89307019:7051-7259 89500669:7260-7410 evgclass=main,okay,match:tr…	100	Dgal_t24927c0t4	len=2917 path=82589475:0-355,82593108:356-356 82593134:357-439 82593892:440-455 82594057:456-485 82594346:486-502 82722473:503-523 82594694:524-533 82594843:534-584 82595360:585-610 82595554:611-746 82597126:747-764 82722600:765-873 82598394:874-874 82598406:875-898 82598652:899-1018 82599711:1019-1103 82600651:1104-1390 82722821:1391-1408 82603479:1409-1418 82603627:1419-1540 82604700:1541-1553 …	100	Dgal_t24927c0t4	len=2917 path=82589475:0-355,82593108:356-356 82593134:357-439 82593892:440-455 82594057:456-485 82594346:486-502 82722473:503-523 82594694:524-533 82594843:534-584 82595360:585-610 82595554:611-746 82597126:747-764 82722600:765-873 82598394:874-874 82598406:875-898 82598652:899-1018 82599711:1019-1103 82600651:1104-1390 82722821:1391-1408 82603479:1409-1418 82603627:1419-1540 82604700:1541-1553 …	1446	Dgal_t25372c0t1	len=7411 path=89178318:0-3273,89239538:3274-4172 89257148:4173-4185 89499747:4186-4264 89431488:4265-4293 89259290:4294-4809 89499828:4810-4811 89268541:4812-5174 89275254:5175-5178 89275297:5179-5273 89276357:5274-5286 89276583:5287-6018 89290150:6019-6021 89290186:6022-6488 89436346:6489-6504 89298359:6505-7046 89306976:7047-7050 89307019:7051-7259 89500669:7260-7410 evgclass=main,okay,match:tr…	1586.45	Dgal_t25372c0t1	len=7411 path=89178318:0-3273,89239538:3274-4172 89257148:4173-4185 89499747:4186-4264 89431488:4265-4293 89259290:4294-4809 89499828:4810-4811 89268541:4812-5174 89275254:5175-5178 89275297:5179-5273 89276357:5274-5286 89276583:5287-6018 89290150:6019-6021 89290186:6022-6488 89436346:6489-6504 89298359:6505-7046 89306976:7047-7050 89307019:7051-7259 89500669:7260-7410 evgclass=main,okay,match:tr…
GAL2	28	0	Dgal_t18010c0t5	len=2132 path=30205863:0-113,30279747:114-114 30207890:115-152 30208555:153-279 30211350:280-801 30222684:802-828 30223109:829-1049 30286041:1050-1051 30249001:1052-1089 30249599:1090-1110 30249599:1111-1131 30249922:1132-1261 30252967:1262-1409 30286153:1410-1719 30232358:1720-1747 30233046:1748-2131 evgclass=main,okay,match:trinitytrinloc18010c0t4,pct:100/89/.; aalen=405,57%,complete-utrpoor;	100	Dgal_t23717c0t10	len=5451 path=68193947:0-67,68195014:68-87 68195183:88-132 68195831:133-271 68198579:272-431 68201578:432-524 68089178:525-632 68090500:633-757 68314612:758-833 68092315:834-1008 68095264:1009-1032 68095634:1033-1151 68097594:1152-1771 68349319:1772-1784 68291213:1785-2052 68107942:2053-2053 68107957:2054-2110 68349360:2111-2314 68112408:2315-3099 68124810:3100-3124 68125111:3125-3150 68125479:31…	100	Dgal_t23717c0t10	len=5451 path=68193947:0-67,68195014:68-87 68195183:88-132 68195831:133-271 68198579:272-431 68201578:432-524 68089178:525-632 68090500:633-757 68314612:758-833 68092315:834-1008 68095264:1009-1032 68095634:1033-1151 68097594:1152-1771 68349319:1772-1784 68291213:1785-2052 68107942:2053-2053 68107957:2054-2110 68349360:2111-2314 68112408:2315-3099 68124810:3100-3124 68125111:3125-3150 68125479:31…	1245	Dgal_t18010c0t5	len=2132 path=30205863:0-113,30279747:114-114 30207890:115-152 30208555:153-279 30211350:280-801 30222684:802-828 30223109:829-1049 30286041:1050-1051 30249001:1052-1089 30249599:1090-1110 30249599:1111-1131 30249922:1132-1261 30252967:1262-1409 30286153:1410-1719 30232358:1720-1747 30233046:1748-2131 evgclass=main,okay,match:trinitytrinloc18010c0t4,pct:100/89/.; aalen=405,57%,complete-utrpoor;	1402.5	Dgal_t18010c0t5	len=2132 path=30205863:0-113,30279747:114-114 30207890:115-152 30208555:153-279 30211350:280-801 30222684:802-828 30223109:829-1049 30286041:1050-1051 30249001:1052-1089 30249599:1090-1110 30249599:1111-1131 30249922:1132-1261 30252967:1262-1409 30286153:1410-1719 30232358:1720-1747 30233046:1748-2131 evgclass=main,okay,match:trinitytrinloc18010c0t4,pct:100/89/.; aalen=405,57%,complete-utrpoor;
DCR2	36	0	Dgal_s395615	length 5399 cvg_15.7_tip_1 len=5399; evgclass=maina2,okay,match:oasesvelvLoc7771t2,pct:99/100/.; aalen=1632,90%,complete;	100	Dgal_o7783d38659t1	nt=1; cf=1.000; len=5661 evgclass=main,okay,match:soapsoap389660,pct:99/100/.; aalen=1782,94%,complete;	100	Dgal_o7783d38659t1	nt=1; cf=1.000; len=5661 evgclass=main,okay,match:soapsoap389660,pct:99/100/.; aalen=1782,94%,complete;	2047	Dgal_s395615	length 5399 cvg_15.7_tip_1 len=5399; evgclass=maina2,okay,match:oasesvelvLoc7771t2,pct:99/100/.; aalen=1632,90%,complete;	1948.92	Dgal_s395615	length 5399 cvg_15.7_tip_1 len=5399; evgclass=maina2,okay,match:oasesvelvLoc7771t2,pct:99/100/.; aalen=1632,90%,complete;
TEP2a	20	0	Dgal_o1668t7	nt=7; cf=0.286; len=4854 evgclass=main,okay,match:oasesvelvLoc1668t5,pct:100/96/.; aalen=1492,92%,complete;	100	Dgal_t24299c0t2	len=3924 path=74536816:0-283,74648457:284-294 74648468:295-303 74540152:304-329 74540408:330-331 74540423:332-369 74540925:370-391 74541167:392-517 74542607:518-557 74648714:558-589 74648746:590-591 74648748:592-613 74543787:614-686 74648821:687-689 74544697:690-705 74648842:706-711 74648848:712-725 74635440:726-727 74648864:728-745 74648882:746-746 74646101:747-759 74545484:760-762 74545490:763-…	100	Dgal_t24299c0t2	len=3924 path=74536816:0-283,74648457:284-294 74648468:295-303 74540152:304-329 74540408:330-331 74540423:332-369 74540925:370-391 74541167:392-517 74542607:518-557 74648714:558-589 74648746:590-591 74648748:592-613 74543787:614-686 74648821:687-689 74544697:690-705 74648842:706-711 74648848:712-725 74635440:726-727 74648864:728-745 74648882:746-746 74646101:747-759 74545484:760-762 74545490:763-…	1953	Dgal_o1668t7	nt=7; cf=0.286; len=4854 evgclass=main,okay,match:oasesvelvLoc1668t5,pct:100/96/.; aalen=1492,92%,complete;	2751.42	Dgal_o1668t7	nt=7; cf=0.286; len=4854 evgclass=main,okay,match:oasesvelvLoc1668t5,pct:100/96/.; aalen=1492,92%,complete;
TEP2b	19	0	Dgal_o1668t7	nt=7; cf=0.286; len=4854 evgclass=main,okay,match:oasesvelvLoc1668t5,pct:100/96/.; aalen=1492,92%,complete;	100	Dgal_t24299c0t2	len=3924 path=74536816:0-283,74648457:284-294 74648468:295-303 74540152:304-329 74540408:330-331 74540423:332-369 74540925:370-391 74541167:392-517 74542607:518-557 74648714:558-589 74648746:590-591 74648748:592-613 74543787:614-686 74648821:687-689 74544697:690-705 74648842:706-711 74648848:712-725 74635440:726-727 74648864:728-745 74648882:746-746 74646101:747-759 74545484:760-762 74545490:763-…	100	Dgal_t24299c0t2	len=3924 path=74536816:0-283,74648457:284-294 74648468:295-303 74540152:304-329 74540408:330-331 74540423:332-369 74540925:370-391 74541167:392-517 74542607:518-557 74648714:558-589 74648746:590-591 74648748:592-613 74543787:614-686 74648821:687-689 74544697:690-705 74648842:706-711 74648848:712-725 74635440:726-727 74648864:728-745 74648882:746-746 74646101:747-759 74545484:760-762 74545490:763-…	1951	Dgal_o1668t7	nt=7; cf=0.286; len=4854 evgclass=main,okay,match:oasesvelvLoc1668t5,pct:100/96/.; aalen=1492,92%,complete;	2747.82	Dgal_o1668t7	nt=7; cf=0.286; len=4854 evgclass=main,okay,match:oasesvelvLoc1668t5,pct:100/96/.; aalen=1492,92%,complete;
TEP2c	19	0	Dgal_o1668t7	nt=7; cf=0.286; len=4854 evgclass=main,okay,match:oasesvelvLoc1668t5,pct:100/96/.; aalen=1492,92%,complete;	100	Dgal_t24299c0t2	len=3924 path=74536816:0-283,74648457:284-294 74648468:295-303 74540152:304-329 74540408:330-331 74540423:332-369 74540925:370-391 74541167:392-517 74542607:518-557 74648714:558-589 74648746:590-591 74648748:592-613 74543787:614-686 74648821:687-689 74544697:690-705 74648842:706-711 74648848:712-725 74635440:726-727 74648864:728-745 74648882:746-746 74646101:747-759 74545484:760-762 74545490:763-…	100	Dgal_t24299c0t2	len=3924 path=74536816:0-283,74648457:284-294 74648468:295-303 74540152:304-329 74540408:330-331 74540423:332-369 74540925:370-391 74541167:392-517 74542607:518-557 74648714:558-589 74648746:590-591 74648748:592-613 74543787:614-686 74648821:687-689 74544697:690-705 74648842:706-711 74648848:712-725 74635440:726-727 74648864:728-745 74648882:746-746 74646101:747-759 74545484:760-762 74545490:763-…	1953	Dgal_o1668t7	nt=7; cf=0.286; len=4854 evgclass=main,okay,match:oasesvelvLoc1668t5,pct:100/96/.; aalen=1492,92%,complete;	2751.42	Dgal_o1668t7	nt=7; cf=0.286; len=4854 evgclass=main,okay,match:oasesvelvLoc1668t5,pct:100/96/.; aalen=1492,92%,complete;
TEP2d	19	0	Dgal_o1668t7	nt=7; cf=0.286; len=4854 evgclass=main,okay,match:oasesvelvLoc1668t5,pct:100/96/.; aalen=1492,92%,complete;	100	Dgal_t24299c0t2	len=3924 path=74536816:0-283,74648457:284-294 74648468:295-303 74540152:304-329 74540408:330-331 74540423:332-369 74540925:370-391 74541167:392-517 74542607:518-557 74648714:558-589 74648746:590-591 74648748:592-613 74543787:614-686 74648821:687-689 74544697:690-705 74648842:706-711 74648848:712-725 74635440:726-727 74648864:728-745 74648882:746-746 74646101:747-759 74545484:760-762 74545490:763-…	100	Dgal_t24299c0t2	len=3924 path=74536816:0-283,74648457:284-294 74648468:295-303 74540152:304-329 74540408:330-331 74540423:332-369 74540925:370-391 74541167:392-517 74542607:518-557 74648714:558-589 74648746:590-591 74648748:592-613 74543787:614-686 74648821:687-689 74544697:690-705 74648842:706-711 74648848:712-725 74635440:726-727 74648864:728-745 74648882:746-746 74646101:747-759 74545484:760-762 74545490:763-…	2168	Dgal_o1668t7	nt=7; cf=0.286; len=4854 evgclass=main,okay,match:oasesvelvLoc1668t5,pct:100/96/.; aalen=1492,92%,complete;	3072.42	Dgal_o1668t7	nt=7; cf=0.286; len=4854 evgclass=main,okay,match:oasesvelvLoc1668t5,pct:100/96/.; aalen=1492,92%,complete;
TEP2e	21	0	Dgal_o1668t7	nt=7; cf=0.286; len=4854 evgclass=main,okay,match:oasesvelvLoc1668t5,pct:100/96/.; aalen=1492,92%,complete;	100	Dgal_t24299c0t2	len=3924 path=74536816:0-283,74648457:284-294 74648468:295-303 74540152:304-329 74540408:330-331 74540423:332-369 74540925:370-391 74541167:392-517 74542607:518-557 74648714:558-589 74648746:590-591 74648748:592-613 74543787:614-686 74648821:687-689 74544697:690-705 74648842:706-711 74648848:712-725 74635440:726-727 74648864:728-745 74648882:746-746 74646101:747-759 74545484:760-762 74545490:763-…	100	Dgal_t24299c0t2	len=3924 path=74536816:0-283,74648457:284-294 74648468:295-303 74540152:304-329 74540408:330-331 74540423:332-369 74540925:370-391 74541167:392-517 74542607:518-557 74648714:558-589 74648746:590-591 74648748:592-613 74543787:614-686 74648821:687-689 74544697:690-705 74648842:706-711 74648848:712-725 74635440:726-727 74648864:728-745 74648882:746-746 74646101:747-759 74545484:760-762 74545490:763-…	1953	Dgal_o1668t7	nt=7; cf=0.286; len=4854 evgclass=main,okay,match:oasesvelvLoc1668t5,pct:100/96/.; aalen=1492,92%,complete;	2751.42	Dgal_o1668t7	nt=7; cf=0.286; len=4854 evgclass=main,okay,match:oasesvelvLoc1668t5,pct:100/96/.; aalen=1492,92%,complete;
GAL1	11	0	Dgal_o1364t3	nt=4; cf=0.700; len=1885 evgclass=main,okay,match:oasesvelvLoc1364d14364t1,pct:100/87/.; aalen=334,53%,complete-utrpoor;	100	Dgal_o15409t1	nt=1; cf=1.000; len=1177 evgclass=maina2,okay,match:abyssk30_f_332484,pct:99/100/.; aalen=256,65%,complete;	100	Dgal_o15409t1	nt=1; cf=1.000; len=1177 evgclass=maina2,okay,match:abyssk30_f_332484,pct:99/100/.; aalen=256,65%,complete;	586	Dgal_o1364t3	nt=4; cf=0.700; len=1885 evgclass=main,okay,match:oasesvelvLoc1364d14364t1,pct:100/87/.; aalen=334,53%,complete-utrpoor;	737.061	Dgal_o1364t3	nt=4; cf=0.700; len=1885 evgclass=main,okay,match:oasesvelvLoc1364d14364t1,pct:100/87/.; aalen=334,53%,complete-utrpoor;
CAS4	31	5.118E-106	Dgal_a4750	2032 32746 k34_f_366700+,k22_f_821924+ evgclass=maina2,okay,match:oasesvelvLoc30897d34916t1,pct:99/100/.; aalen=278,41%,complete-utrbad;	100	Dgal_t18753c0t1	len=3441 path=33317241:0-1717,33343229:1718-1740 33343741:1741-2517 33355415:2518-3440 evgclass=main,okay,match:soapsoap365975,pct:99/100/.; aalen=1064,92%,partial3;	100	Dgal_t18753c0t1	len=3441 path=33317241:0-1717,33343229:1718-1740 33343741:1741-2517 33355415:2518-3440 evgclass=main,okay,match:soapsoap365975,pct:99/100/.; aalen=1064,92%,partial3;	556	Dgal_a4750	2032 32746 k34_f_366700+,k22_f_821924+ evgclass=maina2,okay,match:oasesvelvLoc30897d34916t1,pct:99/100/.; aalen=278,41%,complete-utrbad;	385.404	Dgal_a4750	2032 32746 k34_f_366700+,k22_f_821924+ evgclass=maina2,okay,match:oasesvelvLoc30897d34916t1,pct:99/100/.; aalen=278,41%,complete-utrbad;
CHT8	46	0	Dgal_t19603c0t1	len=1870 path=37307307:0-1869 evgclass=main,okay,match:oasesvelvLoc26104t1,pct:99/100/.; aalen=564,90%,complete;	100	Dgal_t28141c0t1	len=742 path=103091751:0-741 evgclass=noclass,okay; aalen=117,47%,complete-utrpoor;	100	Dgal_t28141c0t1	len=742 path=103091751:0-741 evgclass=noclass,okay; aalen=117,47%,complete-utrpoor;	1177	Dgal_t19603c0t1	len=1870 path=37307307:0-1869 evgclass=main,okay,match:oasesvelvLoc26104t1,pct:99/100/.; aalen=564,90%,complete;	1178.89	Dgal_t19603c0t1	len=1870 path=37307307:0-1869 evgclass=main,okay,match:oasesvelvLoc26104t1,pct:99/100/.; aalen=564,90%,complete;
CHT10	84	0	Dgal_o982d42381t3	nt=5; cf=0.667; len=2081 evgclass=main,okay,match:trinitytrinloc21846c0t1,pct:98/100/.; aalen=693,99%,partial;	100	Dgal_t21766c0t1	len=1398 path=50633352:0-108,50635342:109-124 50581887:125-341 50586192:342-359 50586419:360-403 50648594:404-404 50648595:405-425 50587793:426-557 50590294:558-563 50590477:564-791 50595025:792-796 50595138:797-1075 50648843:1076-1079 50648850:1080-1093 50600872:1094-1397 evgclass=main,okay,match:soapsoap259939,pct:99/99/.; aalen=409,87%,complete;	100	Dgal_t21766c0t1	len=1398 path=50633352:0-108,50635342:109-124 50581887:125-341 50586192:342-359 50586419:360-403 50648594:404-404 50648595:405-425 50587793:426-557 50590294:558-563 50590477:564-791 50595025:792-796 50595138:797-1075 50648843:1076-1079 50648850:1080-1093 50600872:1094-1397 evgclass=main,okay,match:soapsoap259939,pct:99/99/.; aalen=409,87%,complete;	1091	Dgal_o982d42381t3	nt=5; cf=0.667; len=2081 evgclass=main,okay,match:trinitytrinloc21846c0t1,pct:98/100/.; aalen=693,99%,partial;	1065.27	Dgal_o982d42381t3	nt=5; cf=0.667; len=2081 evgclass=main,okay,match:trinitytrinloc21846c0t1,pct:98/100/.; aalen=693,99%,partial;
CHT17	58	0	Dgal_t21766c0t1	len=1398 path=50633352:0-108,50635342:109-124 50581887:125-341 50586192:342-359 50586419:360-403 50648594:404-404 50648595:405-425 50587793:426-557 50590294:558-563 50590477:564-791 50595025:792-796 50595138:797-1075 50648843:1076-1079 50648850:1080-1093 50600872:1094-1397 evgclass=main,okay,match:soapsoap259939,pct:99/99/.; aalen=409,87%,complete;	100	Dgal_o22176t1	nt=2; cf=0.667; len=1318 evgclass=main,okay,match:soapsoap360779,pct:100/98/.; aalen=438,99%,partial;	100	Dgal_o22176t1	nt=2; cf=0.667; len=1318 evgclass=main,okay,match:soapsoap360779,pct:100/98/.; aalen=438,99%,partial;	930	Dgal_t21766c0t1	len=1398 path=50633352:0-108,50635342:109-124 50581887:125-341 50586192:342-359 50586419:360-403 50648594:404-404 50648595:405-425 50587793:426-557 50590294:558-563 50590477:564-791 50595025:792-796 50595138:797-1075 50648843:1076-1079 50648850:1080-1093 50600872:1094-1397 evgclass=main,okay,match:soapsoap259939,pct:99/99/.; aalen=409,87%,complete;	682.96	Dgal_t21766c0t1	len=1398 path=50633352:0-108,50635342:109-124 50581887:125-341 50586192:342-359 50586419:360-403 50648594:404-404 50648595:405-425 50587793:426-557 50590294:558-563 50590477:564-791 50595025:792-796 50595138:797-1075 50648843:1076-1079 50648850:1080-1093 50600872:1094-1397 evgclass=main,okay,match:soapsoap259939,pct:99/99/.; aalen=409,87%,complete;
CHT7	21	0	Dgal_o20558t1	nt=1; cf=1.000; len=1280 evgclass=main,okay,match:soapsoapd37308375463,pct:99/100/.; aalen=382,89%,complete;	100	Dgal_o11608t2	nt=2; cf=0.500; len=3223 evgclass=maina2,okay,match:abyssk34_f_487397,pct:99/100/.; aalen=781,72%,complete;	100	Dgal_o11608t2	nt=2; cf=0.500; len=3223 evgclass=maina2,okay,match:abyssk34_f_487397,pct:99/100/.; aalen=781,72%,complete;	1105	Dgal_o20558t1	nt=1; cf=1.000; len=1280 evgclass=main,okay,match:soapsoapd37308375463,pct:99/100/.; aalen=382,89%,complete;	829.033	Dgal_o20558t1	nt=1; cf=1.000; len=1280 evgclass=main,okay,match:soapsoapd37308375463,pct:99/100/.; aalen=382,89%,complete;
CHT9	28	0	Dgal_o8562d30351t1	nt=1; cf=1.000; len=977 evgclass=main,okay,match:trinitytrinloc11408c0t1,pct:98/100/.; aalen=286,88%,complete;	100	Dgal_t21766c0t1	len=1398 path=50633352:0-108,50635342:109-124 50581887:125-341 50586192:342-359 50586419:360-403 50648594:404-404 50648595:405-425 50587793:426-557 50590294:558-563 50590477:564-791 50595025:792-796 50595138:797-1075 50648843:1076-1079 50648850:1080-1093 50600872:1094-1397 evgclass=main,okay,match:soapsoap259939,pct:99/99/.; aalen=409,87%,complete;	100	Dgal_t21766c0t1	len=1398 path=50633352:0-108,50635342:109-124 50581887:125-341 50586192:342-359 50586419:360-403 50648594:404-404 50648595:405-425 50587793:426-557 50590294:558-563 50590477:564-791 50595025:792-796 50595138:797-1075 50648843:1076-1079 50648850:1080-1093 50600872:1094-1397 evgclass=main,okay,match:soapsoap259939,pct:99/99/.; aalen=409,87%,complete;	1050	Dgal_t19603c0t1	len=1870 path=37307307:0-1869 evgclass=main,okay,match:oasesvelvLoc26104t1,pct:99/100/.; aalen=564,90%,complete;	729.847	Dgal_o8562d30351t1	nt=1; cf=1.000; len=977 evgclass=main,okay,match:trinitytrinloc11408c0t1,pct:98/100/.; aalen=286,88%,complete;
CHT2	30	0	Dgal_t21734c0t6	len=2084 path=50456636:0-12,50456794:13-20 50456835:21-270 50460838:271-331 50566664:332-707 50567149:708-939 50492287:940-1095 50549353:1096-1113 50566866:1114-1252 50550912:1253-1271 50497864:1272-1382 50499609:1383-1394 50499709:1395-1443 50566987:1444-1444 50500755:1445-1911 50565160:1912-1912 50508651:1913-2083 evgclass=main,okay,match:oasesvelvLoc14246t3,pct:99/100/.; aalen=363,52%,complete…	100	Dgal_o14725t1	nt=1; cf=1.000; len=675 evgclass=main,okay,match:soapsoap392185,pct:99/98/.; aalen=225,100%,partial;	100	Dgal_o14725t1	nt=1; cf=1.000; len=675 evgclass=main,okay,match:soapsoap392185,pct:99/98/.; aalen=225,100%,partial;	1094	Dgal_t21734c0t6	len=2084 path=50456636:0-12,50456794:13-20 50456835:21-270 50460838:271-331 50566664:332-707 50567149:708-939 50492287:940-1095 50549353:1096-1113 50566866:1114-1252 50550912:1253-1271 50497864:1272-1382 50499609:1383-1394 50499709:1395-1443 50566987:1444-1444 50500755:1445-1911 50565160:1912-1912 50508651:1913-2083 evgclass=main,okay,match:oasesvelvLoc14246t3,pct:99/100/.; aalen=363,52%,complete…	921.004	Dgal_t21734c0t6	len=2084 path=50456636:0-12,50456794:13-20 50456835:21-270 50460838:271-331 50566664:332-707 50567149:708-939 50492287:940-1095 50549353:1096-1113 50566866:1114-1252 50550912:1253-1271 50497864:1272-1382 50499609:1383-1394 50499709:1395-1443 50566987:1444-1444 50500755:1445-1911 50565160:1912-1912 50508651:1913-2083 evgclass=main,okay,match:oasesvelvLoc14246t3,pct:99/100/.; aalen=363,52%,complete…
CHT1	38	0	Dgal_o13626d21258t2	nt=2; cf=0.667; len=1438 evgclass=main,okay,match:soapsoap261121,pct:99/100/.; aalen=432,90%,complete;	100	Dgal_t21766c0t1	len=1398 path=50633352:0-108,50635342:109-124 50581887:125-341 50586192:342-359 50586419:360-403 50648594:404-404 50648595:405-425 50587793:426-557 50590294:558-563 50590477:564-791 50595025:792-796 50595138:797-1075 50648843:1076-1079 50648850:1080-1093 50600872:1094-1397 evgclass=main,okay,match:soapsoap259939,pct:99/99/.; aalen=409,87%,complete;	100	Dgal_t21766c0t1	len=1398 path=50633352:0-108,50635342:109-124 50581887:125-341 50586192:342-359 50586419:360-403 50648594:404-404 50648595:405-425 50587793:426-557 50590294:558-563 50590477:564-791 50595025:792-796 50595138:797-1075 50648843:1076-1079 50648850:1080-1093 50600872:1094-1397 evgclass=main,okay,match:soapsoap259939,pct:99/99/.; aalen=409,87%,complete;	1202	Dgal_o13626d21258t2	nt=2; cf=0.667; len=1438 evgclass=main,okay,match:soapsoap261121,pct:99/100/.; aalen=432,90%,complete;	921.004	Dgal_o13626d21258t2	nt=2; cf=0.667; len=1438 evgclass=main,okay,match:soapsoap261121,pct:99/100/.; aalen=432,90%,complete;
SCV3	59	0	Dgal_t24848c0t1	len=4223 path=81425588:0-675,81433310:676-700 81433533:701-1005 81543426:1006-1320 81440918:1321-1336 81543522:1337-1341 81523156:1342-1342 81441136:1343-1366 81441380:1367-2848 81458709:2849-2860 81458898:2861-3054 81460797:3055-3063 81460865:3064-3666 81466692:3667-3706 81467095:3707-3873 81468592:3874-3901 81468835:3902-3939 81543931:3940-3946 81526474:3947-3967 81469434:3968-3994 81517231:399…	100	Dgal_s417345	length 611 cvg_11.4_tip_1 len=611; evgclass=main,okay,match:soapsoap355703,pct:100/96/.; aalen=197,96%,partial3;	100	Dgal_s417345	length 611 cvg_11.4_tip_1 len=611; evgclass=main,okay,match:soapsoap355703,pct:100/96/.; aalen=197,96%,partial3;	1425	Dgal_t24848c0t1	len=4223 path=81425588:0-675,81433310:676-700 81433533:701-1005 81543426:1006-1320 81440918:1321-1336 81543522:1337-1341 81523156:1342-1342 81441136:1343-1366 81441380:1367-2848 81458709:2849-2860 81458898:2861-3054 81460797:3055-3063 81460865:3064-3666 81466692:3667-3706 81467095:3707-3873 81468592:3874-3901 81468835:3902-3939 81543931:3940-3946 81526474:3947-3967 81469434:3968-3994 81517231:399…	1537.76	Dgal_t24848c0t1	len=4223 path=81425588:0-675,81433310:676-700 81433533:701-1005 81543426:1006-1320 81440918:1321-1336 81543522:1337-1341 81523156:1342-1342 81441136:1343-1366 81441380:1367-2848 81458709:2849-2860 81458898:2861-3054 81460797:3055-3063 81460865:3064-3666 81466692:3667-3706 81467095:3707-3873 81468592:3874-3901 81468835:3902-3939 81543931:3940-3946 81526474:3947-3967 81469434:3968-3994 81517231:399…
SCV2	40	0	Dgal_t24586c0t2	len=5382 path=77967277:0-160,77970715:161-176 77970945:177-226 77971762:227-348 77974112:349-359 77974278:360-434 77975515:435-514 78203119:515-533 78162813:534-536 77977313:537-623 78203164:624-1121 78190958:1122-1123 77989124:1124-3799 78033193:3800-3814 78033509:3815-3816 78033570:3817-3858 78034379:3859-3896 78035044:3897-4238 78179681:4239-4247 78039914:4248-4402 78042567:4403-4475 78043390:…	100	Dgal_s329453	length 453 cvg_3.0_tip_1 len=453; evgclass=noclass,okay; aalen=151,100%,partial;	100	Dgal_s329453	length 453 cvg_3.0_tip_1 len=453; evgclass=noclass,okay; aalen=151,100%,partial;	1162	Dgal_t24586c0t2	len=5382 path=77967277:0-160,77970715:161-176 77970945:177-226 77971762:227-348 77974112:349-359 77974278:360-434 77975515:435-514 78203119:515-533 78162813:534-536 77977313:537-623 78203164:624-1121 78190958:1122-1123 77989124:1124-3799 78033193:3800-3814 78033509:3815-3816 78033570:3817-3858 78034379:3859-3896 78035044:3897-4238 78179681:4239-4247 78039914:4248-4402 78042567:4403-4475 78043390:…	1211.35	Dgal_t24586c0t2	len=5382 path=77967277:0-160,77970715:161-176 77970945:177-226 77971762:227-348 77974112:349-359 77974278:360-434 77975515:435-514 78203119:515-533 78162813:534-536 77977313:537-623 78203164:624-1121 78190958:1122-1123 77989124:1124-3799 78033193:3800-3814 78033509:3815-3816 78033570:3817-3858 78034379:3859-3896 78035044:3897-4238 78179681:4239-4247 78039914:4248-4402 78042567:4403-4475 78043390:…
GAL3	25	0	Dgal_t25184c0t5	len=4777 path=86232109:0-301,86429842:302-315 86429865:316-371 86239272:372-378 86239373:379-657 86245089:658-947 86249086:948-948 86249120:949-1245 86254347:1246-1266 86254663:1267-1433 86257258:1434-1455 86257597:1456-1481 86430113:1482-1484 86386945:1485-1488 86258216:1489-2723 86410315:2724-2724 86278152:2725-2748 86430305:2749-2765 86278801:2766-2769 86278876:2770-3503 86290068:3504-3504 862…	100	Dgal_t15690c0t1	len=936 path=22216796:0-462,22221634:463-476 22221766:477-616 22226388:617-631 22223243:632-849 22225402:850-903 22226080:904-935 evgclass=main,okay,match:soapsoap364177,pct:99/100/.; aalen=311,99%,partial;	100	Dgal_t15690c0t1	len=936 path=22216796:0-462,22221634:463-476 22221766:477-616 22226388:617-631 22223243:632-849 22225402:850-903 22226080:904-935 evgclass=main,okay,match:soapsoap364177,pct:99/100/.; aalen=311,99%,partial;	1720	Dgal_t25184c0t5	len=4777 path=86232109:0-301,86429842:302-315 86429865:316-371 86239272:372-378 86239373:379-657 86245089:658-947 86249086:948-948 86249120:949-1245 86254347:1246-1266 86254663:1267-1433 86257258:1434-1455 86257597:1456-1481 86430113:1482-1484 86386945:1485-1488 86258216:1489-2723 86410315:2724-2724 86278152:2725-2748 86430305:2749-2765 86278801:2766-2769 86278876:2770-3503 86290068:3504-3504 862…	2030.08	Dgal_t25184c0t5	len=4777 path=86232109:0-301,86429842:302-315 86429865:316-371 86239272:372-378 86239373:379-657 86245089:658-947 86249086:948-948 86249120:949-1245 86254347:1246-1266 86254663:1267-1433 86257258:1434-1455 86257597:1456-1481 86430113:1482-1484 86386945:1485-1488 86258216:1489-2723 86410315:2724-2724 86278152:2725-2748 86430305:2749-2765 86278801:2766-2769 86278876:2770-3503 86290068:3504-3504 862…
NOS1	20	0	Dgal_t21427c0t1	len=4557 path=48134466:0-751,48148789:752-799 48149688:800-998 48152904:999-1020 48153176:1021-2724 48181484:2725-2729 48181642:2730-2794 48182995:2795-2810 48183179:2811-3785 48200389:3786-4195 48207399:4196-4205 48207532:4206-4556 evgclass=maina2,okay,match:oasesvelvLoc4117t5,pct:99/100/.; aalen=1180,77%,complete;	100	Dgal_o1464t2	nt=5; cf=0.692; len=4447 evgclass=maina2,okay,match:oasesvelvLoc2170t3,pct:99/100/.; aalen=901,60%,complete;	100	Dgal_o1464t2	nt=5; cf=0.692; len=4447 evgclass=maina2,okay,match:oasesvelvLoc2170t3,pct:99/100/.; aalen=901,60%,complete;	1754	Dgal_t21427c0t1	len=4557 path=48134466:0-751,48148789:752-799 48149688:800-998 48152904:999-1020 48153176:1021-2724 48181484:2725-2729 48181642:2730-2794 48182995:2795-2810 48183179:2811-3785 48200389:3786-4195 48207399:4196-4205 48207532:4206-4556 evgclass=maina2,okay,match:oasesvelvLoc4117t5,pct:99/100/.; aalen=1180,77%,complete;	2185.17	Dgal_t21427c0t1	len=4557 path=48134466:0-751,48148789:752-799 48149688:800-998 48152904:999-1020 48153176:1021-2724 48181484:2725-2729 48181642:2730-2794 48182995:2795-2810 48183179:2811-3785 48200389:3786-4195 48207399:4196-4205 48207532:4206-4556 evgclass=maina2,okay,match:oasesvelvLoc4117t5,pct:99/100/.; aalen=1180,77%,complete;
SCV6	17	0	Dgal_t21216c0t1	len=2585 path=46769316:0-454,46799017:455-455 46773822:456-620 46798023:621-629 46775436:630-636 46804100:637-674 46803912:675-679 46799833:680-684 46776139:685-881 46777934:882-2451 46793254:2452-2452 46793256:2453-2584 evgclass=main,okay,match:soapsoap265545,pct:99/66/.; aalen=572,66%,complete;	100	Dgal_sd46789429313	length 3012 cvg_36.7_tip_1 len=3012; evgclass=main,okay,match:abyssk28_f_693426,pct:100/100/.; aalen=961,95%,complete;	100	Dgal_sd46789429313	length 3012 cvg_36.7_tip_1 len=3012; evgclass=main,okay,match:abyssk28_f_693426,pct:100/100/.; aalen=961,95%,complete;	900	Dgal_t21216c0t1	len=2585 path=46769316:0-454,46799017:455-455 46773822:456-620 46798023:621-629 46775436:630-636 46804100:637-674 46803912:675-679 46799833:680-684 46776139:685-881 46777934:882-2451 46793254:2452-2452 46793256:2453-2584 evgclass=main,okay,match:soapsoap265545,pct:99/66/.; aalen=572,66%,complete;	1326.76	Dgal_t21216c0t1	len=2585 path=46769316:0-454,46799017:455-455 46773822:456-620 46798023:621-629 46775436:630-636 46804100:637-674 46803912:675-679 46799833:680-684 46776139:685-881 46777934:882-2451 46793254:2452-2452 46793256:2453-2584 evgclass=main,okay,match:soapsoap265545,pct:99/66/.; aalen=572,66%,complete;
Toll1	47	0	Dgal_t25677c0t1	len=4224 path=94170235:0-379,94177168:380-382 94177210:383-441 94178308:442-461 94178771:462-488 94412900:489-494 94345897:495-514 94179894:515-594 94181290:595-621 94412951:622-633 94412963:634-1218 94194454:1219-1236 94413063:1237-1375 94197681:1376-1405 94198670:1406-1449 94199697:1450-1474 94413185:1475-1578 94202356:1579-1598 94203068:1599-2670 94413495:2671-2671 94413496:2672-2674 94413499:…	100	Dgal_o1844t3	nt=4; cf=0.710; len=5775 evgclass=maina2,okay,match:abyssk52_f_576721,pct:99/100/.; aalen=1527,79%,complete;	100	Dgal_o1844t3	nt=4; cf=0.710; len=5775 evgclass=maina2,okay,match:abyssk52_f_576721,pct:99/100/.; aalen=1527,79%,complete;	3287	Dgal_t25677c0t1	len=4224 path=94170235:0-379,94177168:380-382 94177210:383-441 94178308:442-461 94178771:462-488 94412900:489-494 94345897:495-514 94179894:515-594 94181290:595-621 94412951:622-633 94412963:634-1218 94194454:1219-1236 94413063:1237-1375 94197681:1376-1405 94198670:1406-1449 94199697:1450-1474 94413185:1475-1578 94202356:1579-1598 94203068:1599-2670 94413495:2671-2671 94413496:2672-2674 94413499:…	2515.18	Dgal_t25677c0t1	len=4224 path=94170235:0-379,94177168:380-382 94177210:383-441 94178308:442-461 94178771:462-488 94412900:489-494 94345897:495-514 94179894:515-594 94181290:595-621 94412951:622-633 94412963:634-1218 94194454:1219-1236 94413063:1237-1375 94197681:1376-1405 94198670:1406-1449 94199697:1450-1474 94413185:1475-1578 94202356:1579-1598 94203068:1599-2670 94413495:2671-2671 94413496:2672-2674 94413499:…
SCV5	27	0	Dgal_t25098c0t2	len=8912 path=85151362:0-142,85152552:143-145 85152592:146-842 85160326:843-1629 85169525:1630-1636 85169675:1637-1951 85278208:1952-1953 85172747:1954-1972 85172912:1973-2475 85177875:2476-2491 85178056:2492-3990 85193303:3991-4024 85193483:4025-4130 85194276:4131-4132 85194284:4133-6585 85263213:6586-6622 85219016:6623-6980 85222745:6981-6988 85278632:6989-7134 85224339:7135-7140 85224434:7141-…	100	Dgal_t25904c0t1	len=15439 path=98645518:0-336,98649916:337-358 98650151:359-660 98654722:661-685 98654985:686-858 98656826:859-913 98657413:914-1315 98661754:1316-1833 98669099:1834-1864 99013933:1865-2418 98676558:2419-2459 98676969:2460-2712 98679651:2713-2722 98679700:2723-2754 98680054:2755-2803 98680541:2804-3102 98683997:3103-3112 98684186:3113-3225 98685579:3226-3229 98685635:3230-3342 98686904:3343-3358 …	100	Dgal_t25904c0t1	len=15439 path=98645518:0-336,98649916:337-358 98650151:359-660 98654722:661-685 98654985:686-858 98656826:859-913 98657413:914-1315 98661754:1316-1833 98669099:1834-1864 99013933:1865-2418 98676558:2419-2459 98676969:2460-2712 98679651:2713-2722 98679700:2723-2754 98680054:2755-2803 98680541:2804-3102 98683997:3103-3112 98684186:3113-3225 98685579:3226-3229 98685635:3230-3342 98686904:3343-3358 …	8472	Dgal_t25098c0t2	len=8912 path=85151362:0-142,85152552:143-145 85152592:146-842 85160326:843-1629 85169525:1630-1636 85169675:1637-1951 85278208:1952-1953 85172747:1954-1972 85172912:1973-2475 85177875:2476-2491 85178056:2492-3990 85193303:3991-4024 85193483:4025-4130 85194276:4131-4132 85194284:4133-6585 85263213:6586-6622 85219016:6623-6980 85222745:6981-6988 85278632:6989-7134 85224339:7135-7140 85224434:7141-…	11223.7	Dgal_t25098c0t2	len=8912 path=85151362:0-142,85152552:143-145 85152592:146-842 85160326:843-1629 85169525:1630-1636 85169675:1637-1951 85278208:1952-1953 85172747:1954-1972 85172912:1973-2475 85177875:2476-2491 85178056:2492-3990 85193303:3991-4024 85193483:4025-4130 85194276:4131-4132 85194284:4133-6585 85263213:6586-6622 85219016:6623-6980 85222745:6981-6988 85278632:6989-7134 85224339:7135-7140 85224434:7141-…
CTH12	17	0	Dgal_a34_f_388309	1641 227801 evgclass=noclass,okay; aalen=459,84%,complete;	96.1538461538	Dgal_t22364c0t1	len=2544 path=55205675:0-123,55208153:124-128 55208176:129-1067 55320073:1068-1279 55229096:1280-1296 55229453:1297-1382 55304521:1383-1407 55231160:1408-1537 55311711:1538-1545 55233167:1546-1784 55236837:1785-1844 55238157:1845-2543 evgclass=main,okay,match:oasesvelvLoc4142d28353t1,pct:99/100/.; aalen=703,83%,complete;	96.1538461538	Dgal_t22364c0t1	len=2544 path=55205675:0-123,55208153:124-128 55208176:129-1067 55320073:1068-1279 55229096:1280-1296 55229453:1297-1382 55304521:1383-1407 55231160:1408-1537 55311711:1538-1545 55233167:1546-1784 55236837:1785-1844 55238157:1845-2543 evgclass=main,okay,match:oasesvelvLoc4142d28353t1,pct:99/100/.; aalen=703,83%,complete;	1052	Dgal_a34_f_388309	1641 227801 evgclass=noclass,okay; aalen=459,84%,complete;	1582.84	Dgal_a34_f_388309	1641 227801 evgclass=noclass,okay; aalen=459,84%,complete;
AGO1	42	0	Dgal_a12867	3406 247794 k84_f_285355+,k56_b_552267+ evgclass=main,okay,match:soapsoap385759,pct:99/100/.; aalen=965,85%,complete;	100	Dgal_t25330c0t1	len=5934 path=88350611:0-231,88655755:232-232 88655756:233-352 88355945:353-355 88356076:356-451 88357803:452-465 88357992:466-518 88577358:519-519 88358742:520-585 88655942:586-2348 88388672:2349-2349 88388674:2350-4316 88418238:4317-4338 88418637:4339-5610 88620446:5611-5666 88574072:5667-5667 88441567:5668-5720 88442376:5721-5722 88442380:5723-5826 88444445:5827-5933 evgclass=main,okay,match:s…	100	Dgal_t25330c0t1	len=5934 path=88350611:0-231,88655755:232-232 88655756:233-352 88355945:353-355 88356076:356-451 88357803:452-465 88357992:466-518 88577358:519-519 88358742:520-585 88655942:586-2348 88388672:2349-2349 88388674:2350-4316 88418238:4317-4338 88418637:4339-5610 88620446:5611-5666 88574072:5667-5667 88441567:5668-5720 88442376:5721-5722 88442380:5723-5826 88444445:5827-5933 evgclass=main,okay,match:s…	2767	Dgal_a12867	3406 247794 k84_f_285355+,k56_b_552267+ evgclass=main,okay,match:soapsoap385759,pct:99/100/.; aalen=965,85%,complete;	4138.21	Dgal_a12867	3406 247794 k84_f_285355+,k56_b_552267+ evgclass=main,okay,match:soapsoap385759,pct:99/100/.; aalen=965,85%,complete;
CHT4	260	0	Dgal_s120289	length 1491 cvg_69.4_tip_1 len=1491; evgclass=main,okay,match:oasesvelvLoc3443t1,pct:99/100/.; aalen=466,93%,complete;	100	Dgal_o92t1	nt=4; cf=0.538; len=1288 evgclass=main,okay,match:oasesvelvLoc26312t2,pct:98/98/.; aalen=429,99%,partial;	100	Dgal_o92t1	nt=4; cf=0.538; len=1288 evgclass=main,okay,match:oasesvelvLoc26312t2,pct:98/98/.; aalen=429,99%,partial;	707	Dgal_o1283d9975t1	nt=1; cf=1.000; len=1500 evgclass=main,okay,match:oasesvelvLoc699d3567t2,pct:99/97/.; aalen=372,74%,partial3;	935.431	Dgal_s120289	length 1491 cvg_69.4_tip_1 len=1491; evgclass=main,okay,match:oasesvelvLoc3443t1,pct:99/100/.; aalen=466,93%,complete;
CHT15	87	0	Dgal_o246t13	nt=14; cf=0.698; len=2037 evgclass=maina2,okay,match:oasesvelvLoc299t9,pct:98/94/.; aalen=558,82%,complete;	100	Dgal_t22088c0t3	len=2849 path=53152069:0-408,53157788:409-415 53157851:416-478 53158420:479-661 53161329:662-2303 53184277:2304-2475 53186441:2476-2848 evgclass=maina2,okay,match:soapsoap200417,pct:99/100/.; aalen=513,54%,complete-utrpoor;	100	Dgal_t22088c0t3	len=2849 path=53152069:0-408,53157788:409-415 53157851:416-478 53158420:479-661 53161329:662-2303 53184277:2304-2475 53186441:2476-2848 evgclass=maina2,okay,match:soapsoap200417,pct:99/100/.; aalen=513,54%,complete-utrpoor;	1182	Dgal_o246t13	nt=14; cf=0.698; len=2037 evgclass=maina2,okay,match:oasesvelvLoc299t9,pct:98/94/.; aalen=558,82%,complete;	1321.35	Dgal_o246t13	nt=14; cf=0.698; len=2037 evgclass=maina2,okay,match:oasesvelvLoc299t9,pct:98/94/.; aalen=558,82%,complete;
CHT14	43	0	Dgal_s375825	length 1265 cvg_5.7_tip_1 len=1265; evgclass=main,okay,match:trinitytrinloc5904c0t1,pct:99/91/.; aalen=421,99%,partial3;	95.2380952381	Dgal_t23904c0t1	len=1534 path=70025881:0-37,70082012:38-61 70072122:62-65 70026801:66-111 70027545:112-132 70027832:133-204 70065723:205-207 70028705:208-251 70029439:252-288 70029992:289-550 70033215:551-561 70033398:562-572 70033602:573-583 70033750:584-630 70054805:631-632 70034597:633-683 70035327:684-717 70035785:718-930 70039124:931-1212 70066630:1213-1226 70044446:1227-1356 70047299:1357-1359 70047342:136…	95.2380952381	Dgal_t23904c0t1	len=1534 path=70025881:0-37,70082012:38-61 70072122:62-65 70026801:66-111 70027545:112-132 70027832:133-204 70065723:205-207 70028705:208-251 70029439:252-288 70029992:289-550 70033215:551-561 70033398:562-572 70033602:573-583 70033750:584-630 70054805:631-632 70034597:633-683 70035327:684-717 70035785:718-930 70039124:931-1212 70066630:1213-1226 70044446:1227-1356 70047299:1357-1359 70047342:136…	1264	Dgal_s375825	length 1265 cvg_5.7_tip_1 len=1265; evgclass=main,okay,match:trinitytrinloc5904c0t1,pct:99/91/.; aalen=421,99%,partial3;	1514.31	Dgal_s375825	length 1265 cvg_5.7_tip_1 len=1265; evgclass=main,okay,match:trinitytrinloc5904c0t1,pct:99/91/.; aalen=421,99%,partial3;
CHT13	82	0	Dgal_t21398c0t2	len=2006 path=47993399:0-445,47998074:446-485 48027109:486-495 47998780:496-513 47998892:514-584 48017792:585-656 47999822:657-1180 48027226:1181-1194 48005479:1195-1225 48005956:1226-1881 48013179:1882-1902 48013356:1903-1928 48016944:1929-1935 48013655:1936-2005 evgclass=main,okay,match:trinitytrinloc21398c0t4,pct:99/100/.; aalen=584,87%,complete;	100	Dgal_o6579t1	nt=1; cf=1.000; len=2078 evgclass=main,okay,match:soapsoapd155199291,pct:99/100/.; aalen=659,95%,complete;	100	Dgal_o6579t1	nt=1; cf=1.000; len=2078 evgclass=main,okay,match:soapsoapd155199291,pct:99/100/.; aalen=659,95%,complete;	1298	Dgal_t21398c0t2	len=2006 path=47993399:0-445,47998074:446-485 48027109:486-495 47998780:496-513 47998892:514-584 48017792:585-656 47999822:657-1180 48027226:1181-1194 48005479:1195-1225 48005956:1226-1881 48013179:1882-1902 48013356:1903-1928 48016944:1929-1935 48013655:1936-2005 evgclass=main,okay,match:trinitytrinloc21398c0t4,pct:99/100/.; aalen=584,87%,complete;	1584.64	Dgal_t21398c0t2	len=2006 path=47993399:0-445,47998074:446-485 48027109:486-495 47998780:496-513 47998892:514-584 48017792:585-656 47999822:657-1180 48027226:1181-1194 48005479:1195-1225 48005956:1226-1881 48013179:1882-1902 48013356:1903-1928 48016944:1929-1935 48013655:1936-2005 evgclass=main,okay,match:trinitytrinloc21398c0t4,pct:99/100/.; aalen=584,87%,complete;
Toll3	526	0	Dgal_s373499	length 4274 cvg_20.7_tip_1 len=4274; evgclass=main,okay,match:trinitytrinloc23182c1t1,pct:99/100/.; aalen=1424,99%,partial;	100	Dgal_a40_f_662030	2542 43276 74009+,170965+,633444+ evgclass=main,okay,match:oasesvelvLoc5120d28855t1,pct:99/79/.; aalen=542,64%,complete;	100	Dgal_a40_f_662030	2542 43276 74009+,170965+,633444+ evgclass=main,okay,match:oasesvelvLoc5120d28855t1,pct:99/79/.; aalen=542,64%,complete;	4226	Dgal_s373499	length 4274 cvg_20.7_tip_1 len=4274; evgclass=main,okay,match:trinitytrinloc23182c1t1,pct:99/100/.; aalen=1424,99%,partial;	5616.98	Dgal_s373499	length 4274 cvg_20.7_tip_1 len=4274; evgclass=main,okay,match:trinitytrinloc23182c1t1,pct:99/100/.; aalen=1424,99%,partial;
DORSAL	17	0	Dgal_t24270c0t1	len=4683 path=74099247:0-240,74103640:241-375 74315792:376-526 74109072:527-846 74115164:847-1401 74226424:1402-2144 74312413:2145-2191 74236645:2192-2868 74246843:2869-2883 74247062:2884-2948 74316046:2949-2985 74249412:2986-3024 74250517:3025-3025 74250564:3026-3049 74251084:3050-3213 74123897:3214-3307 74125642:3308-3321 74126045:3322-3720 74131397:3721-3851 74296342:3852-3873 74133605:3874-42…	100	Dgal_s356089	length 948 cvg_9.9_tip_1 len=948; evgclass=noclass,okay; aalen=215,68%,complete;	100	Dgal_s356089	length 948 cvg_9.9_tip_1 len=948; evgclass=noclass,okay; aalen=215,68%,complete;	951	Dgal_t24270c0t1	len=4683 path=74099247:0-240,74103640:241-375 74315792:376-526 74109072:527-846 74115164:847-1401 74226424:1402-2144 74312413:2145-2191 74236645:2192-2868 74246843:2869-2883 74247062:2884-2948 74316046:2949-2985 74249412:2986-3024 74250517:3025-3025 74250564:3026-3049 74251084:3050-3213 74123897:3214-3307 74125642:3308-3321 74126045:3322-3720 74131397:3721-3851 74296342:3852-3873 74133605:3874-42…	1373.65	Dgal_t24270c0t1	len=4683 path=74099247:0-240,74103640:241-375 74315792:376-526 74109072:527-846 74115164:847-1401 74226424:1402-2144 74312413:2145-2191 74236645:2192-2868 74246843:2869-2883 74247062:2884-2948 74316046:2949-2985 74249412:2986-3024 74250517:3025-3025 74250564:3026-3049 74251084:3050-3213 74123897:3214-3307 74125642:3308-3321 74126045:3322-3720 74131397:3721-3851 74296342:3852-3873 74133605:3874-42…
CAS8	50	8.927E-39	Dgal_a7612	862 11149 k56_f_275356-,k76_f_310426- evgclass=main,okay,match:soapsoap252263,pct:100/72/-sense; aalen=287,99%,partial;	100	Dgal_o9135d19180t1	nt=2; cf=0.875; len=1903 evgclass=main,okay,match:oasesvelvLoc29677t1,pct:99/100/.; aalen=579,91%,complete;	100	Dgal_o9135d19180t1	nt=2; cf=0.875; len=1903 evgclass=main,okay,match:oasesvelvLoc29677t1,pct:99/100/.; aalen=579,91%,complete;	489	Dgal_a7612	862 11149 k56_f_275356-,k76_f_310426- evgclass=main,okay,match:soapsoap252263,pct:100/72/-sense; aalen=287,99%,partial;	161.786	Dgal_a7612	862 11149 k56_f_275356-,k76_f_310426- evgclass=main,okay,match:soapsoap252263,pct:100/72/-sense; aalen=287,99%,partial;
SCV1	122	1.511E-131	Dgal_t35490c0t1	len=391 path=110190055:0-390 evgclass=main,okay,match:oasesvelvLoc13393d31860t1,pct:100/36/.; aalen=129,98%,partial;	100	Dgal_t23894c0t1	len=5129 path=69912862:0-423,69916888:424-584 70024730:585-605 69918319:606-626 70024768:627-632 69992286:633-633 69918533:634-657 69918744:658-739 69919622:740-781 69920072:782-1250 69924501:1251-1293 69924926:1294-2332 69934648:2333-2349 69934875:2350-2431 69935734:2432-2529 69936529:2530-2551 69936675:2552-2579 69936998:2580-2622 69937396:2623-2688 69937942:2689-2725 69938259:2726-2886 7002511…	100	Dgal_t23894c0t1	len=5129 path=69912862:0-423,69916888:424-584 70024730:585-605 69918319:606-626 70024768:627-632 69992286:633-633 69918533:634-657 69918744:658-739 69919622:740-781 69920072:782-1250 69924501:1251-1293 69924926:1294-2332 69934648:2333-2349 69934875:2350-2431 69935734:2432-2529 69936529:2530-2551 69936675:2552-2579 69936998:2580-2622 69937396:2623-2688 69937942:2689-2725 69938259:2726-2886 7002511…	449	Dgal_o7304d43910t1	nt=2; cf=0.667; len=956 evgclass=main,okay,match:trinitytrinloc12204c0t1,pct:99/100/.; aalen=282,88%,complete;	470.162	Dgal_t35490c0t1	len=391 path=110190055:0-390 evgclass=main,okay,match:oasesvelvLoc13393d31860t1,pct:100/36/.; aalen=129,98%,partial;
CAS1	26	0	Dgal_t24969c0t193	len=6916 path=83148345:0-203,83567756:204-242 83378007:243-274 83378328:275-369 83379259:370-371 83379265:372-656 83384984:657-1319 83568036:1320-1320 83568037:1321-1383 83568058:1384-1451 83154940:1452-1475 83155169:1476-1508 83155799:1509-1541 83156245:1542-1565 83568201:1566-1590 83157230:1591-1606 83157509:1607-1620 83568262:1621-1630 83568272:1631-1632 83157977:1633-1688 83158800:1689-2515 8…	100	Dgal_t10851c0t1	len=771 path=12185291:0-754,12203405:755-770 evgclass=noclass,okay; aalen=217,84%,complete;	100	Dgal_t10851c0t1	len=771 path=12185291:0-754,12203405:755-770 evgclass=noclass,okay; aalen=217,84%,complete;	834	Dgal_t24969c0t64	len=1656 path=83148345:0-203,83567756:204-242 83378007:243-274 83378328:275-369 83379259:370-371 83379265:372-656 83460193:657-677 83384984:678-1340 83396005:1341-1426 83408613:1427-1468 83409025:1469-1472 83409036:1473-1498 83397407:1499-1655 evgclass=main,okay,match:abyssk22_f_854012,pct:99/100/.; aalen=304,55%,complete-utrpoor;	1171.67	Dgal_t24969c0t193	len=6916 path=83148345:0-203,83567756:204-242 83378007:243-274 83378328:275-369 83379259:370-371 83379265:372-656 83384984:657-1319 83568036:1320-1320 83568037:1321-1383 83568058:1384-1451 83154940:1452-1475 83155169:1476-1508 83155799:1509-1541 83156245:1542-1565 83568201:1566-1590 83157230:1591-1606 83157509:1607-1620 83568262:1621-1630 83568272:1631-1632 83157977:1633-1688 83158800:1689-2515 8…
DCR1	32	0	Dgal_t25411c1t1	len=7539 path=89788055:0-461,89962361:462-468 89793027:469-1235 89800576:1236-1237 89800593:1238-1893 89807247:1894-1902 89807349:1903-2085 89972760:2086-2104 89810111:2105-3114 89954370:3115-3127 89820196:3128-3864 89828291:3865-3888 89828532:3889-4498 89834893:4499-4513 89835079:4514-5254 89931661:5255-5255 89842770:5256-5279 89988491:5280-5283 89988495:5284-6605 89857558:6606-6683 89858372:668…	100	Dgal_o14107t1	nt=1; cf=1.000; len=2276 evgclass=main,okay,match:abyssk22_f_856637,pct:99/100/.; aalen=746,98%,complete;	100	Dgal_o14107t1	nt=1; cf=1.000; len=2276 evgclass=main,okay,match:abyssk22_f_856637,pct:99/100/.; aalen=746,98%,complete;	3941	Dgal_t25411c1t1	len=7539 path=89788055:0-461,89962361:462-468 89793027:469-1235 89800576:1236-1237 89800593:1238-1893 89807247:1894-1902 89807349:1903-2085 89972760:2086-2104 89810111:2105-3114 89954370:3115-3127 89820196:3128-3864 89828291:3865-3888 89828532:3889-4498 89834893:4499-4513 89835079:4514-5254 89931661:5255-5255 89842770:5256-5279 89988491:5280-5283 89988495:5284-6605 89857558:6606-6683 89858372:668…	4713.49	Dgal_t25411c1t1	len=7539 path=89788055:0-461,89962361:462-468 89793027:469-1235 89800576:1236-1237 89800593:1238-1893 89807247:1894-1902 89807349:1903-2085 89972760:2086-2104 89810111:2105-3114 89954370:3115-3127 89820196:3128-3864 89828291:3865-3888 89828532:3889-4498 89834893:4499-4513 89835079:4514-5254 89931661:5255-5255 89842770:5256-5279 89988491:5280-5283 89988495:5284-6605 89857558:6606-6683 89858372:668…
CHT6	28	0	Dgal_s384184	length 1805 cvg_80.1_tip_1 len=1805; evgclass=maina2,okay,match:oasesvelvLoc14774t1,pct:99/100/.; aalen=454,75%,complete;	100	Dgal_t25757c0t1	len=5299 path=95668669:0-154,95670630:155-190 95671124:191-191 95671174:192-336 95672975:337-337 95672977:338-448 95792184:449-449 95674265:450-459 95674339:460-483 95674647:484-574 95675552:575-1029 95792305:1030-1042 95792318:1043-1443 95685819:1444-1465 95686076:1466-1896 95691821:1897-1897 95691829:1898-1924 95792673:1925-2139 95694662:2140-2143 95694708:2144-3483 95712425:3484-3508 95712737:…	100	Dgal_t25757c0t1	len=5299 path=95668669:0-154,95670630:155-190 95671124:191-191 95671174:192-336 95672975:337-337 95672977:338-448 95792184:449-449 95674265:450-459 95674339:460-483 95674647:484-574 95675552:575-1029 95792305:1030-1042 95792318:1043-1443 95685819:1444-1465 95686076:1466-1896 95691821:1897-1897 95691829:1898-1924 95792673:1925-2139 95694662:2140-2143 95694708:2144-3483 95712425:3484-3508 95712737:…	1271	Dgal_t22549c0t6	len=2981 path=56892351:0-69,56893210:70-70 56893214:71-972 56861044:973-996 56861266:997-1018 56861576:1019-1141 56863448:1142-1171 56864078:1172-1296 56866127:1297-1333 56866868:1334-1439 56868611:1440-1796 56873866:1797-2001 56876789:2002-2026 56877093:2027-2156 56878859:2157-2235 56879797:2236-2261 56880179:2262-2296 56881107:2297-2378 56882618:2379-2454 56883914:2455-2524 56885245:2525-2789 5…	1424.14	Dgal_s384184	length 1805 cvg_80.1_tip_1 len=1805; evgclass=maina2,okay,match:oasesvelvLoc14774t1,pct:99/100/.; aalen=454,75%,complete;
CAS2	22	3.192E-131	Dgal_a4750	2032 32746 k34_f_366700+,k22_f_821924+ evgclass=maina2,okay,match:oasesvelvLoc30897d34916t1,pct:99/100/.; aalen=278,41%,complete-utrbad;	100	Dgal_a2765	422 561574 k24_b_775386+,k24_b_764780- evgclass=main,okay,match:abyss3994,pct:99/100/.; aalen=94,67%,complete;	100	Dgal_a2765	422 561574 k24_b_775386+,k24_b_764780- evgclass=main,okay,match:abyss3994,pct:99/100/.; aalen=94,67%,complete;	808	Dgal_a4750	2032 32746 k34_f_366700+,k22_f_821924+ evgclass=maina2,okay,match:oasesvelvLoc30897d34916t1,pct:99/100/.; aalen=278,41%,complete-utrbad;	468.359	Dgal_a4750	2032 32746 k34_f_366700+,k22_f_821924+ evgclass=maina2,okay,match:oasesvelvLoc30897d34916t1,pct:99/100/.; aalen=278,41%,complete-utrbad;
CAS3	25	0	Dgal_t24899c0t3	len=4315 path=82093938:0-191,82293836:192-200 82098070:201-216 82098317:217-231 82098694:232-481 82103627:482-487 82103740:488-1710 82258882:1711-1726 82127978:1727-1923 82130770:1924-2472 82266985:2473-2497 82141157:2498-2578 82141979:2579-2867 82146303:2868-2869 82146354:2870-3157 82294287:3158-3160 82271121:3161-3161 82271160:3162-3177 82151566:3178-3604 82159129:3605-3608 82159162:3609-3634 8…	100	Dgal_s379407	length 1046 cvg_2.4_tip_1 len=1046; evgclass=noclass,okay; aalen=137,39%,complete-utrpoor;	100	Dgal_s379407	length 1046 cvg_2.4_tip_1 len=1046; evgclass=noclass,okay; aalen=137,39%,complete-utrpoor;	837	Dgal_t24899c0t3	len=4315 path=82093938:0-191,82293836:192-200 82098070:201-216 82098317:217-231 82098694:232-481 82103627:482-487 82103740:488-1710 82258882:1711-1726 82127978:1727-1923 82130770:1924-2472 82266985:2473-2497 82141157:2498-2578 82141979:2579-2867 82146303:2868-2869 82146354:2870-3157 82294287:3158-3160 82271121:3161-3161 82271160:3162-3177 82151566:3178-3604 82159129:3605-3608 82159162:3609-3634 8…	820.016	Dgal_t24899c0t3	len=4315 path=82093938:0-191,82293836:192-200 82098070:201-216 82098317:217-231 82098694:232-481 82103627:482-487 82103740:488-1710 82258882:1711-1726 82127978:1727-1923 82130770:1924-2472 82266985:2473-2497 82141157:2498-2578 82141979:2579-2867 82146303:2868-2869 82146354:2870-3157 82294287:3158-3160 82271121:3161-3161 82271160:3162-3177 82151566:3178-3604 82159129:3605-3608 82159162:3609-3634 8…
CAS5	30	1.737E-165	Dgal_t24899c0t3	len=4315 path=82093938:0-191,82293836:192-200 82098070:201-216 82098317:217-231 82098694:232-481 82103627:482-487 82103740:488-1710 82258882:1711-1726 82127978:1727-1923 82130770:1924-2472 82266985:2473-2497 82141157:2498-2578 82141979:2579-2867 82146303:2868-2869 82146354:2870-3157 82294287:3158-3160 82271121:3161-3161 82271160:3162-3177 82151566:3178-3604 82159129:3605-3608 82159162:3609-3634 8…	100	Dgal_o16631d40262t1	nt=2; cf=0.750; len=3242 evgclass=main,okay,match:soapsoap202729,pct:99/100/.; aalen=995,92%,complete;	100	Dgal_o16631d40262t1	nt=2; cf=0.750; len=3242 evgclass=main,okay,match:soapsoap202729,pct:99/100/.; aalen=995,92%,complete;	530	Dgal_t24899c0t3	len=4315 path=82093938:0-191,82293836:192-200 82098070:201-216 82098317:217-231 82098694:232-481 82103627:482-487 82103740:488-1710 82258882:1711-1726 82127978:1727-1923 82130770:1924-2472 82266985:2473-2497 82141157:2498-2578 82141979:2579-2867 82146303:2868-2869 82146354:2870-3157 82294287:3158-3160 82271121:3161-3161 82271160:3162-3177 82151566:3178-3604 82159129:3605-3608 82159162:3609-3634 8…	581.971	Dgal_t24899c0t3	len=4315 path=82093938:0-191,82293836:192-200 82098070:201-216 82098317:217-231 82098694:232-481 82103627:482-487 82103740:488-1710 82258882:1711-1726 82127978:1727-1923 82130770:1924-2472 82266985:2473-2497 82141157:2498-2578 82141979:2579-2867 82146303:2868-2869 82146354:2870-3157 82294287:3158-3160 82271121:3161-3161 82271160:3162-3177 82151566:3178-3604 82159129:3605-3608 82159162:3609-3634 8…
TEP1	17	0	Dgal_t18365c0t1	len=6817 path=31656077:0-1924,31690949:1925-3550 31723696:3551-3553 31723805:3554-6816 evgclass=maina2,okay,match:oasesvelvLoc3466t2,pct:99/100/.; aalen=1796,79%,complete;	100	Dgal_t19065c0t5	len=2209 path=34691579:0-1783,34721206:1784-1807 34721704:1808-2042 34836866:2043-2055 34725480:2056-2057 34725541:2058-2208 evgclass=main,okay,match:trinitytrinloc19065c0t7,pct:99/87/.; aalen=685,93%,complete;	100	Dgal_t19065c0t5	len=2209 path=34691579:0-1783,34721206:1784-1807 34721704:1808-2042 34836866:2043-2055 34725480:2056-2057 34725541:2058-2208 evgclass=main,okay,match:trinitytrinloc19065c0t7,pct:99/87/.; aalen=685,93%,complete;	2946	Dgal_t18365c0t1	len=6817 path=31656077:0-1924,31690949:1925-3550 31723696:3551-3553 31723805:3554-6816 evgclass=maina2,okay,match:oasesvelvLoc3466t2,pct:99/100/.; aalen=1796,79%,complete;	3485.39	Dgal_t18365c0t1	len=6817 path=31656077:0-1924,31690949:1925-3550 31723696:3551-3553 31723805:3554-6816 evgclass=maina2,okay,match:oasesvelvLoc3466t2,pct:99/100/.; aalen=1796,79%,complete;
CAS6	45	0	Dgal_t24831c0t3	len=2698 path=81339068:0-956,81283846:957-1859 81293902:1860-1928 81294518:1929-2075 81295731:2076-2122 81296195:2123-2176 81296745:2177-2243 81328371:2244-2276 81328627:2277-2280 81328657:2281-2343 81381671:2344-2365 81329486:2366-2620 81386800:2621-2697 evgclass=maina2,okay,match:soapsoap389247,pct:99/100/.; aalen=410,45%,complete-utrbad;	100	Dgal_o4865d16820t1	nt=1; cf=1.000; len=1852 evgclass=main,okay,match:soapsoap265479,pct:99/100/.; aalen=591,95%,complete;	100	Dgal_o4865d16820t1	nt=1; cf=1.000; len=1852 evgclass=main,okay,match:soapsoap265479,pct:99/100/.; aalen=591,95%,complete;	732	Dgal_t24831c0t3	len=2698 path=81339068:0-956,81283846:957-1859 81293902:1860-1928 81294518:1929-2075 81295731:2076-2122 81296195:2123-2176 81296745:2177-2243 81328371:2244-2276 81328627:2277-2280 81328657:2281-2343 81381671:2344-2365 81329486:2366-2620 81386800:2621-2697 evgclass=maina2,okay,match:soapsoap389247,pct:99/100/.; aalen=410,45%,complete-utrbad;	659.516	Dgal_t24831c0t3	len=2698 path=81339068:0-956,81283846:957-1859 81293902:1860-1928 81294518:1929-2075 81295731:2076-2122 81296195:2123-2176 81296745:2177-2243 81328371:2244-2276 81328627:2277-2280 81328657:2281-2343 81381671:2344-2365 81329486:2366-2620 81386800:2621-2697 evgclass=maina2,okay,match:soapsoap389247,pct:99/100/.; aalen=410,45%,complete-utrbad;
CAS7	52	5.838E-61	Dgal_t22047c0t3	len=2436 path=52809472:0-53,52888491:54-56 52858848:57-69 52810312:70-388 52814438:389-1173 52825013:1174-1249 52826438:1250-1335 52888705:1336-1353 52843240:1354-1482 52888769:1483-1533 52888802:1534-1539 52845854:1540-1584 52846421:1585-1596 52846505:1597-1711 52832079:1712-2098 52888973:2099-2105 52837649:2106-2435 evgclass=maina2,okay,match:soapsoap266903,pct:99/100/.; aalen=673,83%,complete;	100	Dgal_t25904c0t1	len=15439 path=98645518:0-336,98649916:337-358 98650151:359-660 98654722:661-685 98654985:686-858 98656826:859-913 98657413:914-1315 98661754:1316-1833 98669099:1834-1864 99013933:1865-2418 98676558:2419-2459 98676969:2460-2712 98679651:2713-2722 98679700:2723-2754 98680054:2755-2803 98680541:2804-3102 98683997:3103-3112 98684186:3113-3225 98685579:3226-3229 98685635:3230-3342 98686904:3343-3358 …	100	Dgal_t25904c0t1	len=15439 path=98645518:0-336,98649916:337-358 98650151:359-660 98654722:661-685 98654985:686-858 98656826:859-913 98657413:914-1315 98661754:1316-1833 98669099:1834-1864 99013933:1865-2418 98676558:2419-2459 98676969:2460-2712 98679651:2713-2722 98679700:2723-2754 98680054:2755-2803 98680541:2804-3102 98683997:3103-3112 98684186:3113-3225 98685579:3226-3229 98685635:3230-3342 98686904:3343-3358 …	611	Dgal_a10309	988 22090 k80_f_40222-,k84_f_156385- evgclass=noclass,okay; aalen=328,99%,partial;	235.724	Dgal_t22047c0t3	len=2436 path=52809472:0-53,52888491:54-56 52858848:57-69 52810312:70-388 52814438:389-1173 52825013:1174-1249 52826438:1250-1335 52888705:1336-1353 52843240:1354-1482 52888769:1483-1533 52888802:1534-1539 52845854:1540-1584 52846421:1585-1596 52846505:1597-1711 52832079:1712-2098 52888973:2099-2105 52837649:2106-2435 evgclass=maina2,okay,match:soapsoap266903,pct:99/100/.; aalen=673,83%,complete;
DCR3	130	0	Dgal_t21689c0t3	len=5177 path=50070454:0-392,50076758:393-558 50079327:559-1869 50272322:1870-1872 50272325:1873-1874 50101614:1875-1887 50101871:1888-3081 50123497:3082-3092 50123752:3093-4124 50143262:4125-4186 50258332:4187-4188 50144320:4189-5176 evgclass=main,okay,match:trinitytrinloc21689c0t4,pct:99/98/.; aalen=1477,85%,complete;	100	Dgal_o5474t1	nt=1; cf=1.000; len=2002 evgclass=main,okay,match:trinitytrinloc20631c0t1,pct:99/68/.; aalen=471,70%,complete;	100	Dgal_o5474t1	nt=1; cf=1.000; len=2002 evgclass=main,okay,match:trinitytrinloc20631c0t1,pct:99/68/.; aalen=471,70%,complete;	1950	Dgal_t21689c0t3	len=5177 path=50070454:0-392,50076758:393-558 50079327:559-1869 50272322:1870-1872 50272325:1873-1874 50101614:1875-1887 50101871:1888-3081 50123497:3082-3092 50123752:3093-4124 50143262:4125-4186 50258332:4187-4188 50144320:4189-5176 evgclass=main,okay,match:trinitytrinloc21689c0t4,pct:99/98/.; aalen=1477,85%,complete;	1611.69	Dgal_t21689c0t3	len=5177 path=50070454:0-392,50076758:393-558 50079327:559-1869 50272322:1870-1872 50272325:1873-1874 50101614:1875-1887 50101871:1888-3081 50123497:3082-3092 50123752:3093-4124 50143262:4125-4186 50258332:4187-4188 50144320:4189-5176 evgclass=main,okay,match:trinitytrinloc21689c0t4,pct:99/98/.; aalen=1477,85%,complete;
GNBP5	51	0	Dgal_s416435	length 1092 cvg_15.0_tip_1 len=1092; evgclass=main,okay,match:abyssk64_b_509717,pct:99/100/.; aalen=351,96%,complete;	100	Dgal_t25496c0t1	len=11487 path=91086417:0-22,91086596:23-57 91087080:58-58 91087121:59-61 91087166:62-240 91089645:241-244 91089666:245-576 91094760:577-4077 91142086:4078-6322 91409453:6323-6325 91173125:6326-6510 91515025:6511-6513 91515028:6514-7024 91181689:7025-7342 91186343:7343-8421 91199697:8422-8707 91515245:8708-8799 91204394:8800-8831 91205056:8832-8922 91515327:8923-8925 91206815:8926-9077 91208444:9…	100	Dgal_t25496c0t1	len=11487 path=91086417:0-22,91086596:23-57 91087080:58-58 91087121:59-61 91087166:62-240 91089645:241-244 91089666:245-576 91094760:577-4077 91142086:4078-6322 91409453:6323-6325 91173125:6326-6510 91515025:6511-6513 91515028:6514-7024 91181689:7025-7342 91186343:7343-8421 91199697:8422-8707 91515245:8708-8799 91204394:8800-8831 91205056:8832-8922 91515327:8923-8925 91206815:8926-9077 91208444:9…	1046	Dgal_s416435	length 1092 cvg_15.0_tip_1 len=1092; evgclass=main,okay,match:abyssk64_b_509717,pct:99/100/.; aalen=351,96%,complete;	1337.58	Dgal_s416435	length 1092 cvg_15.0_tip_1 len=1092; evgclass=main,okay,match:abyssk64_b_509717,pct:99/100/.; aalen=351,96%,complete;
GNBP4	62	0	Dgal_s425783	length 737 cvg_2.6_tip_1 len=737; evgclass=main,okay,match:soapsoap367059,pct:100/97/.; aalen=245,99%,partial;	100	Dgal_t24630c0t4	len=5780 path=78615598:0-648,78760037:649-1524 78644444:1525-1570 78719057:1571-1636 78645380:1637-1786 78760219:1787-1806 78760239:1807-2137 78760314:2138-2578 78661618:2579-2579 78661626:2580-2688 78663851:2689-2866 78760453:2867-2869 78667425:2870-2870 78667464:2871-2878 78667520:2879-2911 78760479:2912-3115 78671257:3116-3117 78671309:3118-4021 78686611:4022-4045 78686847:4046-5779 evgclass=m…	100	Dgal_t24630c0t4	len=5780 path=78615598:0-648,78760037:649-1524 78644444:1525-1570 78719057:1571-1636 78645380:1637-1786 78760219:1787-1806 78760239:1807-2137 78760314:2138-2578 78661618:2579-2579 78661626:2580-2688 78663851:2689-2866 78760453:2867-2869 78667425:2870-2870 78667464:2871-2878 78667520:2879-2911 78760479:2912-3115 78671257:3116-3117 78671309:3118-4021 78686611:4022-4045 78686847:4046-5779 evgclass=m…	996	Dgal_s416435	length 1092 cvg_15.0_tip_1 len=1092; evgclass=main,okay,match:abyssk64_b_509717,pct:99/100/.; aalen=351,96%,complete;	879.527	Dgal_s425783	length 737 cvg_2.6_tip_1 len=737; evgclass=main,okay,match:soapsoap367059,pct:100/97/.; aalen=245,99%,partial;
GNBP3	43	1.873E-121	Dgal_o3109d27759t1	nt=2; cf=0.857; len=1106 evgclass=main,okay,match:trinitytrinloc19339c0t1,pct:99/96/.; aalen=368,99%,partial;	100	Dgal_t27511c0t1	len=1275 path=102451707:0-1274 evgclass=main,okay,match:soapsoap312347,pct:99/50/.; aalen=383,90%,partial3;	100	Dgal_t27511c0t1	len=1275 path=102451707:0-1274 evgclass=main,okay,match:soapsoap312347,pct:99/50/.; aalen=383,90%,partial3;	404	Dgal_t19339c0t4	len=1488 path=35994249:0-117,35995991:118-142 35996622:143-246 35997871:247-264 35998089:265-343 35999613:344-380 36046192:381-404 36000877:405-795 36008432:796-838 36008933:839-1129 36014396:1130-1134 36014415:1135-1175 36060224:1176-1189 36060238:1190-1199 36015166:1200-1255 36036854:1256-1487 evgclass=main,okay,match:trinitytrinloc19339c0t2,pct:99/95/.; aalen=359,72%,complete;	435.898	Dgal_o3109d27759t1	nt=2; cf=0.857; len=1106 evgclass=main,okay,match:trinitytrinloc19339c0t1,pct:99/96/.; aalen=368,99%,partial;
Toll6	59	0	Dgal_o27551t1	nt=1; cf=1.000; len=1123 evgclass=main,okay,match:soapsoap256699,pct:100/98/.; aalen=374,99%,partial;	100	Dgal_t21306c0t1	len=5238 path=47394670:0-697,47405955:698-910 47409965:911-1143 47600270:1144-1146 47584003:1147-1212 47414358:1213-1235 47414673:1236-1395 47589029:1396-1490 47416869:1491-1561 47419215:1562-1736 47422441:1737-2395 47436287:2396-5014 47478926:5015-5017 47478974:5018-5237 evgclass=maina2,okay,match:oasesvelvLoc1726d26782t1,pct:99/100/.; aalen=1048,60%,complete;	100	Dgal_t21306c0t1	len=5238 path=47394670:0-697,47405955:698-910 47409965:911-1143 47600270:1144-1146 47584003:1147-1212 47414358:1213-1235 47414673:1236-1395 47589029:1396-1490 47416869:1491-1561 47419215:1562-1736 47422441:1737-2395 47436287:2396-5014 47478926:5015-5017 47478974:5018-5237 evgclass=maina2,okay,match:oasesvelvLoc1726d26782t1,pct:99/100/.; aalen=1048,60%,complete;	1123	Dgal_o27551t1	nt=1; cf=1.000; len=1123 evgclass=main,okay,match:soapsoap256699,pct:100/98/.; aalen=374,99%,partial;	1229.38	Dgal_o27551t1	nt=1; cf=1.000; len=1123 evgclass=main,okay,match:soapsoap256699,pct:100/98/.; aalen=374,99%,partial;
REL	26	0	Dgal_s373065	length 3675 cvg_58.0_tip_1 len=3675; evgclass=main,okay,match:oasesvelvLoc1459d26580t1,pct:100/100/.; aalen=991,80%,complete;	95.652173913	Dgal_o3813d10465t2	nt=3; cf=0.625; len=1090 evgclass=main,okay,match:oasesvelvLoc3546d7951t1,pct:98/96/.; aalen=265,73%,complete;	95.652173913	Dgal_o3813d10465t2	nt=3; cf=0.625; len=1090 evgclass=main,okay,match:oasesvelvLoc3546d7951t1,pct:98/96/.; aalen=265,73%,complete;	676	Dgal_s373065	length 3675 cvg_58.0_tip_1 len=3675; evgclass=main,okay,match:oasesvelvLoc1459d26580t1,pct:100/100/.; aalen=991,80%,complete;	801.982	Dgal_s373065	length 3675 cvg_58.0_tip_1 len=3675; evgclass=main,okay,match:oasesvelvLoc1459d26580t1,pct:100/100/.; aalen=991,80%,complete;
TOLL7	33	0	Dgal_a1121	5133 103064 k22_f_770957+,k34_f_59556- evgclass=main,okay,match:soapsoap271193,pct:99/100/.; aalen=1347,78%,complete;	100	Dgal_o8655d30388t1	nt=1; cf=1.000; len=4990 evgclass=main,okay,match:soapsoap197925,pct:99/100/.; aalen=1526,91%,complete;	100	Dgal_o8655d30388t1	nt=1; cf=1.000; len=4990 evgclass=main,okay,match:soapsoap197925,pct:99/100/.; aalen=1526,91%,complete;	3973	Dgal_a1121	5133 103064 k22_f_770957+,k34_f_59556- evgclass=main,okay,match:soapsoap271193,pct:99/100/.; aalen=1347,78%,complete;	4044.44	Dgal_a1121	5133 103064 k22_f_770957+,k34_f_59556- evgclass=main,okay,match:soapsoap271193,pct:99/100/.; aalen=1347,78%,complete;
TEP3	17	0	Dgal_s452215	length 4984 cvg_19.1_tip_1 len=4984; evgclass=main,okay,match:oasesvelvLoc1231t8,pct:99/97/.; aalen=1612,97%,partial3;	95.4545454545	Dgal_o8176t4	nt=4; cf=0.556; len=1047 evgclass=main,okay,match:oasesvelvLoc8176d38754t1,pct:99/88/.; aalen=275,79%,complete;	95.4545454545	Dgal_o8176t4	nt=4; cf=0.556; len=1047 evgclass=main,okay,match:oasesvelvLoc8176d38754t1,pct:99/88/.; aalen=275,79%,complete;	4838	Dgal_s452215	length 4984 cvg_19.1_tip_1 len=4984; evgclass=main,okay,match:oasesvelvLoc1231t8,pct:99/97/.; aalen=1612,97%,partial3;	6378	Dgal_s452215	length 4984 cvg_19.1_tip_1 len=4984; evgclass=main,okay,match:oasesvelvLoc1231t8,pct:99/97/.; aalen=1612,97%,partial3;
SCV4	41	0	Dgal_t24848c0t1	len=4223 path=81425588:0-675,81433310:676-700 81433533:701-1005 81543426:1006-1320 81440918:1321-1336 81543522:1337-1341 81523156:1342-1342 81441136:1343-1366 81441380:1367-2848 81458709:2849-2860 81458898:2861-3054 81460797:3055-3063 81460865:3064-3666 81466692:3667-3706 81467095:3707-3873 81468592:3874-3901 81468835:3902-3939 81543931:3940-3946 81526474:3947-3967 81469434:3968-3994 81517231:399…	100	Dgal_t24451c3t1	len=5577 path=76425439:0-20,76425916:21-269 76670818:270-279 76430500:280-524 76435119:525-528 76435185:529-605 76772112:606-618 76772125:619-1868 76457329:1869-1878 76457621:1879-2238 76773044:2239-2241 76773047:2242-2252 76463758:2253-2271 76773073:2272-2279 76464307:2280-2310 76773086:2311-2449 76773157:2450-5576 evgclass=maina2,okay,match:oasesvelvLoc537d35800t1,pct:99/100/.; aalen=786,42%,co…	100	Dgal_t24451c3t1	len=5577 path=76425439:0-20,76425916:21-269 76670818:270-279 76430500:280-524 76435119:525-528 76435185:529-605 76772112:606-618 76772125:619-1868 76457329:1869-1878 76457621:1879-2238 76773044:2239-2241 76773047:2242-2252 76463758:2253-2271 76773073:2272-2279 76464307:2280-2310 76773086:2311-2449 76773157:2450-5576 evgclass=maina2,okay,match:oasesvelvLoc537d35800t1,pct:99/100/.; aalen=786,42%,co…	553	Dgal_t24848c0t1	len=4223 path=81425588:0-675,81433310:676-700 81433533:701-1005 81543426:1006-1320 81440918:1321-1336 81543522:1337-1341 81523156:1342-1342 81441136:1343-1366 81441380:1367-2848 81458709:2849-2860 81458898:2861-3054 81460797:3055-3063 81460865:3064-3666 81466692:3667-3706 81467095:3707-3873 81468592:3874-3901 81468835:3902-3939 81543931:3940-3946 81526474:3947-3967 81469434:3968-3994 81517231:399…	634.269	Dgal_t24848c0t1	len=4223 path=81425588:0-675,81433310:676-700 81433533:701-1005 81543426:1006-1320 81440918:1321-1336 81543522:1337-1341 81523156:1342-1342 81441136:1343-1366 81441380:1367-2848 81458709:2849-2860 81458898:2861-3054 81460797:3055-3063 81460865:3064-3666 81466692:3667-3706 81467095:3707-3873 81468592:3874-3901 81468835:3902-3939 81543931:3940-3946 81526474:3947-3967 81469434:3968-3994 81517231:399…
NOS2	32	3.583E-161	Dgal_t38712c0t1	len=638 path=112917781:0-637 evgclass=noclass,okay; aalen=212,99%,partial;	100	Dgal_s402779	length 477 cvg_3.3_tip_1 len=477; evgclass=main,okay,match:oasesvelvLoc36350d41693t1,pct:99/100/.; aalen=125,79%,partial5;	100	Dgal_s402779	length 477 cvg_3.3_tip_1 len=477; evgclass=main,okay,match:oasesvelvLoc36350d41693t1,pct:99/100/.; aalen=125,79%,partial5;	468	Dgal_t38712c0t1	len=638 path=112917781:0-637 evgclass=noclass,okay; aalen=212,99%,partial;	569.347	Dgal_t38712c0t1	len=638 path=112917781:0-637 evgclass=noclass,okay; aalen=212,99%,partial;
PPO	16	0	Dgal_o4897t3	nt=3; cf=0.667; len=2775 evgclass=main,okay,match:soapsoap392967,pct:99/100/.; aalen=708,76%,complete;	100	Dgal_t20848c0t2	len=3432 path=44560160:0-78,44502825:79-1014 44519074:1015-1814 44532011:1815-1818 44532028:1819-1901 44533409:1902-1953 44534492:1954-2304 44540192:2305-3431 evgclass=maina2,okay,match:oasesvelvLoc689t1,pct:99/100/.; aalen=1027,89%,complete;	100	Dgal_t20848c0t2	len=3432 path=44560160:0-78,44502825:79-1014 44519074:1015-1814 44532011:1815-1818 44532028:1819-1901 44533409:1902-1953 44534492:1954-2304 44540192:2305-3431 evgclass=maina2,okay,match:oasesvelvLoc689t1,pct:99/100/.; aalen=1027,89%,complete;	1990	Dgal_o4897t3	nt=3; cf=0.667; len=2775 evgclass=main,okay,match:soapsoap392967,pct:99/100/.; aalen=708,76%,complete;	2614.37	Dgal_o4897t3	nt=3; cf=0.667; len=2775 evgclass=main,okay,match:soapsoap392967,pct:99/100/.; aalen=708,76%,complete;
GNBP9	69	0	Dgal_a404	1335 179295 k22_f_269469-,k84_f_1353+ evgclass=main,okay,match:oasesvelvLoc2519t2,pct:100/98/.; aalen=353,79%,complete;	100	Dgal_o17573t1	nt=4; cf=0.700; len=1860 evgclass=main,okay,match:abyssk84_j_438038,pct:99/100/.; aalen=499,80%,complete;	100	Dgal_o17573t1	nt=4; cf=0.700; len=1860 evgclass=main,okay,match:abyssk84_j_438038,pct:99/100/.; aalen=499,80%,complete;	1062	Dgal_a404	1335 179295 k22_f_269469-,k84_f_1353+ evgclass=main,okay,match:oasesvelvLoc2519t2,pct:100/98/.; aalen=353,79%,complete;	1150.03	Dgal_a404	1335 179295 k22_f_269469-,k84_f_1353+ evgclass=main,okay,match:oasesvelvLoc2519t2,pct:100/98/.; aalen=353,79%,complete;
GNBP8	69	0	Dgal_a404	1335 179295 k22_f_269469-,k84_f_1353+ evgclass=main,okay,match:oasesvelvLoc2519t2,pct:100/98/.; aalen=353,79%,complete;	100	Dgal_o17573t1	nt=4; cf=0.700; len=1860 evgclass=main,okay,match:abyssk84_j_438038,pct:99/100/.; aalen=499,80%,complete;	100	Dgal_o17573t1	nt=4; cf=0.700; len=1860 evgclass=main,okay,match:abyssk84_j_438038,pct:99/100/.; aalen=499,80%,complete;	1062	Dgal_a404	1335 179295 k22_f_269469-,k84_f_1353+ evgclass=main,okay,match:oasesvelvLoc2519t2,pct:100/98/.; aalen=353,79%,complete;	1175.28	Dgal_a404	1335 179295 k22_f_269469-,k84_f_1353+ evgclass=main,okay,match:oasesvelvLoc2519t2,pct:100/98/.; aalen=353,79%,complete;
IMD	15	0	Dgal_s352765	length 828 cvg_21.1_tip_1 len=828; evgclass=maina2,okay,match:oasesvelvLoc5654d17308t1,pct:99/100/.; aalen=195,71%,complete;	100	Dgal_t25311c0t4	len=6367 path=88066443:0-1570,88100132:1571-1583 88100370:1584-3828 88142717:3829-4940 88379606:4941-5584 88179640:5585-5994 88379809:5995-5996 88186777:5997-6366 evgclass=main,okay,match:soapsoap395319,pct:99/100/.; aalen=1520,71%,complete;	100	Dgal_t25311c0t4	len=6367 path=88066443:0-1570,88100132:1571-1583 88100370:1584-3828 88142717:3829-4940 88379606:4941-5584 88179640:5585-5994 88379809:5995-5996 88186777:5997-6366 evgclass=main,okay,match:soapsoap395319,pct:99/100/.; aalen=1520,71%,complete;	571	Dgal_s352765	length 828 cvg_21.1_tip_1 len=828; evgclass=maina2,okay,match:oasesvelvLoc5654d17308t1,pct:99/100/.; aalen=195,71%,complete;	652.302	Dgal_s352765	length 828 cvg_21.1_tip_1 len=828; evgclass=maina2,okay,match:oasesvelvLoc5654d17308t1,pct:99/100/.; aalen=195,71%,complete;
MyD88	19	0	Dgal_s365943	length 1588 cvg_57.2_tip_1 len=1588; evgclass=main,okay,match:oasesvelvLoc2627d27423t1,pct:99/100/.; aalen=385,72%,complete;	100	Dgal_o7383t2	nt=4; cf=0.769; len=5378 evgclass=main,okay,match:oasesvelvLoc7383t4,pct:100/98/.; aalen=1517,84%,complete;	100	Dgal_o7383t2	nt=4; cf=0.769; len=5378 evgclass=main,okay,match:oasesvelvLoc7383t4,pct:100/98/.; aalen=1517,84%,complete;	1156	Dgal_s365943	length 1588 cvg_57.2_tip_1 len=1588; evgclass=main,okay,match:oasesvelvLoc2627d27423t1,pct:99/100/.; aalen=385,72%,complete;	1415.13	Dgal_s365943	length 1588 cvg_57.2_tip_1 len=1588; evgclass=main,okay,match:oasesvelvLoc2627d27423t1,pct:99/100/.; aalen=385,72%,complete;
pelle	26	2.972E-118	Dgal_a60_b_529487	969 15507 116307+,...,279977+ evgclass=main,okay,match:abyssk60_f_532071,pct:99/100/.; aalen=316,98%,partial5;	100	Dgal_o2623t2	nt=3; cf=0.714; len=7745 evgclass=main,okay,match:oasesvelvLoc2623t1,pct:100/100/.; aalen=2511,97%,complete;	100	Dgal_o2623t2	nt=3; cf=0.714; len=7745 evgclass=main,okay,match:oasesvelvLoc2623t1,pct:100/100/.; aalen=2511,97%,complete;	308	Dgal_a60_b_529487	969 15507 116307+,...,279977+ evgclass=main,okay,match:abyssk60_f_532071,pct:99/100/.; aalen=316,98%,partial5;	425.078	Dgal_a60_b_529487	969 15507 116307+,...,279977+ evgclass=main,okay,match:abyssk60_f_532071,pct:99/100/.; aalen=316,98%,partial5;
STAT	19	0	Dgal_o799d26010t2	nt=5; cf=0.556; len=3756 evgclass=main,okay,match:trinitytrinloc22427c0t1,pct:99/100/.; aalen=825,65%,complete;	100	Dgal_t25041c0t1	len=2158 path=84724995:0-83,84468138:84-277 84471727:278-551 84475799:552-600 84818439:601-605 84818444:606-616 84818455:617-624 84477193:625-644 84818479:645-685 84818506:686-688 84478362:689-700 84818513:701-724 84478858:725-805 84479788:806-1066 84484125:1067-1222 84487175:1223-1271 84488229:1272-1873 84496893:1874-2019 84499247:2020-2157 evgclass=main,okay,match:trinitytrinloc25041c0t2,pct:10…	100	Dgal_t25041c0t1	len=2158 path=84724995:0-83,84468138:84-277 84471727:278-551 84475799:552-600 84818439:601-605 84818444:606-616 84818455:617-624 84477193:625-644 84818479:645-685 84818506:686-688 84478362:689-700 84818513:701-724 84478858:725-805 84479788:806-1066 84484125:1067-1222 84487175:1223-1271 84488229:1272-1873 84496893:1874-2019 84499247:2020-2157 evgclass=main,okay,match:trinitytrinloc25041c0t2,pct:10…	2439	Dgal_o799d26010t2	nt=5; cf=0.556; len=3756 evgclass=main,okay,match:trinitytrinloc22427c0t1,pct:99/100/.; aalen=825,65%,complete;	3580.97	Dgal_o799d26010t2	nt=5; cf=0.556; len=3756 evgclass=main,okay,match:trinitytrinloc22427c0t1,pct:99/100/.; aalen=825,65%,complete;
Tep4	29	0	Dgal_o3406t5	nt=6; cf=0.667; len=5034 evgclass=main,okay,match:oasesvelvLoc3607t8,pct:99/86/.; aalen=1604,95%,partial3;	100	Dgal_t23539c0t3	len=3573 path=66257861:0-157,66315874:158-242 66317278:243-286 66317825:287-290 66412890:291-298 66317922:299-314 66262447:315-349 66263096:350-544 66333262:545-572 66412956:573-583 66352998:584-695 66354876:696-724 66400340:725-762 66413065:763-772 66413075:773-788 66413091:789-790 66337165:791-860 66338035:861-1123 66413303:1124-1264 66413358:1265-1265 66413359:1266-1277 66413371:1278-1285 6627…	100	Dgal_t23539c0t3	len=3573 path=66257861:0-157,66315874:158-242 66317278:243-286 66317825:287-290 66412890:291-298 66317922:299-314 66262447:315-349 66263096:350-544 66333262:545-572 66412956:573-583 66352998:584-695 66354876:696-724 66400340:725-762 66413065:763-772 66413075:773-788 66413091:789-790 66337165:791-860 66338035:861-1123 66413303:1124-1264 66413358:1265-1265 66413359:1266-1277 66413371:1278-1285 6627…	3321	Dgal_o3406t6	nt=6; cf=0.667; len=5040 evgclass=main,okay,match:oasesvelvLoc3607d16024t5,pct:99/82/.; aalen=1606,95%,partial3;	2502.56	Dgal_o3406t5	nt=6; cf=0.667; len=5034 evgclass=main,okay,match:oasesvelvLoc3607t8,pct:99/86/.; aalen=1604,95%,partial3;
Tep5	38	0	Dgal_o3406t5	nt=6; cf=0.667; len=5034 evgclass=main,okay,match:oasesvelvLoc3607t8,pct:99/86/.; aalen=1604,95%,partial3;	100	Dgal_t48379c0t1	len=369 path=119804789:0-368 evgclass=noclass,okay; aalen=122,99%,partial;	100	Dgal_t48379c0t1	len=369 path=119804789:0-368 evgclass=noclass,okay; aalen=122,99%,partial;	3320	Dgal_o3406t6	nt=6; cf=0.667; len=5040 evgclass=main,okay,match:oasesvelvLoc3607d16024t5,pct:99/82/.; aalen=1606,95%,partial3;	2138.28	Dgal_o3406t5	nt=6; cf=0.667; len=5034 evgclass=main,okay,match:oasesvelvLoc3607t8,pct:99/86/.; aalen=1604,95%,partial3;
Tep6	34	0	Dgal_o3406t5	nt=6; cf=0.667; len=5034 evgclass=main,okay,match:oasesvelvLoc3607t8,pct:99/86/.; aalen=1604,95%,partial3;	100	Dgal_sd13615372802	length 329 cvg_17.8_tip_1 len=329; evgclass=noclass,okay; aalen=77,71%,complete;	100	Dgal_sd13615372802	length 329 cvg_17.8_tip_1 len=329; evgclass=noclass,okay; aalen=77,71%,complete;	3320	Dgal_o3406t6	nt=6; cf=0.667; len=5040 evgclass=main,okay,match:oasesvelvLoc3607d16024t5,pct:99/82/.; aalen=1606,95%,partial3;	2161.72	Dgal_o3406t5	nt=6; cf=0.667; len=5034 evgclass=main,okay,match:oasesvelvLoc3607t8,pct:99/86/.; aalen=1604,95%,partial3;
Tep7	30	0	Dgal_o3406t6	nt=6; cf=0.667; len=5040 evgclass=main,okay,match:oasesvelvLoc3607d16024t5,pct:99/82/.; aalen=1606,95%,partial3;	100	Dgal_o12585t2	nt=2; cf=0.750; len=3727 evgclass=main,okay,match:trinitytrinloc6806c0t1,pct:100/99/.; aalen=1152,92%,complete;	100	Dgal_o12585t2	nt=2; cf=0.750; len=3727 evgclass=main,okay,match:trinitytrinloc6806c0t1,pct:100/99/.; aalen=1152,92%,complete;	3375	Dgal_o3406t6	nt=6; cf=0.667; len=5040 evgclass=main,okay,match:oasesvelvLoc3607d16024t5,pct:99/82/.; aalen=1606,95%,partial3;	3867.71	Dgal_o3406t6	nt=6; cf=0.667; len=5040 evgclass=main,okay,match:oasesvelvLoc3607d16024t5,pct:99/82/.; aalen=1606,95%,partial3;
Cactus	21	0	Dgal_a22_b_851786	1195 108960 464208+,606136+,389501+ evgclass=maina2,okay,match:soapsoap420875,pct:100/98/.; aalen=398,99%,partial;	100	Dgal_a8764	905 11225 k64_b_510043-,k84_f_199704+ evgclass=noclass,okay,match:abyss11506,pct:99/38/.; aalen=301,99%,partial;	100	Dgal_a8764	905 11225 k64_b_510043-,k84_f_199704+ evgclass=noclass,okay,match:abyss11506,pct:99/38/.; aalen=301,99%,partial;	1001	Dgal_a22_b_851786	1195 108960 464208+,606136+,389501+ evgclass=maina2,okay,match:soapsoap420875,pct:100/98/.; aalen=398,99%,partial;	1370.04	Dgal_a22_b_851786	1195 108960 464208+,606136+,389501+ evgclass=maina2,okay,match:soapsoap420875,pct:100/98/.; aalen=398,99%,partial;
C-typelectin1	18	0	Dgal_o12390t5	nt=5; cf=0.750; len=4115 evgclass=main,okay,match:trinitytrinloc24219c0t3,pct:99/100/.; aalen=938,68%,complete;	100	Dgal_o5862d29217t1	nt=2; cf=0.875; len=5173 evgclass=main,okay,match:abyssk30_f_670473,pct:100/100/.; aalen=793,46%,complete-utrpoor;	100	Dgal_o5862d29217t1	nt=2; cf=0.875; len=5173 evgclass=main,okay,match:abyssk30_f_670473,pct:100/100/.; aalen=793,46%,complete-utrpoor;	1203	Dgal_o12390t5	nt=5; cf=0.750; len=4115 evgclass=main,okay,match:trinitytrinloc24219c0t3,pct:99/100/.; aalen=938,68%,complete;	1719.9	Dgal_o12390t5	nt=5; cf=0.750; len=4115 evgclass=main,okay,match:trinitytrinloc24219c0t3,pct:99/100/.; aalen=938,68%,complete;
C-typelectin2	27	0	Dgal_t25098c0t2	len=8912 path=85151362:0-142,85152552:143-145 85152592:146-842 85160326:843-1629 85169525:1630-1636 85169675:1637-1951 85278208:1952-1953 85172747:1954-1972 85172912:1973-2475 85177875:2476-2491 85178056:2492-3990 85193303:3991-4024 85193483:4025-4130 85194276:4131-4132 85194284:4133-6585 85263213:6586-6622 85219016:6623-6980 85222745:6981-6988 85278632:6989-7134 85224339:7135-7140 85224434:7141-…	100	Dgal_t25904c0t1	len=15439 path=98645518:0-336,98649916:337-358 98650151:359-660 98654722:661-685 98654985:686-858 98656826:859-913 98657413:914-1315 98661754:1316-1833 98669099:1834-1864 99013933:1865-2418 98676558:2419-2459 98676969:2460-2712 98679651:2713-2722 98679700:2723-2754 98680054:2755-2803 98680541:2804-3102 98683997:3103-3112 98684186:3113-3225 98685579:3226-3229 98685635:3230-3342 98686904:3343-3358 …	100	Dgal_t25904c0t1	len=15439 path=98645518:0-336,98649916:337-358 98650151:359-660 98654722:661-685 98654985:686-858 98656826:859-913 98657413:914-1315 98661754:1316-1833 98669099:1834-1864 99013933:1865-2418 98676558:2419-2459 98676969:2460-2712 98679651:2713-2722 98679700:2723-2754 98680054:2755-2803 98680541:2804-3102 98683997:3103-3112 98684186:3113-3225 98685579:3226-3229 98685635:3230-3342 98686904:3343-3358 …	8472	Dgal_t25098c0t2	len=8912 path=85151362:0-142,85152552:143-145 85152592:146-842 85160326:843-1629 85169525:1630-1636 85169675:1637-1951 85278208:1952-1953 85172747:1954-1972 85172912:1973-2475 85177875:2476-2491 85178056:2492-3990 85193303:3991-4024 85193483:4025-4130 85194276:4131-4132 85194284:4133-6585 85263213:6586-6622 85219016:6623-6980 85222745:6981-6988 85278632:6989-7134 85224339:7135-7140 85224434:7141-…	11223.7	Dgal_t25098c0t2	len=8912 path=85151362:0-142,85152552:143-145 85152592:146-842 85160326:843-1629 85169525:1630-1636 85169675:1637-1951 85278208:1952-1953 85172747:1954-1972 85172912:1973-2475 85177875:2476-2491 85178056:2492-3990 85193303:3991-4024 85193483:4025-4130 85194276:4131-4132 85194284:4133-6585 85263213:6586-6622 85219016:6623-6980 85222745:6981-6988 85278632:6989-7134 85224339:7135-7140 85224434:7141-…
C-typelectin6	22	0	Dgal_o1180t2	nt=3; cf=0.800; len=4691 evgclass=main,okay,match:soapsoap395321,pct:99/100/.; aalen=1191,76%,complete;	100	Dgal_o38344t1	nt=1; cf=1.000; len=1228 evgclass=main,okay,match:soapsoap289055,pct:100/75/.; aalen=343,84%,complete;	100	Dgal_o38344t1	nt=1; cf=1.000; len=1228 evgclass=main,okay,match:soapsoap289055,pct:100/75/.; aalen=343,84%,complete;	3291	Dgal_o1180t2	nt=3; cf=0.800; len=4691 evgclass=main,okay,match:soapsoap395321,pct:99/100/.; aalen=1191,76%,complete;	4300.52	Dgal_o1180t2	nt=3; cf=0.800; len=4691 evgclass=main,okay,match:soapsoap395321,pct:99/100/.; aalen=1191,76%,complete;
C-typelectin5	25	0.187428	Dgal_t23748c0t1	len=4521 path=68533899:0-23,68352341:24-770 68542080:771-771 68366141:772-956 68369487:957-997 68369891:998-1000 68369935:1001-1031 68370326:1032-1032 68370331:1033-1234 68373513:1235-1235 68373555:1236-1542 68378796:1543-1543 68378822:1544-1648 68380152:1649-1649 68380154:1650-4520 evgclass=main,okay,match:soapsoap383851,pct:99/95/.; aalen=867,57%,complete-utrpoor;	100	Dgal_t20785c0t1	len=2150 path=44073980:0-668,44087446:669-676 44087924:677-960 44093389:961-967 44093492:968-1108 44096576:1109-1127 44097152:1128-1358 44101520:1359-1372 44101819:1373-1438 44102952:1439-1440 44129777:1441-2117 44129923:2118-2149 evgclass=main,okay,match:oasesvelvLoc22511t1,pct:99/100/.; aalen=567,79%,complete;	100	Dgal_t20785c0t1	len=2150 path=44073980:0-668,44087446:669-676 44087924:677-960 44093389:961-967 44093492:968-1108 44096576:1109-1127 44097152:1128-1358 44101520:1359-1372 44101819:1373-1438 44102952:1439-1440 44129777:1441-2117 44129923:2118-2149 evgclass=main,okay,match:oasesvelvLoc22511t1,pct:99/100/.; aalen=567,79%,complete;	43	Dgal_s354573	length 667 cvg_14.0_tip_1 len=667; evgclass=main,okay,match:abyss8550,pct:100/90/.; aalen=197,89%,complete;	37.3537	Dgal_t23748c0t1	len=4521 path=68533899:0-23,68352341:24-770 68542080:771-771 68366141:772-956 68369487:957-997 68369891:998-1000 68369935:1001-1031 68370326:1032-1032 68370331:1033-1234 68373513:1235-1235 68373555:1236-1542 68378796:1543-1543 68378822:1544-1648 68380152:1649-1649 68380154:1650-4520 evgclass=main,okay,match:soapsoap383851,pct:99/95/.; aalen=867,57%,complete-utrpoor;
C-typelectin3	8	6.108E-69	Dgal_a22_f_856128	613 140728 631644+,...,406978+ evgclass=main,okay,match:abyssk40_f_663926,pct:99/100/.; aalen=178,87%,complete;	100	Dgal_t24658c0t2	len=4096 path=78954211:0-480,78961862:481-521 78962896:522-799 78968096:800-801 78968109:802-873 78969393:874-1123 79097917:1124-1124 79097918:1125-1125 79097919:1126-1130 78973399:1131-1133 78973441:1134-1377 78977605:1378-1543 78980590:1544-1566 78980967:1567-1998 78987720:1999-2811 79092853:2812-2814 79001625:2815-3506 79013128:3507-3616 79098435:3617-3617 79098436:3618-3629 79085182:3630-3631…	100	Dgal_t24658c0t2	len=4096 path=78954211:0-480,78961862:481-521 78962896:522-799 78968096:800-801 78968109:802-873 78969393:874-1123 79097917:1124-1124 79097918:1125-1125 79097919:1126-1130 78973399:1131-1133 78973441:1134-1377 78977605:1378-1543 78980590:1544-1566 78980967:1567-1998 78987720:1999-2811 79092853:2812-2814 79001625:2815-3506 79013128:3507-3616 79098435:3617-3617 79098436:3618-3629 79085182:3630-3631…	191	Dgal_a22_f_856128	613 140728 631644+,...,406978+ evgclass=main,okay,match:abyssk40_f_663926,pct:99/100/.; aalen=178,87%,complete;	259.168	Dgal_a22_f_856128	613 140728 631644+,...,406978+ evgclass=main,okay,match:abyssk40_f_663926,pct:99/100/.; aalen=178,87%,complete;
C-typelectin4	8	1.67869	Dgal_t25573c0t4	len=8774 path=92316264:0-24,92316735:25-264 92884461:265-268 92321210:269-1660 92835398:1661-1664 92348130:1665-2202 92884807:2203-2203 92884808:2204-2204 92357142:2205-2737 92885138:2738-2758 92885159:2759-3324 92378381:3325-5400 92417604:5401-5407 92417692:5408-7551 92854973:7552-7555 92453593:7556-7907 92459809:7908-8016 92461601:8017-8025 92461701:8026-8077 92885750:8078-8097 92462944:8098-86…	100	Dgal_t29994c0t1	len=2274 path=104953409:0-2273 evgclass=noclass,okay; aalen=757,99%,partial;	100	Dgal_t29994c0t1	len=2274 path=104953409:0-2273 evgclass=noclass,okay; aalen=757,99%,partial;	25	Dgal_o957t1	nt=1; cf=1.000; len=3691 evgclass=main,okay,match:soapsoap373051,pct:99/100/.; aalen=1121,91%,complete;	33.7469	Dgal_t25573c0t4	len=8774 path=92316264:0-24,92316735:25-264 92884461:265-268 92321210:269-1660 92835398:1661-1664 92348130:1665-2202 92884807:2203-2203 92884808:2204-2204 92357142:2205-2737 92885138:2738-2758 92885159:2759-3324 92378381:3325-5400 92417604:5401-5407 92417692:5408-7551 92854973:7552-7555 92453593:7556-7907 92459809:7908-8016 92461601:8017-8025 92461701:8026-8077 92885750:8078-8097 92462944:8098-86…
GNBP6	28	0	Dgal_t17458c0t1	len=2938 path=28048139:0-2619,28092863:2620-2621 28092871:2622-2710 28094254:2711-2714 28094300:2715-2937 evgclass=maina2,okay,match:oasesvelvLoc5184t3,pct:99/100/.; aalen=393,40%,complete-utrbad;	100	Dgal_t25719c0t5	len=13744 path=94865675:0-319,95371581:320-321 95371603:322-323 94870241:324-324 94870244:325-827 94878081:828-1046 94880881:1047-1650 94890099:1651-1674 95371719:1675-1773 95307763:1774-1788 94892573:1789-1795 94892733:1796-2034 94895901:2035-2415 94900324:2416-2418 94900380:2419-5766 94945015:5767-5788 94945316:5789-7205 95372279:7206-8092 94982610:8093-8094 94982642:8095-8290 94985404:8291-831…	100	Dgal_t25719c0t5	len=13744 path=94865675:0-319,95371581:320-321 95371603:322-323 94870241:324-324 94870244:325-827 94878081:828-1046 94880881:1047-1650 94890099:1651-1674 95371719:1675-1773 95307763:1774-1788 94892573:1789-1795 94892733:1796-2034 94895901:2035-2415 94900324:2416-2418 94900380:2419-5766 94945015:5767-5788 94945316:5789-7205 95372279:7206-8092 94982610:8093-8094 94982642:8095-8290 94985404:8291-831…	1169	Dgal_t17458c0t1	len=2938 path=28048139:0-2619,28092863:2620-2621 28092871:2622-2710 28094254:2711-2714 28094300:2715-2937 evgclass=maina2,okay,match:oasesvelvLoc5184t3,pct:99/100/.; aalen=393,40%,complete-utrbad;	1469.23	Dgal_t17458c0t1	len=2938 path=28048139:0-2619,28092863:2620-2621 28092871:2622-2710 28094254:2711-2714 28094300:2715-2937 evgclass=maina2,okay,match:oasesvelvLoc5184t3,pct:99/100/.; aalen=393,40%,complete-utrbad;
